# Supplementary material for: A molecular T-pentomino for separating BTEX hydrocarbons
Source: Nat Commun. 2024 Mar 8;15:2121. doi: 10.1038/s41467-024-45542-2 (PMC10924097; doi:10.1038/s41467-024-45542-2)
Supplement: Supplementary file 3 — Supplementary Dataset 1 [file 41467_2024_45542_MOESM3_ESM.xlsx]

## Sheet: Sheet1
															\					Benzene(TGA)		Empty(no inclusion)(TGA)		Ethylbenzene(TGA)		Toluene(TGA)
	Toluene		Toluene Simulated		Benzene Simulated		Benzene/Thiophene (1:1 competion)		Ethylbenzene (xylenes, 20% by masss)		Ethylbenzene Simulated			Ethylbenzene, Styrene Competition (1:1)		DCM inclusion simulated		DCM inclusion	Temp (Celsius)	Mass	Temp (Celsius)	Mass	Temp (Celsius)	Mass	Temp (Celsius)	Mass
3	0.63862	5	0	3	0.66917	5	0	5	0.09332	3	0.28281	3	0.36501	3	3	0.02949	5	0.00116	2	--	2	--	2	--	2	--
3.0198	0.3175	5.02	0.01837	3.0198	0.21329	5.02	0.00215	5.02	0.09876	3.0198	0.28281	3.0198	0.12761	3.0198	3.0198	0.02627	5.02	0.00121		--		--		--		--
3.0396	0.37887	5.04	0.02002	3.0396	0.36424	5.04	0.00436	5.04	0.10439	3.0396	0.30913	3.0396	0.22728	3.0396	3.0396	0.01609	5.04	0.00126	1	--	1	--	1	--	1	--
3.0594	0.32369	5.06	0.02172	3.0594	0.36603	5.06	0.00665	5.06	0.11029	3.0594	0.23328	3.0594	0.22414	3.0594	3.0594	0.01717	5.06	0.00132	1359	--	1352	--	1357	--	1355	--
3.0792	0.44417	5.08	0.02348	3.0792	0.61732	5.08	0.00901	5.08	0.1163	3.0792	0.0855	3.0792	0.16104	3.0792	3.0792	0.02564	5.08	0.00137		--		--		--		--
3.09901	0.72792	5.1	0.0253	3.09901	0.75151	5.1	0.01145	5.1	0.12252	3.099	0.32139	3.09901	0.36698	3.09901	3.09901	0.01636	5.1	0.00143		--		--		--		--
3.11881	0.13229	5.12	0.02718	3.11881	0.42016	5.12	0.01397	5.12	0.12897	3.1188	0.24047	3.11881	0.25414	3.11881	3.11881	0.00419	5.12	0.00149		--		--		--		--
3.13861	0.50364	5.14	0.02912	3.13861	0.37223	5.14	0.01657	5.14	0.13564	3.1386	0.10119	3.13861	0.09333	3.13861	3.13861	0.04113	5.14	0.00156		--		--		--		--
3.15841	0.33207	5.16	0.03112	3.15841	0.37883	5.16	0.01927	5.16	0.14254	3.1584	0.47685	3.15841	0.47468	3.15841	3.15841	0.01469	5.16	0.00162		--		--		--		--
3.17821	0.48442	5.18	0.0332	3.17821	0.82841	5.18	0.02205	5.18	0.1497	3.1782	0.4131	3.17821	0.41383	3.17821	3.17821	0.02647	5.18	0.00169		--		--		--		--
3.19801	0.46693	5.2	0.03535	3.19801	0.32726	5.2	0.02493	5.2	0.19574	3.198	0.1723	3.19801	0.17475	3.19801	3.19801	0.01794	5.2	0.00176		--		--		--		--
3.21781	0.56608	5.22	0.03757	3.21781	0.46503	5.22	0.02791	5.22	0.20398	3.2178	0.31142	3.21781	0.31146	3.21781	3.21781	0.0168	5.22	0.00184	6.97	--	11.09	--	6.95	--	6.49	--
3.23761	0.27886	5.24	0.03988	3.23761	0.64851	5.24	0.031	5.24	0.21252	3.2376	0.54747	3.23761	0.5459	3.23761	3.23761	0.03198	5.24	0.00191		--		--		--		--
3.25742	0.59943	5.26	0.04227	3.25742	0.5716	5.26	0.0342	5.26	0.22138	3.2574	0.15857	3.25742	0.1513	3.25742	3.25742	0.0348	5.26	0.00199		--		--		--		--
3.27722	0.0373	5.28	0.04474	3.27722	0.35479	5.28	0.03751	5.28	0.23057	3.2772	0.57167	3.27722	0.56408	3.27722	3.27722	0.03663	5.28	0.00207		--		--		--		--
3.29702	0.75437	5.3	0.04731	3.29702	0.85123	5.3	0.04095	5.3	0.24011	3.297	0.03122	3.29702	0.017	3.29702	3.29702	0.01715	5.3	0.00216		--		--		--		--
3.31682	0.3389	5.32	0.04998	3.31682	0.15273	5.32	0.04451	5.32	0.25002	3.3168	0.34215	3.31682	0.327	3.31682	3.31682	0.06175	5.32	0.00225		--		--		--		--
3.33662	0.73962	5.34	0.05274	3.33662	0.55824	5.34	0.04821	5.34	0.26032	3.3366	0.15906	3.33662	0.15194	3.33662	3.33662	0.01584	5.34	0.00234		--		--		--		--
3.35642	0.62405	5.36	0.05562	3.35642	0.35168	5.36	0.05205	5.36	0.27102	3.3564	0.43042	3.35642	0.43458	3.35642	3.35642	0.0171	5.36	0.00244		--		--		--		--
3.37622	0.44192	5.38	0.0586	3.37622	0.74735	5.38	0.05604	5.38	0.28216	3.3762	0.1826	3.37622	0.19446	3.37622	3.37622	0.02418	5.38	0.00254		--		--		--		--
3.39602	0	5.4	0.06171	3.39602	0.53422	5.4	0.06018	5.4	0.29375	3.396	0.25845	3.39602	0.2686	3.39602	3.39602	0.02017	5.4	0.00264		--		--		--		--
3.41583	0.90725	5.42	0.06494	3.41583	0.31143	5.42	0.06449	5.42	0.30581	3.4158	0.43337	3.41583	0.45075	3.41583	3.41583	0.01971	5.42	0.00275	1	--	1	--	1	--	1	--
3.43563	0.16896	5.44	0.0683	3.43563	0.86702	5.44	0.06897	5.44	0.31839	3.4356	0.19453	3.43563	0.21642	3.43563	3.43563	0.03759	5.44	0.00287	1	--	1	--	1	--	1	--
3.45543	0.94972	5.46	0.0718	3.45543	1.20782	5.46	0.07364	5.46	0.3315	3.4554	0.19748	3.45543	0.21677	3.45543	3.45543	0.04396	5.46	0.00299		--		--		--		--
3.47523	1.26085	5.48	0.07545	3.47523	0.98214	5.48	0.07849	5.48	0.34517	3.4752	0.16069	3.47523	0.19301	3.47523	3.47523	0.02432	5.48	0.00311		--		--		--		--
3.49503	0.77254	5.5	0.07925	3.49503	0.83473	5.5	0.08356	5.5	0.35945	3.495	0.5308	3.49503	0.57896	3.49503	3.49503	0	5.5	0.00324	5	--	5	--	5	--	5	--
3.51483	0.62406	5.52	0.08322	3.51483	0.71349	5.52	0.08883	5.52	0.37436	3.5148	0.23867	3.51483	0.29816	3.51483	3.51483	0.03209	5.52	0.00338		--		--		--		--
3.53463	0.99197	5.54	0.08736	3.53463	0.68029	5.54	0.09434	5.54	0.38994	3.5346	0.35784	3.53463	0.43221	3.53463	3.53463	0.0018	5.54	0.00352		--		--		--		--
3.55443	0.91687	5.56	0.09168	3.55443	0.55929	5.56	0.10009	5.56	0.40624	3.5544	0.33414	3.55443	0.4223	3.55443	3.55443	0.05052	5.56	0.00367		--		--		--		--
3.57423	0.16561	5.58	0.0962	3.57423	0.62076	5.58	0.10609	5.58	0.42331	3.5742	0.11803	3.57423	0.21874	3.57423	3.57423	0.04098	5.58	0.00383		--		--		--		--
3.59404	0.35147	5.6	0.10093	3.59404	0.92658	5.6	0.11236	5.6	0.44118	3.594	0.19126	3.59404	0.28435	3.59404	3.59404	0.02078	5.6	0.004		--		--		--		--
3.61384	0.62998	5.62	0.10587	3.61384	0.34028	5.62	0.11892	5.62	0.45991	3.6138	0.67335	3.61384	0.76137	3.61384	3.61384	0.02957	5.62	0.00417		--		--		--		--
3.63364	0.47217	5.64	0.11106	3.63364	0.3929	5.64	0.12578	5.64	0.47957	3.6336	0.19159	3.63364	0.26826	3.63364	3.63364	0.01336	5.64	0.00435		--		--		--		--
3.65344	1.40369	5.66	0.11649	3.65344	0.56395	5.66	0.13297	5.66	0.5002	3.6534	0.32956	3.65344	0.39911	3.65344	3.65344	0.02861	5.66	0.00455		--		--		--		--
3.67324	0.49313	5.68	0.12218	3.67324	0.4681	5.68	0.14051	5.68	0.52189	3.6732	0.48127	3.67324	0.5437	3.67324	3.67324	0.02156	5.68	0.00475		--		--		--		--
3.69304	0.87178	5.7	0.12816	3.69304	0.85431	5.7	0.14841	5.7	0.54469	3.693	0.38253	3.69304	0.43636	3.69304	3.69304	0.0327	5.7	0.00496		--		--		--		--
3.71284	0.451	5.72	0.13444	3.71284	0.7066	5.72	0.15671	5.72	0.5687	3.7128	0.30766	3.71284	0.35304	3.71284	3.71284	0.03232	5.72	0.00519		--		--		--		--
3.73264	0.63654	5.74	0.14105	3.73264	0.56552	5.74	0.16542	5.74	0.59399	3.7326	0.20222	3.73264	0.23891	3.73264	3.73264	0.01675	5.74	0.00543		--		--		--		--
3.75245	0.67889	5.76	0.148	3.75245	0.59389	5.76	0.17458	5.76	0.62066	3.7524	0.25845	3.75245	0.28765	3.75245	3.75245	0.03528	5.76	0.00568		--		--		--		--
3.77225	0.66799	5.78	0.15547	3.77225	0.8373	5.78	0.18422	5.78	0.64882	3.7722	0.21431	3.77225	0.2353	3.77225	3.77225	0.02198	5.78	0.00594	14.25	100	9.22	100	10.4	99.9281	15.06	99.9799
3.79205	0.56387	5.8	0.1632	3.79205	0.73241	5.8	0.19437	5.8	0.67858	3.792	0.38057	3.79205	0.40409	3.79205	3.79205	0.0138	5.8	0.00623	14.29	100	9.23	100	10.41	99.9281	15.08	99.9799
3.81185	0.13335	5.82	0.17135	3.81185	0.59181	5.82	0.20507	5.82	0.71005	3.8118	0.29556	3.81185	0.32267	3.81185	3.81185	0.05521	5.82	0.00698	14.33	100	9.23	100	10.42	99.9281	15.1	99.9799
3.83165	0.86545	5.84	0.17996	3.83165	0.66299	5.84	0.21637	5.84	0.74339	3.8317	0.26009	3.83165	0.29098	3.83165	3.83165	0.04149	5.84	0.00731	14.37	100	9.24	100	10.43	99.9281	15.12	99.9799
3.85145	0.50831	5.86	0.18906	3.85145	0.08629	5.86	0.22829	5.86	0.77874	3.8515	0.18701	3.85145	0.22162	3.85145	3.85145	0.00219	5.86	0.00766	14.41	100	9.24	100	10.44	99.9281	15.15	99.9799
3.87125	0.68754	5.88	0.1987	3.87125	0.65341	5.88	0.2409	5.88	0.81626	3.8713	0.34231	3.87125	0.37939	3.87125	3.87125	0.01789	5.88	0.00803	14.45	100	9.25	100	10.45	99.9281	15.17	99.9799
3.89105	0.35382	5.9	0.20892	3.89105	0.93734	5.9	0.25471	5.9	0.85613	3.8911	0.34591	3.89105	0.38464	3.89105	3.89105	0.0455	5.9	0.00842	14.49	100	9.25	100	10.46	99.9281	15.18	100
3.91086	0.58344	5.92	0.24299	3.91086	0.71342	5.92	0.26885	5.92	0.89858	3.9109	0.22396	3.91086	0.26822	3.91086	3.91086	0.04995	5.92	0.00884	14.52	100	9.26	100	10.47	99.9281	15.2	100
3.93066	0.6832	5.94	0.25494	3.93066	0.50263	5.94	0.28386	5.94	0.9438	3.9307	0.17197	3.93066	0.22211	3.93066	3.93066	0.01177	5.94	0.00929	14.56	100	9.26	100	10.48	99.9281	15.22	100
3.95046	0.53983	5.96	0.26764	3.95046	1.01813	5.96	0.2998	5.96	0.99207	3.9505	0.401	3.95046	0.44527	3.95046	3.95046	0.05473	5.96	0.00976	14.6	100	9.27	100	10.49	99.9281	15.24	100
3.97026	0.84622	5.98	0.28115	3.97026	0.92807	5.98	0.31675	5.98	1.04365	3.9703	0.1056	3.97026	0.14052	3.97026	3.97026	0.03744	5.98	0.01028	14.64	100	9.27	99.991	10.5	99.9281	15.26	99.9799
3.99006	0.89616	6	0.29555	3.99006	0.56135	6	0.33479	6	1.09887	3.9901	0.35343	3.99006	0.38261	3.99006	3.99006	0.04361	6	0.01083	14.67	99.9857	9.28	100	10.51	99.9281	15.28	99.9799
4.00986	0.88286	6.02	0.3109	4.00986	0.76785	6.02	0.35403	6.02	1.15806	4.0099	0.56709	4.00986	0.59044	4.00986	4.00986	0.01538	6.02	0.01142	14.71	99.9857	9.28	100	10.52	99.9281	15.3	99.9799
4.02966	1.11279	6.04	0.32732	4.02966	1.12427	6.04	0.37456	6.04	1.22163	4.0297	0.66501	4.02966	0.68175	4.02966	4.02966	0.02282	6.04	0.01206	14.74	99.9857	9.29	100	10.52	99.9281	15.31	99.9799
4.04946	0.73982	6.06	0.34488	4.04946	0.87187	6.06	0.39652	6.06	1.29002	4.0495	0.48699	4.04946	0.49541	4.04946	4.04946	0.04732	6.06	0.01275	14.78	99.9857	9.29	100	10.53	99.9281	15.34	99.9598
4.06927	0.35691	6.08	0.36371	4.06927	1.2676	6.08	0.42004	6.08	1.36373	4.0693	0.37386	4.06927	0.37424	4.06927	4.06927	0.02179	6.08	0.0135	14.81	99.9857	9.3	99.991	10.54	99.9281	15.35	99.9598
4.08907	0.42799	6.1	0.38394	4.08907	0.527	6.1	0.44526	6.1	1.44332	4.0891	0.39005	4.08907	0.38338	4.08907	4.08907	0.03365	6.1	0.01431	14.84	99.9857	9.3	99.991	10.55	99.9424	15.37	99.9598
4.10887	0.73229	6.12	0.4057	4.10887	1.29419	6.12	0.47236	6.12	1.52945	4.1089	0.38416	4.10887	0.37026	4.10887	4.10887	0.03086	6.12	0.01518	14.87	99.9857	9.3	99.991	10.56	99.9424	15.39	99.9598
4.12867	0.42705	6.14	0.42917	4.12867	0.80457	6.14	0.52303	6.14	1.64762	4.1287	0.48208	4.12867	0.46174	4.12867	4.12867	0.03561	6.14	0.01614	14.91	99.9857	9.31	99.991	10.57	99.9424	15.4	99.9598
4.14847	0.66817	6.16	0.45451	4.14847	0.67326	6.16	0.55489	6.16	1.74947	4.1485	0.35	4.14847	0.32186	4.14847	4.14847	0.02757	6.16	0.01719	14.93	99.9713	9.31	99.991	10.57	99.9281	15.42	99.9598
4.16827	0.6495	6.18	0.48196	4.16827	0.4574	6.18	0.58928	6.18	1.86041	4.1683	0.57575	4.16827	0.54196	4.16827	4.16827	0.01769	6.18	0.01833	14.97	99.9713	9.32	99.991	10.59	99.9281	15.43	99.9598
4.18807	1.00064	6.2	0.51174	4.18807	0.63242	6.2	0.62649	6.2	1.98154	4.1881	0.6158	4.18807	0.57527	4.18807	4.18807	0.03253	6.2	0.01958	15	99.9713	9.32	99.991	10.6	99.9281	15.45	99.9598
4.20787	0.18926	6.22	0.54413	4.20787	0	6.22	0.66684	6.22	2.11416	4.2079	0.49402	4.20787	0.44577	4.20787	4.20787	0.0397	6.22	0.02097	15.03	99.9713	9.32	99.991	10.6	99.9281	15.47	99.9598
4.22767	0.71039	6.24	0.57947	4.22767	0.68912	6.24	0.71069	6.24	2.25977	4.2277	0.48633	4.22767	0.43114	4.22767	4.22767	0.02243	6.24	0.02249	15.06	99.9713	9.33	99.991	10.61	99.9281	15.48	99.9598
4.24748	0.34882	6.26	0.6181	4.24748	0.8085	6.26	0.75847	6.26	2.42011	4.2475	0.42078	4.24748	0.35828	4.24748	4.24748	0.04695	6.26	0.02418	15.09	99.9713	9.33	99.991	10.62	99.9281	15.49	99.9598
4.26728	0.56357	6.28	0.66048	4.26728	0.928	6.28	0.81067	6.28	2.59724	4.2673	0.4046	4.26728	0.33515	4.26728	4.26728	0.02655	6.28	0.02606	15.11	99.9713	9.34	99.991	10.63	99.9281	15.51	99.9598
4.28708	0.64179	6.3	0.7071	4.28708	0.62756	6.3	0.86783	6.3	2.79357	4.2871	0.40214	4.28708	0.32577	4.28708	4.28708	0.04822	6.3	0.02816	15.13	99.9713	9.34	99.991	10.63	99.9281	15.52	99.9598
4.30688	0.37029	6.32	0.75857	4.30688	0.73428	6.32	0.93062	6.32	3.01197	4.3069	0.40133	4.30688	0.31814	4.30688	4.30688	0.03991	6.32	0.03052	15.16	99.9713	9.34	99.991	10.64	99.9281	15.54	99.9598
4.32668	0.97827	6.34	0.81558	4.32668	0.86391	6.34	0.99982	6.34	3.25584	4.3267	0.64899	4.32668	0.56081	4.32668	4.32668	0.02421	6.34	0.03316	15.19	99.9713	9.35	99.991	10.65	99.9281	15.55	99.9598
4.34648	0.57695	6.36	0.87897	4.34648	0.66477	6.36	1.07631	6.36	3.52927	4.3465	0.54257	4.34648	0.44697	4.34648	4.34648	0.04575	6.36	0.03616	15.21	99.9713	9.35	99.991	10.66	99.9281	15.57	99.9397
4.36628	0.5721	6.38	0.94974	4.36628	0.7458	6.38	1.16117	6.38	3.83719	4.3663	0.54012	4.36628	0.43773	4.36628	4.36628	0.0363	6.38	0.03957	15.24	99.9713	9.35	99.991	10.66	99.9281	15.58	99.9397
4.38608	0.82046	6.4	1.02911	4.38608	0.93115	6.4	1.25567	6.4	4.18558	4.3861	0.11182	4.38608	0	4.38608	4.38608	0.03496	6.4	0.04346	15.27	99.9713	9.36	99.991	10.67	99.9281	15.59	99.9397
4.40589	0.63582	6.42	1.11853	4.40589	0.75191	6.42	1.36134	6.42	4.58178	4.4059	0.60142	4.40589	0.4862	4.40589	4.40589	0.06531	6.42	0.0482	15.29	99.9713	9.36	99.991	10.68	99.9281	15.61	99.9397
4.42569	0.56449	6.44	1.21979	4.42569	0.53371	6.44	1.48	6.44	5.03487	4.4257	0.54616	4.42569	0.42392	4.42569	4.42569	0.02645	6.44	0.05339	15.32	99.9713	9.37	99.991	10.69	99.9281	15.62	99.9397
4.44549	0.82965	6.46	1.3351	4.44549	0.86596	6.46	1.61387	6.46	5.55629	4.4455	0.54191	4.44549	0.4131	4.44549	4.44549	0.01673	6.46	0.05943	15.34	99.957	9.37	99.991	10.7	99.9281	15.63	99.9397
4.46529	0.71845	6.48	1.4672	4.46529	1.27972	6.48	1.76567	6.48	6.16068	4.4653	0.46263	4.46529	0.3269	4.46529	4.46529	0.04438	6.48	0.06654	15.37	99.9713	9.38	99.991	10.7	99.9281	15.65	99.9397
4.48509	0.8005	6.5	1.61954	4.48509	0.97723	6.5	1.93875	6.5	6.8673	4.4851	0.47718	4.48509	0.335	4.48509	4.48509	0.03338	6.5	0.07496	15.39	99.957	9.38	99.991	10.71	99.9281	15.66	99.9397
4.50489	0.69605	6.52	1.79646	4.50489	0.10825	6.52	2.13727	6.52	7.70215	4.5049	0.6024	4.50489	0.45456	4.50489	4.50489	0.00917	6.52	0.08507	15.42	99.9713	9.38	99.991	10.71	99.9281	15.67	99.9397
4.52469	0.63163	6.54	2.00358	4.52469	0.92291	6.54	2.36644	6.54	8.70134	4.5247	0.58965	4.52469	0.43531	4.52469	4.52469	0.02506	6.54	0.09736	15.44	99.957	9.39	99.982	10.72	99.9281	15.69	99.9397
4.54449	0.91703	6.56	2.24818	4.54449	0.80963	6.56	2.63287	6.56	9.91595	4.5445	0.39626	4.54449	0.23439	4.54449	4.54449	0.03797	6.56	0.11259	15.46	99.957	9.39	99.982	10.73	99.9281	15.7	99.9397
4.5643	0.58289	6.58	2.53991	4.5643	0.45551	6.58	2.94503	6.58	11.4186	4.5643	0.66452	4.5643	0.49803	4.5643	4.5643	0.03681	6.58	0.13187	15.48	99.957	9.4	99.982	10.74	99.9281	15.71	99.9397
4.5841	0.50196	6.6	2.8919	4.5841	0.63229	6.6	3.31393	6.6	13.3119	4.5841	0.39299	4.5841	0.21834	4.5841	4.5841	0.02656	6.6	0.1569	15.51	99.957	9.4	99.991	10.74	99.9281	15.72	99.9397
4.6039	0.76753	6.62	3.32272	4.6039	0.324	6.62	3.7541	6.62	15.7361	4.6039	0.73105	4.6039	0.55233	4.6039	4.6039	0.03137	6.62	0.19018	15.53	99.957	9.41	99.991	10.75	99.9281	15.73	99.9397
4.6237	0.86658	6.64	3.85983	4.6237	0.70119	6.64	4.28528	6.64	18.8763	4.6237	0.50203	4.6237	0.31556	4.6237	4.6237	0.04429	6.64	0.23522	15.55	99.957	9.41	99.991	10.76	99.9281	15.74	99.9397
4.6435	0.90239	6.66	4.5459	4.6435	0.82124	6.66	4.93515	6.66	22.9628	4.6435	0.78385	4.6435	0.59305	4.6435	4.6435	0.0204	6.66	0.29662	15.57	99.957	9.42	99.991	10.77	99.9281	15.76	99.9397
4.6633	0.8783	6.68	5.44882	4.6633	0.59625	6.68	5.7445	6.68	28.2631	4.6633	0.6485	4.6633	0.45062	4.6633	4.6633	0.04469	6.68	0.37984	15.59	99.957	9.42	99.991	10.78	99.9281	15.76	99.9397
4.6831	0.88756	6.7	6.67581	4.6831	0.64817	6.7	6.77624	6.7	35.0598	4.6831	0.66812	4.6831	0.46421	4.6831	4.6831	0.03473	6.7	0.49052	15.61	99.957	9.43	99.982	10.78	99.9281	15.78	99.9397
4.7029	0.01745	6.72	8.38849	4.7029	0.50808	6.72	8.13043	6.72	43.6036	4.7029	0.35392	4.7029	0.14187	4.7029	4.7029	0.02477	6.72	0.63284	15.63	99.957	9.43	99.982	10.79	99.9281	15.79	99.9196
4.7227	0.57312	6.74	10.8116	4.7227	0.84353	6.74	9.9656	6.74	54.0209	4.7227	0.82816	4.7227	0.61319	4.7227	4.7227	0.04338	6.74	0.80581	15.65	99.957	9.44	99.982	10.8	99.9281	15.8	99.9196
4.74251	0.72577	6.76	14.2241	4.74251	1.2312	6.76	12.5229	6.76	66.1243	4.7425	0.55483	4.74251	0.33205	4.74251	4.74251	0.06042	6.76	0.99537	15.67	99.957	9.44	99.982	10.81	99.9281	15.81	99.9196
4.76231	0.31218	6.78	18.916	4.76231	0.56721	6.78	16.1421	6.78	79.071	4.7623	0.48764	4.76231	0.25836	4.76231	4.76231	0.04208	6.78	1.16336	15.69	99.957	9.45	99.982	10.81	99.9281	15.82	99.9196
4.78211	0.55225	6.8	25.075	4.78211	0.3755	6.8	21.2528	6.8	90.9506	4.7821	0.6127	4.78211	0.37839	4.78211	4.78211	0.0435	6.8	1.25	15.71	99.957	9.45	99.982	10.82	99.9281	15.83	99.9196
4.80191	0.61249	6.82	32.497	4.80191	1.1608	6.82	28.3166	6.82	98.824	4.8019	0.59145	4.80191	0.35105	4.80191	4.80191	0.03952	6.82	1.21324	15.72	99.957	9.46	99.982	10.83	99.9281	15.84	99.9196
4.82171	1.01588	6.84	39.9802	4.82171	0.69255	6.84	37.6699	6.84	100	4.8217	0.91937	4.82171	0.67513	4.82171	4.82171	0.02829	6.84	1.07194	15.74	99.957	9.46	99.982	10.84	99.9281	15.85	99.9196
4.84151	0.92299	6.86	44.8556	4.84151	0.54353	6.86	49.1237	6.86	94.0236	4.8415	0.44334	4.84151	0.19019	4.84151	4.84151	0.0317	6.86	0.88524	15.76	99.9426	9.47	99.982	10.84	99.9281	15.87	99.9196
4.86131	1.02335	6.88	44.4213	4.86131	0.85377	6.88	61.0785	6.88	83.073	4.8613	0.82064	4.86131	0.56404	4.86131	4.86131	0.03084	6.88	0.70252	15.78	99.9426	9.47	99.982	10.85	99.9281	15.88	99.9196
4.88111	0.79398	6.9	39.0223	4.88111	0.38588	6.9	69.6208	6.9	70.2137	4.8811	0.69198	4.88111	0.42884	4.88111	4.88111	0.03212	6.9	0.54677	15.8	99.9426	9.48	99.982	10.86	99.9281	15.89	99.9196
4.90092	1.18758	6.92	31.5852	4.90092	0.96338	6.92	70.2046	6.92	57.7287	4.9009	0.7031	4.90092	0.43424	4.90092	4.90092	0.04804	6.92	0.42321	15.81	99.9426	9.49	99.982	10.87	99.9281	15.9	99.9196
4.92072	0.69182	6.94	24.5534	4.92072	0.57387	6.94	62.55	6.94	46.7568	4.9207	0.45871	4.92072	0.18255	4.92072	4.92072	0.04478	6.94	0.32919	15.83	99.9426	9.49	99.982	10.87	99.9281	15.91	99.9196
4.94052	0.70244	6.96	18.9045	4.94052	0.71201	6.96	50.998	6.96	37.6467	4.9405	0.69116	4.94052	0.41084	4.94052	4.94052	0.04478	6.96	0.25941	15.85	99.9426	9.5	99.982	10.88	99.9281	15.92	99.9196
4.96032	0.88966	6.98	14.7535	4.96032	0.61907	6.98	39.706	6.98	30.3442	4.9603	0.64098	4.96032	0.35463	4.96032	4.96032	0.04394	6.98	0.20821	15.87	99.9426	9.51	99.982	10.89	99.9281	15.93	99.9196
4.98012	0.97699	7	11.9051	4.98012	1.23938	7	30.5124	7	24.6241	4.9801	0.80707	4.98012	0.51615	4.98012	4.98012	0.04707	7	0.17057	15.89	99.9426	9.51	99.982	10.9	99.9281	15.94	99.9196
4.99992	1.03107	7.02	10.1048	4.99992	1.19227	7.02	23.7454	7.02	20.2079	4.9999	0.87769	4.99992	0.5817	4.99992	4.99992	0.03728	7.02	0.14253	15.9	99.9426	9.52	99.982	10.91	99.9281	15.96	99.8995
5.01972	1.00191	7.04	9.14053	5.01972	0.33771	7.04	19.1613	7.04	16.8204	5.0197	1.02334	5.01972	0.72271	5.01972	5.01972	0.03061	7.04	0.12118	15.92	99.9426	9.52	99.982	10.91	99.9281	15.97	99.8995
5.03952	0.85955	7.06	8.88198	5.03952	1.07886	7.06	16.3846	7.06	14.2184	5.0395	0.75181	5.03952	0.44381	5.03952	5.03952	0.04242	7.06	0.10452	15.94	99.9426	9.53	99.982	10.92	99.9281	15.97	99.8995
5.05933	0.61397	7.08	9.28384	5.05933	0.48505	7.08	15.0707	7.08	12.2029	5.0593	0.88537	5.05933	0.57289	5.05933	5.05933	0.04201	7.08	0.09122	15.95	99.9426	9.54	99.982	10.93	99.9281	15.98	99.8995
5.07913	1.24786	7.1	10.3615	5.07913	0.44168	7.1	14.9454	7.1	10.6199	5.0791	0.78745	5.07913	0.46889	5.07913	5.07913	0.05211	7.1	0.08038	15.97	99.9426	9.54	99.991	10.94	99.9281	15.99	99.8995
5.09893	0.98572	7.12	12.1387	5.09893	0.571	7.12	15.7523	7.12	9.35591	5.0989	0.98084	5.09893	0.65803	5.09893	5.09893	0.06122	7.12	0.07142	15.98	99.9426	9.55	99.982	10.95	99.9281	16	99.8995
5.11873	0.53043	7.14	14.5393	5.11873	1.241	7.14	17.0844	7.14	8.3287	5.1187	0.69215	5.11873	0.36212	5.11873	5.11873	0.05272	7.14	0.06392	16	99.9426	9.56	99.982	10.96	99.9281	16.01	99.8995
5.13853	1.38766	7.16	17.166	5.13853	1.17193	7.16	18.1555	7.16	7.48865	5.1385	0.88897	5.13853	0.55476	5.13853	5.13853	0.0425	7.16	0.0576	16.01	99.9426	9.57	99.982	10.97	99.9281	16.03	99.8995
5.15833	1.04572	7.18	19.0583	5.15833	1.20719	7.18	17.9607	7.18	6.77349	5.1583	0.78255	5.15833	0.44232	5.15833	5.15833	0.02888	7.18	0.0522	16.03	99.9426	9.58	99.982	10.98	99.9137	16.04	99.9196
5.17813	0.91037	7.2	19.0641	5.17813	0.26567	7.2	16.1749	7.2	6.1616	5.1781	0.85317	5.17813	0.50819	5.17813	5.17813	0.05548	7.2	0.04757	16.05	99.9426	9.58	99.982	10.99	99.9137	16.05	99.9196
5.19793	1.44796	7.22	17.0319	5.19793	0.63331	7.22	13.5085	7.22	5.63219	5.1979	0.99539	5.19793	0.64608	5.19793	5.19793	0.04001	7.22	0.04357	16.06	99.9426	9.59	99.982	11	99.9137	16.06	99.9196
5.21773	0.71643	7.24	13.9955	5.21773	1.24529	7.24	10.8269	7.24	5.17211	5.2177	0.84467	5.21773	0.48918	5.21773	5.21773	0.05297	7.24	0.04008	16.08	99.9426	9.6	99.982	11.01	99.9137	16.07	99.9196
5.23754	1.06424	7.26	10.996	5.23754	1.11821	7.26	8.55894	7.26	4.77227	5.2375	1.11636	5.23754	0.75741	5.23754	5.23754	0.03608	7.26	0.03704	16.09	99.9426	9.61	99.982	11.02	99.9137	16.08	99.9196
5.25734	0.99238	7.28	8.50235	5.25734	1.39178	7.28	6.79143	7.28	4.42516	5.2573	1.30615	5.25734	0.94339	5.25734	5.25734	0.05913	7.28	0.03437	16.11	99.9426	9.62	99.982	11.03	99.9137	16.09	99.9196
5.27714	0.32762	7.3	6.59355	5.27714	1.18027	7.3	5.46919	7.3	4.12406	5.2771	1.05326	5.27714	0.68375	5.27714	5.27714	0.04581	7.3	0.03203	16.12	99.9426	9.62	99.982	11.04	99.9281	16.1	99.9196
5.29694	0.95873	7.32	5.19515	5.29694	1.49966	7.32	4.49774	7.32	3.86304	5.2969	0.9707	5.29694	0.59555	5.29694	5.29694	0.05806	7.32	0.02997	16.14	99.9426	9.63	99.982	11.05	99.9281	16.11	99.9196
5.31674	1.19015	7.34	4.19269	5.31674	1.11256	7.34	3.78374	7.34	3.63696	5.3167	1.06356	5.31674	0.68394	5.31674	5.31674	0.06022	7.34	0.02816	16.15	99.9426	9.64	99.982	11.06	99.9281	16.13	99.9196
5.33654	0.80536	7.36	3.4762	5.33654	0.21108	7.36	3.25046	7.36	3.44148	5.3365	0.90613	5.33654	0.52039	5.33654	5.33654	0.04775	7.36	0.02656	16.17	99.9426	9.65	99.982	11.07	99.9281	16.14	99.9196
5.35634	1.15347	7.38	2.95696	5.35634	1.02579	7.38	2.84154	7.38	3.27297	5.3563	0.89158	5.35634	0.50086	5.35634	5.35634	0.07891	7.38	0.02514	16.18	99.9426	9.66	99.982	11.08	99.9281	16.15	99.9196
5.37614	0.82207	7.4	2.57103	5.37614	1.14703	7.4	2.51878	7.4	3.12846	5.3761	0.60976	5.37614	0.21224	5.37614	5.37614	0.0437	7.4	0.0239	16.19	99.9426	9.67	99.982	11.09	99.9281	16.16	99.9196
5.39595	1.1503	7.42	2.27588	5.39595	0.96555	7.42	2.25741	7.42	3.00549	5.3959	0.66174	5.39595	0.25963	5.39595	5.39595	0.05454	7.42	0.02279	16.21	99.9426	9.68	99.982	11.1	99.9281	16.17	99.9196
5.41575	1.04552	7.44	2.04445	5.41575	1.22705	7.44	2.04149	7.44	2.90213	5.4157	1.35568	5.41575	0.95326	5.41575	5.41575	0.07262	7.44	0.02182	16.22	99.9426	9.69	99.982	11.11	99.9281	16.18	99.9196
5.43555	1.19063	7.46	1.85972	5.43555	1.55705	7.46	1.86051	7.46	2.81685	5.4355	1.06535	5.43555	0.65618	5.43555	5.43555	0.05703	7.46	0.02097	16.23	99.9426	9.7	99.982	11.12	99.9281	16.19	99.9196
5.45535	1.29915	7.48	1.71066	5.45535	1.43129	7.48	1.7072	7.48	2.74852	5.4553	0.9027	5.45535	0.48769	5.45535	5.45535	0.0548	7.48	0.02023	16.25	99.9426	9.71	99.982	11.13	99.9281	16.2	99.9196
5.47515	0.96467	7.5	1.58988	5.47515	0.85302	7.5	1.57632	7.5	2.69635	5.4752	1.28163	5.47515	0.86432	5.47515	5.47515	0.05044	7.5	0.01959	16.26	99.9426	9.72	99.982	11.14	99.9281	16.22	99.9196
5.49495	0.8401	7.52	1.49218	5.49495	1.50902	7.52	1.46395	7.52	2.65985	5.495	1.17357	5.49495	0.75075	5.49495	5.49495	0.06498	7.52	0.01904	16.28	99.9426	9.73	99.982	11.15	99.9281	16.23	99.8995
5.51475	1.01206	7.54	1.41382	5.51475	1.56597	7.54	1.36707	7.54	2.63883	5.5148	1.25106	5.51475	0.82405	5.51475	5.51475	0.06403	7.54	0.01857	16.29	99.9426	9.74	99.982	11.17	99.9281	16.24	99.8995
5.53455	0.6311	7.56	1.35209	5.53455	1.69468	7.56	1.28333	7.56	2.63341	5.5346	1.22638	5.53455	0.79454	5.53455	5.53455	0.03537	7.56	0.0182	16.31	99.9426	9.75	99.982	11.18	99.9281	16.25	99.8995
5.55436	1.20622	7.58	1.30504	5.55436	1.4588	7.58	1.2109	7.58	2.64403	5.5544	1.16426	5.55436	0.72736	5.55436	5.55436	0.05531	7.58	0.0179	16.32	99.9426	9.76	99.982	11.19	99.9281	16.26	99.8995
5.57416	0.46559	7.6	1.27132	5.57416	1.5096	7.6	1.14831	7.6	2.67143	5.5742	1.12257	5.57416	0.68077	5.57416	5.57416	0.05437	7.6	0.01768	16.34	99.9426	9.78	99.982	11.2	99.9281	16.28	99.8995
5.59396	1.42057	7.62	1.2501	5.59396	1.35863	7.62	1.0944	7.62	2.71677	5.594	1.33623	5.59396	0.89134	5.59396	5.59396	0.05613	7.62	0.01754	16.35	99.9283	9.79	99.982	11.22	99.9281	16.29	99.8995
5.61376	1.13641	7.64	1.24095	5.61376	1.12637	7.64	1.04826	7.64	2.78161	5.6138	1.20594	5.61376	0.75569	5.61376	5.61376	0.04737	7.64	0.01748	16.37	99.9283	9.81	99.982	11.23	99.9281	16.3	99.8995
5.63356	1.23538	7.66	1.24388	5.63356	1.46409	7.66	1.00919	7.66	2.86808	5.6336	1.07565	5.63356	0.62008	5.63356	5.63356	0.07968	7.66	0.01749	16.38	99.9283	9.82	99.982	11.24	99.9281	16.31	99.8995
5.65336	1.31441	7.68	1.2593	5.65336	2.37503	7.68	0.97662	7.68	2.97892	5.6534	1.22638	5.65336	0.76732	5.65336	5.65336	0.04719	7.68	0.01759	16.39	99.9283	9.83	99.982	11.25	99.9281	16.33	99.8995
5.67316	1.44013	7.7	1.28807	5.67316	2.04544	7.7	0.95016	7.7	3.13	5.6732	1.14382	5.67316	0.67977	5.67316	5.67316	0.07027	7.7	0.01788	16.41	99.9283	9.84	99.982	11.27	99.9281	16.34	99.8995
5.69296	1.61254	7.72	1.33157	5.69296	1.79087	7.72	0.92955	7.72	3.30167	5.693	1.16524	5.69296	0.69682	5.69296	5.69296	0.04489	7.72	0.01816	16.42	99.9283	9.85	99.982	11.28	99.9281	16.35	99.8995
5.71277	1.70172	7.74	1.39181	5.71277	1.77087	7.74	0.91464	7.74	3.51225	5.7128	1.43513	5.71277	0.96415	5.71277	5.71277	0.03586	7.74	0.01855	16.43	99.9283	9.87	99.982	11.3	99.9281	16.36	99.8995
5.73257	1.22798	7.76	1.47161	5.73257	1.36675	7.76	0.9054	7.76	3.77014	5.7326	1.36958	5.73257	0.89385	5.73257	5.73257	0.05908	7.76	0.01904	16.44	99.9283	9.88	99.982	11.31	99.9281	16.38	99.8995
5.75237	0.94083	7.78	1.57489	5.75237	1.31117	7.78	0.90195	7.78	4.08688	5.7524	1.30059	5.75237	0.82014	5.75237	5.75237	0.06611	7.78	0.01967	16.46	99.9283	9.89	99.982	11.32	99.9281	16.39	99.8995
5.77217	1.62976	7.8	1.70708	5.77217	1.62041	7.8	0.90455	7.8	4.47875	5.7722	1.14824	5.77217	0.66249	5.77217	5.77217	0.05168	7.8	0.02045	16.47	99.9283	9.91	99.982	11.34	99.9281	16.41	99.8995
5.79197	1.19615	7.82	1.87589	5.79197	1.62369	7.82	0.91363	7.82	4.96882	5.792	1.20692	5.79197	0.71741	5.79197	5.79197	0.05828	7.82	0.0214	16.49	99.9283	9.92	99.982	11.35	99.9281	16.42	99.8995
5.81177	1.40883	7.84	2.09241	5.81177	2.77982	7.84	0.92985	7.84	5.58982	5.8118	1.21297	5.81177	0.71923	5.81177	5.81177	0.06318	7.84	0.02255	16.5	99.9283	9.94	99.982	11.37	99.9281	16.43	99.9196
5.83157	1.03527	7.86	2.37331	5.83157	1.69898	7.86	0.95419	7.86	6.38789	5.8316	1.24109	5.83157	0.74337	5.83157	5.83157	0.06722	7.86	0.02393	16.51	99.9283	9.95	99.9729	11.38	99.9281	16.44	99.8995
5.85137	1.35131	7.88	2.75049	5.85137	1.83287	7.88	0.98813	7.88	7.42274	5.8514	1.37301	5.85137	0.8721	5.85137	5.85137	0.06815	7.88	0.0256	16.53	99.9283	9.96	99.982	11.4	99.9281	16.46	99.8995
5.87117	1.65741	7.9	3.25206	5.87117	1.69986	7.9	1.03375	7.9	8.77306	5.8712	1.43006	5.87117	0.92545	5.87117	5.87117	0.06268	7.9	0.02758	16.54	99.9283	9.98	99.982	11.41	99.9281	16.47	99.8995
5.89098	1.46722	7.92	3.94572	5.89098	2.1531	7.92	1.09405	7.92	10.5327	5.891	1.44625	5.89098	0.93769	5.89098	5.89098	0.05806	7.92	0.02991	16.55	99.9283	9.99	99.982	11.42	99.9281	16.49	99.8995
5.91078	1.0872	7.94	4.92002	5.91078	2.41434	7.94	1.17301	7.94	12.8068	5.9108	1.48466	5.91078	0.97225	5.91078	5.91078	0.06453	7.94	0.03261	16.57	99.9283	10.01	99.982	11.44	99.9281	16.5	99.8995
5.93058	1.82317	7.96	6.29136	5.93058	2.21982	7.96	1.27558	7.96	15.7014	5.9306	1.30501	5.93058	0.78744	5.93058	5.93058	0.07739	7.96	0.0357	16.58	99.9283	10.02	99.982	11.46	99.9281	16.51	99.8995
5.95038	1.25337	7.98	8.20004	5.95038	2.75809	7.98	1.40733	7.98	19.3005	5.9504	1.5306	5.95038	1.01062	5.95038	5.95038	0.05715	7.98	0.03926	16.6	99.9283	10.04	99.982	11.47	99.9281	16.53	99.8995
5.97018	1.26991	8	10.7923	5.97018	2.64522	8	1.57509	8	23.6158	5.9702	1.40554	5.97018	0.88073	5.97018	5.97018	0.06234	8	0.04353	16.61	99.9283	10.06	99.9729	11.49	99.9281	16.54	99.8995
5.98998	1.45639	8.02	14.1457	5.98998	2.5227	8.02	1.77619	8.02	28.4886	5.99	1.43873	5.98998	0.91028	5.98998	5.98998	0.06768	8.02	0.04885	16.63	99.9283	10.07	99.9729	11.51	99.9281	16.56	99.8995
6.00978	1.7595	8.04	18.0708	6.00978	2.64452	8.04	2.00356	8.04	33.4336	6.0098	1.46685	6.00978	0.93473	6.00978	6.00978	0.08694	8.04	0.05573	16.64	99.9283	10.09	99.9729	11.52	99.9281	16.57	99.8995
6.02958	1.7662	8.06	21.7573	6.02958	3.19303	8.06	2.23616	8.06	37.5157	6.0296	1.63277	6.02958	1.09805	6.02958	6.02958	0.06315	8.06	0.06482	16.65	99.9283	10.11	99.982	11.54	99.9281	16.59	99.8995
6.04939	1.45648	8.08	23.6685	6.04939	2.51404	8.08	2.46305	8.08	39.5429	6.0494	1.86016	6.04939	1.32311	6.04939	6.04939	0.06764	8.08	0.07706	16.67	99.9283	10.12	99.982	11.56	99.9281	16.61	99.8995
6.06919	1.90298	8.1	22.6523	6.06919	2.71112	8.1	2.71533	8.1	38.7592	6.0692	1.75031	6.06919	1.20882	6.06919	6.06919	0.06715	8.1	0.09378	16.69	99.9139	10.14	99.982	11.57	99.9281	16.62	99.8995
6.08899	2.02975	8.12	19.333	6.08899	3.41304	8.12	3.05782	8.12	35.4637	6.089	1.92996	6.08899	1.38596	6.08899	6.08899	0.05587	8.12	0.11667	16.7	99.9139	10.16	99.982	11.59	99.9281	16.64	99.8995
6.10879	2.33977	8.14	15.3113	6.10879	3.1903	8.14	3.56547	8.14	30.7515	6.1088	1.87471	6.10879	1.32658	6.10879	6.10879	0.06022	8.14	0.14774	16.71	99.9283	10.18	99.982	11.61	99.9281	16.65	99.8995
6.12859	2.16017	8.16	11.6751	6.12859	3.49845	8.16	4.32513	8.16	25.7329	6.1286	1.57752	6.12859	1.02384	6.12859	6.12859	0.08802	8.16	0.18903	16.73	99.9283	10.2	99.982	11.63	99.9281	16.67	99.8995
6.14839	1.58088	8.18	8.78642	6.14839	3.42247	8.18	5.44676	8.18	21.0978	6.1484	1.83384	6.14839	1.27822	6.14839	6.14839	0.06125	8.18	0.24198	16.75	99.9283	10.21	99.982	11.65	99.9281	16.69	99.8995
6.16819	1.73449	8.2	6.63796	6.16819	3.7504	8.2	7.06383	8.2	17.1367	6.1682	1.88926	6.16819	1.33036	6.16819	6.16819	0.07229	8.2	0.30599	16.76	99.9283	10.23	99.982	11.67	99.9281	16.7	99.8995
6.18799	2.21461	8.22	5.09743	6.18799	3.70072	8.22	9.3143	8.22	13.9035	6.188	1.79641	6.18799	1.23341	6.18799	6.18799	0.05519	8.22	0.37535	16.78	99.9283	10.25	99.982	11.68	99.9281	16.72	99.8995
6.2078	1.67877	8.24	4.01083	6.2078	4.03865	8.24	12.2852	8.24	11.3409	6.2078	2.04587	6.2078	1.48103	6.2078	6.2078	0.0658	8.24	0.43549	16.8	99.9283	10.27	99.982	11.7	99.9281	16.74	99.8995
6.2276	1.55938	8.26	3.24247	6.2276	4.16505	8.26	15.8703	8.26	9.34895	6.2276	2.10292	6.2276	1.53499	6.2276	6.2276	0.1	8.26	0.46406	16.81	99.9283	10.29	99.982	11.72	99.9281	16.75	99.8995
6.2474	2.50933	8.28	2.68863	6.2474	4.88096	8.28	19.4719	8.28	7.81806	6.2474	2.14804	6.2474	1.57699	6.2474	6.2474	0.07153	8.28	0.44722	16.83	99.9283	10.31	99.982	11.74	99.9281	16.77	99.8995
6.2672	2.11022	8.3	2.27753	6.2672	5.15413	8.3	21.7737	8.3	6.64575	6.2672	2.31593	6.2672	1.74244	6.2672	6.2672	0.09877	8.3	0.39361	16.84	99.9283	10.33	99.982	11.76	99.9281	16.79	99.8995
6.287	2.45068	8.32	1.96275	6.287	5.03992	8.32	21.4733	8.32	5.74462	6.287	2.53302	6.287	1.95762	6.287	6.287	0.08196	8.32	0.32516	16.86	99.9283	10.35	99.982	11.78	99.9281	16.81	99.8995
6.3068	3.32084	8.34	1.71515	6.3068	5.35892	8.34	18.7563	8.34	5.04503	6.3068	2.4691	6.3068	1.89002	6.3068	6.3068	0.09968	8.34	0.2592	16.87	99.9283	10.37	99.982	11.8	99.9281	16.82	99.8995
6.3266	2.79862	8.36	1.51636	6.3266	5.42079	8.36	15.0544	8.36	4.49442	6.3266	2.8701	6.3266	2.2904	6.3266	6.3266	0.10433	8.36	0.20346	16.89	99.9283	10.39	99.982	11.82	99.9281	16.84	99.8995
6.3464	2.88606	8.38	1.35433	6.3464	5.74003	8.38	11.5479	8.38	4.05472	6.3464	2.88645	6.3464	2.30343	6.3464	6.3464	0.07516	8.38	0.15956	16.91	99.9283	10.41	99.982	11.84	99.9281	16.86	99.8995
6.3662	3.16675	8.4	1.22083	6.3662	5.77609	8.4	8.70121	8.4	3.69906	6.3662	3.07281	6.3662	2.4879	6.3662	6.3662	0.08195	8.4	0.12636	16.92	99.9283	10.43	99.982	11.86	99.9281	16.88	99.8995
6.38601	4.0038	8.42	1.10993	6.38601	6.61658	8.42	6.5597	8.42	3.4087	6.386	3.80762	6.38601	3.22434	6.38601	6.38601	0.08291	8.42	0.1019	16.94	99.9283	10.45	99.982	11.89	99.9281	16.9	99.8794
6.40581	4.178	8.44	1.01768	6.40581	7.20319	8.44	5.01532	8.44	3.17052	6.4058	4.11331	6.40581	3.52886	6.40581	6.40581	0.12906	8.44	0.08416	16.96	99.9283	10.48	99.982	11.91	99.9281	16.92	99.8995
6.42561	4.28895	8.46	0.93998	6.42561	7.17123	8.46	3.92506	8.46	2.97521	6.4256	4.44958	6.42561	3.86428	6.42561	6.42561	0.1232	8.46	0.07133	16.98	99.9283	10.5	99.982	11.93	99.9281	16.94	99.8995
6.44541	5.50256	8.48	0.87472	6.44541	8.06092	8.48	3.15726	8.48	2.81606	6.4454	5.16052	6.44541	4.57682	6.44541	6.44541	0.13425	8.48	0.06201	16.99	99.9283	10.52	99.982	11.95	99.9281	16.96	99.8995
6.46521	5.76352	8.5	0.81999	6.46521	8.61533	8.5	2.60847	8.5	2.68818	6.4652	6.6975	6.46521	6.12074	6.46521	6.46521	0.1436	8.5	0.05519	17.01	99.9283	10.54	99.982	11.97	99.9281	16.98	99.8995
6.48501	6.89062	8.52	0.77432	6.48501	9.29686	8.52	2.20571	8.52	2.58798	6.485	7.33684	6.48501	6.76136	6.48501	6.48501	0.16773	8.52	0.05018	17.03	99.9283	10.56	99.982	11.99	99.9281	17	99.8995
6.50481	7.66468	8.54	0.73658	6.50481	9.77336	8.54	1.90122	8.54	2.51783	6.5048	8.59444	6.50481	8.02423	6.50481	6.50481	0.18305	8.54	0.04654	17.05	99.9283	10.59	99.982	12.02	99.9281	17.02	99.8995
6.52461	8.61533	8.56	0.70596	6.52461	10.4389	8.56	1.66497	8.56	2.46628	6.5246	9.34462	6.52461	8.77634	6.52461	6.52461	0.19567	8.56	0.04399	17.06	99.9283	10.61	99.982	12.04	99.9281	17.04	99.8995
6.54442	10.0124	8.58	0.68184	6.54442	11.6483	8.58	1.47817	8.58	2.43721	6.5444	11.3547	6.54442	10.7969	6.54442	6.54442	0.24539	8.58	0.04237	17.08	99.9283	10.64	99.982	12.06	99.9281	17.06	99.8995
6.56422	11.6061	8.6	0.66385	6.56422	12.3628	8.6	1.32871	8.6	2.43033	6.5642	12.8678	6.56422	12.317	6.56422	6.56422	0.31272	8.6	0.04161	17.1	99.9283	10.66	99.982	12.09	99.9424	17.08	99.8995
6.58402	13.4829	8.62	0.65317	6.58402	14.3345	8.62	1.2124	8.62	2.44605	6.584	15.7891	6.58402	15.2547	6.58402	6.58402	0.37736	8.62	0.0417	17.12	99.9426	10.68	99.982	12.11	99.9424	17.1	99.8995
6.60382	15.9062	8.64	0.64705	6.60382	16.4918	8.64	1.11908	8.64	2.48553	6.6038	18.8924	6.60382	18.3758	6.60382	6.60382	0.50538	8.64	0.0427	17.13	99.9426	10.71	99.982	12.13	99.9424	17.12	99.8995
6.62362	19.5853	8.66	0.64705	6.62362	18.3758	8.66	1.04212	8.66	2.55076	6.6236	23.0568	6.62362	22.5648	6.62362	6.62362	0.60214	8.66	0.04476	17.15	99.9426	10.73	99.982	12.16	99.9424	17.14	99.8794
6.64342	23.3377	8.68	0.65357	6.64342	20.2728	8.68	0.98186	8.68	2.64484	6.6434	29.1947	6.64342	28.7405	6.64342	6.64342	0.84512	8.68	0.04814	17.17	99.9283	10.76	99.982	12.18	99.9424	17.16	99.8794
6.66322	27.7998	8.7	0.66728	6.66322	22.792	8.7	0.93633	8.7	2.77229	6.6632	39.2883	6.66322	38.8981	6.66322	6.66322	1.19114	8.7	0.0533	17.19	99.9283	10.78	99.982	12.21	99.9281	17.19	99.8995
6.68302	35.0167	8.72	0.68917	6.68302	27.8056	8.72	0.90429	8.72	2.93972	6.683	54.2708	6.68302	53.9768	6.68302	6.68302	1.41338	8.72	0.06087	17.21	99.9283	10.81	99.982	12.23	99.9281	17.21	99.8995
6.70283	45.4283	8.74	0.72067	6.70283	31.3638	8.74	0.88513	8.74	3.15669	6.7028	76.138	6.70283	75.9856	6.70283	6.70283	1.42857	8.74	0.07175	17.23	99.9283	10.84	99.982	12.26	99.9281	17.23	99.8794
6.72263	61.1564	8.76	0.76381	6.72263	37.0192	8.76	0.87888	8.76	3.43714	6.7226	97.2149	6.72263	97.1992	6.72263	6.72263	1.03464	8.76	0.08702	17.25	99.9283	10.87	99.982	12.29	99.9281	17.25	99.8794
6.74243	80.2991	8.78	0.82153	6.74243	43.4887	8.78	0.8862	8.78	3.80115	6.7424	100	6.74243	100	6.74243	6.74243	0.64042	8.78	0.10789	17.27	99.9283	10.89	99.982	12.31	99.9281	17.28	99.8794
6.76223	97.4464	8.8	0.89824	6.76223	51.3976	8.8	0.9086	8.8	4.27701	6.7622	81.8945	6.76223	81.7724	6.76223	6.76223	0.39556	8.8	0.13536	17.29	99.9283	10.92	99.982	12.34	99.9281	17.3	99.8794
6.78203	100	8.82	1.00079	6.78203	60.5181	8.82	0.94869	8.82	4.9032	6.782	60.9572	6.78203	60.6943	6.78203	6.78203	0.27704	8.82	0.16965	17.31	99.9283	10.94	99.982	12.36	99.9281	17.33	99.8794
6.80183	76.8671	8.84	1.14017	6.80183	71.6901	8.84	1.0108	8.84	5.72962	6.8018	47.3778	6.80183	47.0228	6.80183	6.80183	0.20228	8.84	0.2088	17.33	99.9283	10.97	99.982	12.39	99.9281	17.34	99.8794
6.82163	42.2784	8.86	1.33391	6.82163	84.4057	8.86	1.1021	8.86	6.81713	6.8216	42.1185	6.82163	41.7264	6.82163	6.82163	0.1524	8.86	0.24635	17.35	99.9283	11	99.982	12.42	99.9281	17.37	99.8794
6.84143	18.6559	8.88	1.60892	6.84143	100	8.88	1.2344	8.88	8.23441	6.8414	38.305	6.84143	37.8853	6.84143	6.84143	0.14188	8.88	0.27045	17.37	99.9283	11.03	99.982	12.45	99.9281	17.4	99.8794
6.86123	9.76054	8.9	2.00356	6.86123	99.6483	8.9	1.42655	8.9	10.0507	6.8612	30.0403	6.86123	29.5636	6.86123	6.86123	0.13377	8.9	0.26989	17.39	99.9283	11.06	99.982	12.47	99.9281	17.42	99.8794
6.88104	7.34762	8.92	2.56706	6.88104	91.2732	8.92	1.70711	8.92	12.3209	6.881	19.613	6.88104	19.0651	6.88104	6.88104	0.12809	8.92	0.24472	17.42	99.9283	11.09	99.982	12.5	99.9424	17.45	99.8794
6.90084	6.19727	8.94	3.3535	6.90084	81.5631	8.94	2.11564	8.94	15.0559	6.9008	11.8982	6.90084	11.2971	6.90084	6.90084	0.09697	8.94	0.2062	17.44	99.9283	11.11	99.982	12.53	99.9424	17.47	99.8794
6.92064	5.41005	8.96	4.40534	6.92064	73.6246	8.96	2.70085	8.96	18.1631	6.9206	8.59395	6.92064	7.96862	6.92064	6.92064	0.11914	8.96	0.16618	17.46	99.9283	11.14	99.982	12.56	99.9424	17.5	99.8794
6.94044	5.70551	8.98	5.71096	6.94044	60.2775	8.98	3.51245	8.98	21.3483	6.9404	7.34992	6.94044	6.71425	6.94044	6.94044	0.10919	8.98	0.13098	17.48	99.9283	11.17	99.982	12.59	99.9424	17.52	99.8794
6.96024	5.16157	9	7.10787	6.96024	44.5729	9	4.57999	9	24.0309	6.9602	6.49937	6.96024	5.85586	6.96024	6.96024	0.12256	9	0.10255	17.5	99.9283	11.2	99.982	12.62	99.9424	17.55	99.8794
6.98004	5.49044	9.02	8.16582	6.98004	33.2025	9.02	5.8591	9.02	25.4474	6.98	6.33508	6.98004	5.68829	6.98004	6.98004	0.12654	9.02	0.08066	17.53	99.9283	11.23	99.982	12.64	99.9424	17.58	99.8794
6.99984	6.31904	9.04	8.33439	6.99984	25.1375	9.04	7.12238	9.04	25.0699	6.9998	6.29503	6.99984	5.64588	6.99984	6.99984	0.15625	9.04	0.06428	17.55	99.9283	11.26	99.982	12.68	99.9424	17.6	99.8995
7.01964	6.01842	9.06	7.46011	7.01964	19.9544	9.06	7.88855	9.06	23.042	7.0196	6.59729	7.01964	5.94803	7.01964	7.01964	0.15868	9.06	0.05218	17.57	99.9283	11.29	99.982	12.7	99.9424	17.63	99.8995
7.03945	6.77383	9.08	6.10273	7.03945	16.341	9.08	7.71264	9.08	20.0469	7.0394	6.93715	7.03945	6.28793	7.03945	7.03945	0.16011	9.08	0.04326	17.6	99.9283	11.32	99.982	12.74	99.9424	17.66	99.8995
7.05925	7.42602	9.1	4.72859	7.05925	14.7205	9.1	6.6317	9.1	16.811	7.0592	7.11158	7.05925	6.4616	7.05925	7.05925	0.17959	9.1	0.03661	17.62	99.9283	11.35	99.982	12.76	99.9424	17.68	99.8794
7.07905	9.81379	9.12	3.57836	7.07905	13.8621	9.12	5.30185	9.12	13.7992	7.079	7.63191	7.07905	6.98326	7.07905	7.07905	0.24426	9.12	0.03154	17.64	99.9283	11.38	99.982	12.8	99.9424	17.71	99.8794
7.09885	10.5227	9.14	2.69877	7.09885	13.4728	9.14	4.05867	9.14	11.2129	7.0988	8.28319	7.09885	7.63694	7.09885	7.09885	0.23518	9.14	0.02759	17.67	99.9283	11.41	99.982	12.83	99.9424	17.74	99.8794
7.11865	9.5328	9.16	2.05822	7.11865	12.5235	9.16	3.05478	9.16	9.09465	7.1187	8.56175	7.11865	7.91527	7.11865	7.11865	0.21757	9.16	0.02442	17.69	99.9283	11.45	99.982	12.86	99.9424	17.77	99.8995
7.13845	6.78408	9.18	1.60373	7.13845	11.9911	9.18	2.30088	9.18	7.41093	7.1385	8.34122	7.13845	7.6914	7.13845	7.13845	0.1977	9.18	0.02184	17.72	99.9283	11.48	99.982	12.89	99.9424	17.79	99.8995
7.15825	4.17865	9.2	1.28343	7.15825	11.0258	9.2	1.75686	9.2	6.09854	7.1583	8.36084	7.15825	7.70926	7.15825	7.15825	0.20766	9.2	0.0197	17.74	99.9283	11.51	99.982	12.92	99.9424	17.82	99.8995
7.17805	3.08895	9.22	1.05511	7.17805	10.6858	9.22	1.37164	9.22	5.08705	7.1781	7.86944	7.17805	7.21292	7.17805	7.17805	0.17628	9.22	0.0179	17.77	99.9283	11.54	99.982	12.95	99.9424	17.85	99.8995
7.19786	2.52562	9.24	0.8882	7.19786	9.48297	9.24	1.09879	9.24	4.31004	7.1979	6.75847	7.19786	6.09269	7.19786	7.19786	0.15072	9.24	0.01637	17.79	99.9283	11.58	99.982	12.99	99.9424	17.88	99.8995
7.21766	2.48866	9.26	0.76264	7.21766	7.63227	9.26	0.90208	9.26	3.71048	7.2177	5.75295	7.21766	5.07877	7.21766	7.21766	0.12417	9.26	0.01506	17.82	99.9283	11.61	99.982	13.02	99.9424	17.91	99.8995
7.23746	2.41844	9.28	0.66497	7.23746	7.22424	9.28	0.75609	9.28	3.24275	7.2375	4.61632	7.23746	3.93289	7.23746	7.23746	0.10302	9.28	0.01271	17.84	99.9283	11.65	99.982	13.05	99.9424	17.94	99.8995
7.25726	1.99517	9.3	0.58739	7.25726	6.01853	9.3	0.6442	9.3	2.87225	7.2573	3.95131	7.25726	3.26185	7.25726	7.25726	0.08158	9.3	0.01176	17.87	99.9283	11.68	99.982	13.09	99.9424	17.97	99.8995
7.27706	2.09493	9.32	0.52472	7.27706	6.06337	9.32	0.55596	9.32	2.57381	7.2771	3.12119	7.27706	2.42458	7.27706	7.27706	0.10591	9.32	0.01092	17.89	99.9283	11.71	99.982	13.12	99.9424	18.01	99.8794
7.29686	2.44792	9.34	0.47349	7.29686	4.80906	9.34	0.4848	9.34	2.3296	7.2969	2.8871	7.29686	2.18728	7.29686	7.29686	0.11475	9.34	0.0102	17.92	99.9283	11.75	99.982	13.15	99.9424	18.03	99.8794
7.31666	2.15138	9.36	0.43129	7.31666	4.64247	9.36	0.41297	9.36	2.12712	7.3167	2.76368	7.31666	2.06142	7.31666	7.31666	0.11165	9.36	0.00959	17.95	99.9283	11.78	99.982	13.19	99.9424	18.06	99.8794
7.33646	2.37455	9.38	0.3795	7.33646	3.85405	9.38	0.36471	9.38	1.95757	7.3365	2.61639	7.33646	1.91161	7.33646	7.33646	0.06834	9.38	0.00904	17.98	99.9283	11.82	99.982	13.22	99.9424	18.1	99.8794
7.35627	1.80162	9.4	0.35079	7.35627	3.85378	9.4	0.32423	9.4	1.81464	7.3563	2.87778	7.35627	2.1732	7.35627	7.35627	0.0779	9.4	0.00855	18.01	99.9283	11.86	99.982	13.26	99.9424	18.13	99.8794
7.37607	2.03822	9.42	0.327	7.37607	4.07831	9.42	0.29021	9.42	1.69368	7.3761	2.61982	7.37607	1.91204	7.37607	7.37607	0.07821	9.42	0.00813	18.04	99.9283	11.89	99.982	13.29	99.9424	18.16	99.8794
7.39587	1.61196	9.44	0.30738	7.39587	3.58332	9.44	0.26103	9.44	1.59121	7.3959	2.5031	7.39587	1.79318	7.39587	7.39587	0.08862	9.44	0.00775	18.06	99.9283	11.93	99.982	13.33	99.9424	18.2	99.8995
7.41567	1.75538	9.46	0.29136	7.41567	4.17931	9.46	0.23602	9.46	1.50456	7.4157	2.32181	7.41567	1.60921	7.41567	7.41567	0.0817	9.46	0.00743	18.09	99.9283	11.97	99.982	13.37	99.9424	18.23	99.8995
7.43547	2.27527	9.48	0.27851	7.43547	3.64548	9.48	0.21447	9.48	1.43166	7.4355	2.25119	7.43547	1.5367	7.43547	7.43547	0.09637	9.48	0.00714	18.12	99.9283	12	99.982	13.4	99.9424	18.26	99.8794
7.45527	2.08235	9.5	0.26849	7.45527	3.46345	9.5	0.19585	9.5	1.37092	7.4553	2.25544	7.45527	1.53964	7.45527	7.45527	0.10835	9.5	0.0069	18.15	99.9283	12.04	99.982	13.44	99.9424	18.29	99.8794
7.47507	2.08268	9.52	0.26109	7.47507	4.04026	9.52	0.17971	9.52	1.32113	7.4751	2.62587	7.47507	1.91115	7.47507	7.47507	0.09546	9.52	0.00669	18.17	99.9283	12.07	99.982	13.48	99.9424	18.32	99.8794
7.49487	1.75327	9.54	0.25615	7.49487	2.85228	9.54	0.19341	9.54	1.28164	7.4949	2.35761	7.49487	1.6399	7.49487	7.49487	0.06779	9.54	0.00652	18.2	99.9283	12.11	99.982	13.51	99.9424	18.36	99.8794
7.51467	1.84365	9.56	0.25358	7.51467	3.39025	9.56	0.18179	9.56	1.25126	7.5147	2.4369	7.51467	1.71836	7.51467	7.51467	0.07096	9.56	0.00638	18.23	99.9283	12.15	99.982	13.55	99.9424	18.39	99.8794
7.53448	1.91408	9.58	0.25339	7.53448	2.96122	9.58	0.17183	9.58	1.22988	7.5345	2.14477	7.53448	1.42319	7.53448	7.53448	0.06674	9.58	0.00627	18.26	99.9283	12.19	99.982	13.59	99.9424	18.42	99.8794
7.55428	1.95458	9.6	0.25563	7.55428	3.46688	9.6	0.16335	9.6	1.21732	7.5543	2.47776	7.55428	1.75712	7.55428	7.55428	0.06238	9.6	0.00619	18.29	99.9283	12.22	99.982	13.62	99.9424	18.46	99.8794
7.57408	1.78861	9.62	0.26043	7.57408	2.98925	9.62	0.15622	9.62	1.21365	7.5741	2.36954	7.57408	1.64714	7.57408	7.57408	0.07834	9.62	0.00615	18.32	99.9283	12.27	99.991	13.66	99.9424	18.49	99.8794
7.59388	1.63933	9.64	0.268	7.59388	2.8569	9.64	0.15032	9.64	1.21919	7.5939	2.33293	7.59388	1.60918	7.59388	7.59388	0.07299	9.64	0.00613	18.35	99.9283	12.3	99.991	13.7	99.9424	18.52	99.8995
7.61368	1.68332	9.66	0.27864	7.61368	2.4772	9.66	0.14559	9.66	1.23452	7.6137	2.01203	7.61368	1.285	7.61368	7.61368	0.09052	9.66	0.00615	18.38	99.9283	12.35	99.982	13.74	99.9424	18.56	99.8995
7.63348	2.07046	9.68	0.29279	7.63348	2.41348	9.68	0.14196	9.68	1.2654	7.6335	2.23599	7.63348	1.50937	7.63348	7.63348	0.09171	9.68	0.00621	18.41	99.9283	12.38	99.982	13.78	99.9424	18.59	99.8995
7.65328	1.81474	9.7	0.31102	7.65328	2.49316	9.7	0.13941	9.7	1.30363	7.6533	2.42414	7.65328	1.69777	7.65328	7.65328	0.09517	9.7	0.00629	18.44	99.9283	12.43	99.991	13.82	99.9424	18.63	99.8995
7.67308	2.52177	9.72	0.33411	7.67308	2.78136	9.72	0.13794	9.72	1.35593	7.6731	2.14411	7.67308	1.41483	7.67308	7.67308	0.06723	9.72	0.00642	18.47	99.9283	12.47	99.991	13.86	99.9424	18.67	99.8995
7.69289	2.17288	9.74	0.39031	7.69289	2.718	9.74	0.13756	9.74	1.32722	7.6929	2.19087	7.69289	1.46104	7.69289	7.69289	0.09969	9.74	0.00659	18.51	99.9283	12.51	99.991	13.9	99.9424	18.7	99.8995
7.71269	1.87733	9.76	0.42709	7.71269	2.29005	9.76	0.13831	9.76	1.41889	7.7127	2.36382	7.71269	1.63412	7.71269	7.71269	0.09818	9.76	0.00681	18.54	99.9283	12.54	99.991	13.94	99.9424	18.74	99.8995
7.73249	1.82168	9.78	0.47316	7.73249	2.24321	9.78	0.14029	9.78	1.53764	7.7325	2.36807	7.73249	1.63753	7.73249	7.73249	0.09114	9.78	0.00709	18.57	99.9283	12.59	99.991	13.98	99.9424	18.77	99.8995
7.75229	2.51892	9.8	0.53136	7.75229	2.18672	9.8	0.14359	9.8	1.69205	7.7523	2.38082	7.75229	1.64956	7.75229	7.75229	0.10015	9.8	0.00743	18.6	99.9283	12.63	99.991	14.02	99.9424	18.81	99.8995
7.77209	2.07362	9.82	0.606	7.77209	2.4918	9.82	0.14839	9.82	1.89412	7.7721	2.57405	7.77209	1.84331	7.77209	7.77209	0.08174	9.82	0.00785	18.64	99.9283	12.67	99.991	14.06	99.9568	18.85	99.8995
7.79189	2.34457	9.84	0.70388	7.79189	2.35089	9.84	0.1549	9.84	2.15996	7.7919	2.67884	7.79189	1.94796	7.79189	7.79189	0.08848	9.84	0.00837	18.67	99.9283	12.71	99.991	14.1	99.9568	18.89	99.8794
7.81169	2.35574	9.86	0.83587	7.81169	2.58457	9.86	0.16342	9.86	2.5101	7.8117	2.79212	7.81169	2.06122	7.81169	7.81169	0.09835	9.86	0.009	18.7	99.9283	12.76	99.991	14.14	99.9424	18.93	99.8794
7.83149	2.59015	9.88	1.01898	7.83149	2.57415	9.88	0.17436	9.88	2.96909	7.8315	3.05352	7.83149	2.32364	7.83149	7.83149	0.07269	9.88	0.00977	18.74	99.9283	12.8	99.991	14.18	99.9424	18.96	99.8794
7.8513	2.89456	9.9	1.27833	7.8513	2.50198	9.9	0.18829	9.9	3.56384	7.8513	3.03897	7.8513	2.3084	7.8513	7.8513	0.12065	9.9	0.01073	18.77	99.9283	12.84	99.991	14.22	99.9568	19	99.8794
7.8711	3.25565	9.92	1.64775	7.8711	2.60577	9.92	0.20603	9.92	4.32026	7.8711	3.02278	7.8711	2.29149	7.8711	7.8711	0.12058	9.92	0.01194	18.81	99.9283	12.88	99.991	14.27	99.9568	19.04	99.8794
7.8909	3.11378	9.94	2.16734	7.8909	2.66735	9.94	0.22879	9.94	5.25624	7.8909	3.71002	7.8909	2.98253	7.8909	7.8909	0.09208	9.94	0.01349	18.84	99.9283	12.93	99.991	14.31	99.9568	19.08	99.8995
7.9107	3.05858	9.96	2.87525	7.9107	2.71277	9.96	0.2585	9.96	6.36771	7.9107	3.69041	7.9107	2.96226	7.9107	7.9107	0.10168	9.96	0.01551	18.87	99.9283	12.97	99.991	14.35	99.9568	19.12	99.8995
7.9305	4.05607	9.98	3.78634	7.9305	2.57921	9.98	0.2982	9.98	7.60071	7.9305	4.14257	7.9305	3.41683	7.9305	7.9305	0.09237	9.98	0.01822	18.91	99.9283	13.02	99.982	14.39	99.9568	19.16	99.8995
7.9503	3.93101	10	4.83931	7.9503	2.9505	10	0.35272	10	8.81239	7.9503	4.54521	7.9503	3.82172	7.9503	7.9503	0.10935	10	0.0219	18.94	99.9283	13.06	99.991	14.44	99.9568	19.2	99.8995
7.9701	4.78203	10.02	5.80266	7.9701	3.50426	10.02	0.4293	10.02	9.74946	7.9701	5.42813	7.9701	4.71002	7.9701	7.9701	0.08996	10.02	0.02691	18.98	99.9283	13.1	99.982	14.48	99.9568	19.24	99.8995
7.9899	5.63976	10.04	6.26191	7.9899	3.89532	10.04	0.53794	10.04	10.1234	7.9899	6.28898	7.9899	5.57607	7.9899	7.9899	0.0926	10.04	0.03368	19.01	99.9283	13.15	99.982	14.53	99.9568	19.28	99.8995
8.0097	6.88395	10.06	5.93953	8.0097	4.23766	10.06	0.69091	10.06	9.79738	8.0097	7.03066	8.0097	6.32217	8.0097	8.0097	0.11498	10.06	0.04267	19.05	99.9283	13.19	99.982	14.57	99.9568	19.32	99.8995
8.02951	8.46465	10.08	5.03576	8.02951	4.30659	10.08	0.9007	10.08	8.90219	8.0295	7.51339	8.02951	6.80776	8.02951	8.02951	0.11052	10.08	0.05409	19.08	99.9283	13.24	99.982	14.61	99.9568	19.36	99.8995
8.04931	8.65629	10.1	3.97481	8.04931	4.94224	10.1	1.17475	10.1	7.72552	8.0493	8.1529	8.04931	7.45108	8.04931	8.04931	0.12239	10.1	0.06777	19.12	99.9283	13.29	99.982	14.66	99.9568	19.4	99.8995
8.06911	8.1651	10.12	3.02848	8.06911	5.7278	10.12	1.50353	10.12	6.52406	8.0691	7.68716	8.06911	6.98199	8.06911	8.06911	0.13526	10.12	0.08237	19.16	99.9283	13.33	99.982	14.7	99.9568	19.44	99.8995
8.08891	5.97508	10.14	2.28208	8.08891	5.92083	10.14	1.82649	10.14	5.4444	8.0889	7.01529	8.08891	6.30553	8.08891	8.08891	0.16974	10.14	0.09459	19.19	99.9426	13.38	99.982	14.75	99.9568	19.49	99.8995
8.10871	4.10822	10.16	1.72959	8.10871	7.13972	10.16	2.02457	10.16	4.54287	8.1087	6.1716	8.10871	5.45598	8.10871	8.10871	0.18048	10.16	0.0998	19.24	99.9426	13.43	99.982	14.8	99.9568	19.53	99.8995
8.12851	2.2181	10.18	1.33486	8.12851	8.67133	10.18	1.98677	10.18	3.82559	8.1285	5.36699	8.12851	4.64589	8.12851	8.12851	0.18398	10.18	0.09549	19.27	99.9283	13.47	99.982	14.85	99.9568	19.57	99.8995
8.14831	1.48727	10.2	1.05759	8.14831	9.76346	10.2	1.74028	10.2	3.27651	8.1483	4.20306	8.14831	3.47416	8.14831	8.14831	0.1906	10.2	0.08392	19.31	99.9283	13.51	99.982	14.89	99.9568	19.61	99.8794
8.16811	1.67922	10.22	0.86235	8.16811	11.5688	10.22	1.41527	10.22	2.87069	8.1681	3.79192	8.16811	3.06009	8.16811	8.16811	0.16412	10.22	0.06974	19.35	99.9426	13.56	99.982	14.93	99.9568	19.66	99.8794
8.18792	1.62138	10.24	0.7224	8.18792	13.0748	10.24	1.11296	10.24	2.5833	8.1879	3.06398	8.18792	2.32723	8.18792	8.18792	0.12982	10.24	0.05635	19.39	99.9426	13.61	99.982	14.98	99.9568	19.7	99.8794
8.20772	1.55359	10.26	0.59692	8.20772	14.4245	10.26	0.88424	10.26	2.39211	8.2077	2.48071	8.20772	1.74011	8.20772	8.20772	0.10604	10.26	0.04521	19.43	99.9426	13.66	99.982	15.03	99.9568	19.74	99.8794
8.22752	1.76235	10.28	0.51947	8.22752	13.4233	10.28	0.70642	10.28	2.27967	8.2275	2.05257	8.22752	1.30901	8.22752	8.22752	0.0932	10.28	0.03658	19.46	99.9426	13.71	99.991	15.08	99.9568	19.79	99.8794
8.24732	1.57474	10.3	0.4598	8.24732	12.6144	10.3	0.58214	10.3	2.23423	8.2473	1.75881	8.24732	1.01335	8.24732	8.24732	0.07496	10.3	0.0302	19.5	99.9426	13.75	99.991	15.13	99.9568	19.83	99.8794
8.26712	1.3672	10.32	0.41332	8.26712	10.7342	10.32	0.49879	10.32	2.24999	8.2671	1.61659	8.26712	0.87028	8.26712	8.26712	0.0941	10.32	0.02567	19.54	99.9426	13.8	99.991	15.17	99.9568	19.88	99.8995
8.28692	0.73998	10.34	0.37709	8.28692	8.48946	10.34	0.44496	10.34	2.32728	8.2869	1.66007	8.28692	0.91407	8.28692	8.28692	0.07899	10.34	0.02256	19.58	99.9426	13.85	99.991	15.22	99.9568	19.92	99.8995
8.30672	0.74906	10.36	0.34918	8.30672	6.32298	10.36	0.41183	10.36	2.4727	8.3067	1.98783	8.30672	1.24416	8.30672	8.30672	0.07667	10.36	0.02053	19.62	99.9283	13.9	99.991	15.27	99.9568	19.97	99.8995
8.32652	1.21123	10.38	0.32835	8.32652	3.91566	10.38	0.39335	10.38	2.69946	8.3265	1.60907	8.32652	0.86293	8.32652	8.32652	0.09141	10.38	0.01932	19.66	99.9283	13.95	99.991	15.32	99.9568	20.01	99.8995
8.34633	0.86065	10.4	0.31388	8.34633	2.9217	10.4	0.38575	10.4	3.02759	8.3463	1.64389	8.34633	0.89826	8.34633	8.34633	0.08242	10.4	0.01874	19.7	99.9283	14	99.991	15.37	99.9568	20.06	99.8995
8.36613	0.9465	10.42	0.31719	8.36613	1.68038	10.42	0.38688	10.42	3.48362	8.3661	1.85428	8.36613	1.11018	8.36613	8.36613	0.07939	10.42	0.01868	19.75	99.9283	14.05	99.991	15.42	99.9568	20.1	99.8995
8.38593	1.15565	10.44	0.3156	8.38593	1.27931	10.44	0.3957	10.44	4.09928	8.3859	1.2522	8.38593	0.50451	8.38593	8.38593	0.0758	10.44	0.01911	19.79	99.9283	14.1	99.991	15.47	99.9568	20.15	99.8995
8.40573	1.09502	10.46	0.32152	8.40573	1.57194	10.46	0.41187	10.46	4.90859	8.4057	1.46946	8.40573	0.72335	8.40573	8.40573	0.07648	10.46	0.02004	19.83	99.9283	14.15	99.991	15.51	99.9568	20.2	99.8995
8.42553	1.01446	10.48	0.33672	8.42553	1.27857	10.48	0.43563	10.48	5.9419	8.4255	1.60988	8.42553	0.86509	8.42553	8.42553	0.06621	10.48	0.02155	19.87	99.9283	14.2	99.991	15.56	99.9568	20.24	99.8995
8.44533	0.70743	10.5	0.36368	8.44533	1.49655	10.5	0.44668	10.5	7.21427	8.4453	1.46603	8.44533	0.72061	8.44533	8.44533	0.06348	10.5	0.02377	19.91	99.9283	14.25	99.991	15.61	99.9568	20.29	99.8995
8.46513	1.23324	10.52	0.40535	8.46513	1.12526	10.52	0.48877	10.52	8.70178	8.4651	1.60318	8.46513	0.85899	8.46513	8.46513	0.06686	10.52	0.02696	19.96	99.9283	14.31	99.991	15.66	99.9568	20.34	99.8995
8.48493	1.11619	10.54	0.46434	8.48493	1.10903	10.54	0.54249	10.54	10.2989	8.4849	1.44739	8.48493	0.70259	8.48493	8.48493	0.04679	10.54	0.03147	20	99.9283	14.36	99.991	15.71	99.9568	20.39	99.8995
8.50473	0.69272	10.56	0.541	8.50473	0.88452	10.56	0.61094	10.56	11.7675	8.5047	1.59811	8.50473	0.85475	8.50473	8.50473	0.06225	10.56	0.03777	20.04	99.9283	14.41	99.991	15.77	99.9568	20.43	99.8995
8.52454	1.24532	10.58	0.62872	8.52454	0.9076	10.58	0.6989	10.58	12.7432	8.5245	1.21575	8.52454	0.47043	8.52454	8.52454	0.07401	10.58	0.04649	20.09	99.9426	14.46	99.991	15.81	99.9568	20.48	99.8995
8.54434	0.67538	10.6	0.70791	8.54434	0.78102	10.6	0.81406	10.6	12.8961	8.5443	1.67135	8.54434	0.92949	8.54434	8.54434	0.0494	10.6	0.05828	20.13	99.9426	14.52	99.991	15.87	99.9568	20.53	99.8995
8.56414	0.51855	10.62	0.75255	8.56414	1.28628	10.62	0.96871	10.62	12.1763	8.5641	1.52406	8.56414	0.78178	8.56414	8.56414	0.06586	10.62	0.07376	20.17	99.9426	14.57	99.991	15.92	99.9568	20.58	99.8995
8.58394	1.28117	10.64	0.75914	8.58394	1.39113	10.64	1.18208	10.64	10.8588	8.5839	1.54368	8.58394	0.8021	8.58394	8.58394	0.06257	10.64	0.09313	20.22	99.9426	14.62	99.991	15.97	99.9568	20.63	99.8995
8.60374	1.02784	10.66	0.75759	8.60374	0.62016	10.66	1.48259	10.66	9.32362	8.6037	1.78791	8.60374	1.04871	8.60374	8.60374	0.05942	10.66	0.11549	20.26	99.9426	14.67	99.991	16.02	99.9568	20.68	99.8995
8.62354	1.07769	10.68	0.78359	8.62354	0.94668	10.68	1.90862	10.68	7.84988	8.6235	1.54188	8.62354	0.80169	8.62354	8.62354	0.05301	10.68	0.13758	20.31	99.9426	14.73	99.991	16.08	99.9568	20.73	99.8995
8.64334	0.60793	10.7	0.86005	8.64334	1.32868	10.7	2.50587	10.7	6.56972	8.6433	1.78627	8.64334	1.04837	8.64334	8.64334	0.05853	10.7	0.15317	20.35	99.9426	14.78	99.991	16.13	99.9568	20.78	99.8794
8.66314	1.30746	10.72	0.99601	8.66314	1.19304	10.72	3.31799	10.72	5.51038	8.6631	1.58618	8.66314	0.8477	8.66314	8.66314	0.08352	10.72	0.15605	20.4	99.9426	14.84	99.991	16.18	99.9712	20.83	99.8794
8.68295	1.13427	10.74	1.18694	8.68295	0.97287	10.74	4.362	10.74	4.64377	8.6829	1.553	8.68295	0.81505	8.68295	8.68295	0.05878	10.74	0.14547	20.45	99.9426	14.89	99.991	16.23	99.9712	20.87	99.8794
8.70275	1.02776	10.76	1.39938	8.70275	1.27707	10.76	5.56903	10.76	3.92588	8.7027	1.3802	8.70275	0.64187	8.70275	8.70275	0.0535	10.76	0.12839	20.49	99.9426	14.94	99.991	16.29	99.9712	20.93	99.8794
8.72255	1.08452	10.78	1.55389	8.72255	1.14505	10.78	6.68754	10.78	3.3236	8.7225	1.80507	8.72255	1.07038	8.72255	8.72255	0.06585	10.78	0.11098	20.54	99.9426	15	99.991	16.34	99.9712	20.98	99.8995
8.74235	1.25459	10.8	1.55726	8.74235	1.4723	10.8	7.27987	10.8	2.83067	8.7423	1.71565	8.74235	0.98126	8.74235	8.74235	0.05475	10.8	0.09663	20.58	99.9426	15.06	99.991	16.39	99.9712	21.03	99.8995
8.76215	1.13491	10.82	1.39878	8.76215	1.18096	10.82	7.03186	10.82	2.41697	8.7622	1.69277	8.76215	0.95903	8.76215	8.76215	0.07293	10.82	0.08563	20.63	99.9426	15.11	99.991	16.45	99.9712	21.08	99.8995
8.78195	1.60155	10.84	1.16199	8.78195	1.13722	10.84	6.08833	10.84	2.08158	8.782	1.91493	8.78195	1.18366	8.78195	8.78195	0.04834	10.84	0.07632	20.68	99.9426	15.17	99.991	16.5	99.9712	21.13	99.8995
8.80175	1.43865	10.86	0.92947	8.80175	1.63089	10.86	4.88824	10.86	1.81191	8.8018	1.82224	8.80175	1.09122	8.80175	8.80175	0.06425	10.86	0.06686	20.72	99.9426	15.22	99.991	16.56	99.9712	21.18	99.8995
8.82155	1.69554	10.88	0.73792	8.82155	1.12826	10.88	3.77303	10.88	1.59546	8.8216	2.07856	8.82155	1.3502	8.82155	8.82155	0.0712	10.88	0.0568	20.77	99.9426	15.28	99.991	16.62	99.9712	21.24	99.8995
8.84136	1.96246	10.9	0.59367	8.84136	1.8957	10.9	2.87604	10.9	1.42155	8.8414	2.37739	8.84136	1.65207	8.84136	8.84136	0.05329	10.9	0.04702	20.82	99.9426	15.33	99.991	16.67	99.9712	21.29	99.8995
8.86116	2.05288	10.92	0.48979	8.86116	1.81337	10.92	2.20655	10.92	1.28158	8.8612	2.58942	8.86116	1.86656	8.86116	8.86116	0.07886	10.92	0.03844	20.87	99.9426	15.39	99.991	16.73	99.9568	21.34	99.8995
8.88096	2.86621	10.94	0.41755	8.88096	1.75395	10.94	1.72784	10.94	1.16881	8.881	2.66004	8.88096	1.9388	8.88096	8.88096	0.06337	10.94	0.03143	20.92	99.9426	15.45	99.991	16.78	99.9568	21.39	99.8995
8.90076	3.51637	10.96	0.36818	8.90076	2.06587	10.96	1.39346	10.96	1.07803	8.9008	2.65415	8.90076	1.93395	8.90076	8.90076	0.04618	10.96	0.0259	20.97	99.9426	15.5	99.991	16.84	99.9568	21.44	99.8995
8.92056	3.89009	10.98	0.33466	8.92056	2.99335	10.98	1.16148	10.98	0.96694	8.9206	3.03472	8.92056	2.31823	8.92056	8.92056	0.04234	10.98	0.02163	21.02	99.9426	15.56	99.991	16.89	99.9568	21.49	99.8995
8.94036	2.72154	11	0.31196	8.94036	2.82032	11	0.99934	11	0.90975	8.9404	2.86536	8.94036	2.1489	8.94036	8.94036	0.05115	11	0.01837	21.06	99.9426	15.62	99.991	16.95	99.9568	21.55	99.8995
8.96016	2.59235	11.02	0.29675	8.96016	3.48753	11.02	0.88427	11.02	0.86546	8.9602	2.74014	8.96016	2.02416	8.96016	8.96016	0.0709	11.02	0.01589	21.12	99.9426	15.68	99.991	17.01	99.9568	21.6	99.8995
8.97996	1.64375	11.04	0.28695	8.97996	2.69279	11.04	0.80141	11.04	0.83258	8.98	2.69665	8.97996	1.98174	8.97996	8.97996	0.05684	11.04	0.014	21.17	99.9426	15.74	99.991	17.07	99.9568	21.66	99.8995
8.99977	0.78514	11.06	0.28127	8.99977	3.74774	11.06	0.74149	11.06	0.81024	8.9998	1.97394	8.99977	1.25543	8.99977	8.99977	0.0702	11.06	0.01255	21.22	99.9426	15.8	99.991	17.12	99.9568	21.71	99.8995
9.01957	0.90928	11.08	0.27892	9.01957	3.42215	11.08	0.69869	11.08	0.79797	9.0196	2.24204	9.01957	1.52675	9.01957	9.01957	0.055	11.08	0.01144	21.27	99.9426	15.85	99.991	17.18	99.9568	21.77	99.8995
9.03937	0.64038	11.1	0.27938	9.03937	2.75476	11.1	0.66935	11.1	0.79587	9.0394	1.75603	9.03937	1.03876	9.03937	9.03937	0.0634	11.1	0.01059	21.32	99.9426	15.91	99.991	17.24	99.9568	21.83	99.8995
9.05917	0.70798	11.12	0.28236	9.05917	2.65734	11.12	0.65106	11.12	0.80456	9.0592	1.77892	9.05917	1.06332	9.05917	9.05917	0.07776	11.12	0.00996	21.37	99.9426	15.97	99.991	17.3	99.9568	21.88	99.8995
9.07897	0.94219	11.14	0.28765	9.07897	2.15952	11.14	0.64221	11.14	0.82528	9.079	1.59762	9.07897	0.88223	9.07897	9.07897	0.05901	11.14	0.00951	21.42	99.9426	16.04	99.991	17.36	99.9568	21.93	99.8995
9.09877	0.73008	11.16	0.29519	9.09877	2.35541	11.16	0.64175	11.16	0.86019	9.0988	1.44347	9.09877	0.72859	9.09877	9.09877	0.0441	11.16	0.00925	21.47	99.9426	16.09	99.991	17.41	99.9712	21.99	99.8995
9.11857	0.89443	11.18	0.30498	9.11857	0.99817	11.18	0.64903	11.18	0.91262	9.1186	1.55676	9.11857	0.8441	9.11857	9.11857	0.05605	11.18	0.00931	21.52	99.9426	16.15	99.991	17.47	99.9712	22.05	99.8995
9.13837	0.89894	11.2	0.31713	9.13837	0.58863	11.2	0.66373	11.2	0.98746	9.1384	1.10802	9.13837	0.394	9.13837	9.13837	0.0501	11.2	0.00943	21.57	99.9426	16.21	99.991	17.53	99.9712	22.1	99.8995
9.15817	0.58038	11.22	0.3239	9.15817	0.74906	11.22	0.68581	11.22	1.0916	9.1582	1.32348	9.15817	0.61242	9.15817	9.15817	0.05239	11.22	0.00979	21.63	99.9426	16.27	99.991	17.59	99.9712	22.16	99.8995
9.17798	0.54501	11.24	0.34182	9.17798	0.43419	11.24	0.71547	11.24	1.23418	9.178	1.14219	9.17798	0.4315	9.17798	9.17798	0.04388	11.24	0.01046	21.68	99.9426	16.33	99.991	17.65	99.9712	22.22	99.8995
9.19778	0.63628	11.26	0.36341	9.19778	0.62417	11.26	0.74572	11.26	1.42664	9.1978	1.38478	9.19778	0.67741	9.19778	9.19778	0.07204	11.26	0.01154	21.73	99.9426	16.39	99.991	17.71	99.9712	22.28	99.8995
9.21758	0.74758	11.28	0.3897	9.21758	0.98685	11.28	0.7924	11.28	1.68218	9.2176	0.89191	9.21758	0.18288	9.21758	9.21758	0.04818	11.28	0.01316	21.79	99.9426	16.45	100	17.77	99.9712	22.33	99.8995
9.23738	0.76567	11.3	0.42213	9.23738	0.66909	11.3	0.84896	11.3	2.01466	9.2374	1.14824	9.23738	0.44258	9.23738	9.23738	0.06241	11.3	0.01548	21.84	99.9426	16.51	100	17.83	99.9712	22.39	99.8995
9.25718	0.92704	11.32	0.4626	9.25718	0.99945	11.32	0.91684	11.32	2.43607	9.2572	1.36353	9.25718	0.66117	9.25718	9.25718	0.05547	11.32	0.01865	21.89	99.9426	16.58	100	17.89	99.9712	22.44	99.8995
9.27698	0.45887	11.34	0.51326	9.27698	0.80241	11.34	0.99795	11.34	2.95165	9.277	1.02727	9.27698	0.32444	9.27698	9.27698	0.06502	11.34	0.02278	21.94	99.9426	16.64	100	17.95	99.9712	22.5	99.8995
9.29678	0.7336	11.36	0.57878	9.29678	0.96694	11.36	1.09483	11.36	3.54991	9.2968	1.07582	9.29678	0.37512	9.29678	9.29678	0.05126	11.36	0.02778	22	99.9426	16.7	100	18.01	99.9712	22.56	99.8995
9.31658	0.31217	11.38	0.65417	9.31658	0.77013	11.38	1.21081	11.38	4.18498	9.3166	1.0853	9.31658	0.38641	9.31658	9.31658	0.05314	11.38	0.03286	22.05	99.9426	16.76	100	18.07	99.9712	22.62	99.8995
9.33639	0.85349	11.4	0.738	9.33639	0.31295	11.4	1.35038	11.4	4.75707	9.3364	1.15428	9.33639	0.45773	9.33639	9.33639	0.05899	11.4	0.03728	22.11	99.9426	16.82	100	18.13	99.9712	22.68	99.8995
9.35619	0.40218	11.42	0.81721	9.35619	1.15189	11.42	1.51959	11.42	5.11744	9.3562	0.99163	9.35619	0.29597	9.35619	9.35619	0.05334	11.42	0.03905	22.16	99.9426	16.88	99.991	18.19	99.9712	22.74	99.8995
9.37599	0.67711	11.44	0.87273	9.37599	0.60051	11.44	1.72673	11.44	5.1445	9.376	0.99751	9.37599	0.30393	9.37599	9.37599	0.04996	11.44	0.03724	22.22	99.9426	16.95	99.991	18.25	99.9712	22.8	99.8995
9.39579	0.89546	11.46	0.89803	9.39579	0.65493	11.46	1.98339	11.46	4.81908	9.3958	0.93196	9.39579	0.23994	9.39579	9.39579	0.049	11.46	0.03277	22.27	99.9426	17.01	99.991	18.32	99.9712	22.85	99.8995
9.41559	0.61752	11.48	0.90862	9.41559	0.62154	11.48	2.30621	11.48	4.26263	9.4156	0.94651	9.41559	0.25397	9.41559	9.41559	0.05102	11.48	0.02737	22.33	99.9426	17.07	99.991	18.38	99.9712	22.91	99.8995
9.43539	0.77267	11.5	0.92465	9.43539	0.67294	11.5	2.71986	11.5	3.62606	9.4354	1.09037	9.43539	0.3983	9.43539	9.43539	0.04978	11.5	0.02232	22.39	99.957	17.14	99.991	18.44	99.9712	22.97	99.8995
9.45519	0.88457	11.52	0.95761	9.45519	0.85145	11.52	3.26184	11.52	3.01733	9.4552	1.26496	9.45519	0.57351	9.45519	9.45519	0.04953	11.52	0.01815	22.44	99.9426	17.2	99.991	18.5	99.9712	23.03	99.8995
9.47499	0.4269	11.54	1.01185	9.47499	0.66538	11.54	3.98868	11.54	2.48838	9.475	1.20627	9.47499	0.51393	9.47499	9.47499	0.05667	11.54	0.01495	22.5	99.9426	17.26	99.991	18.57	99.9712	23.09	99.8995
9.4948	0.82538	11.56	1.08904	9.4948	0.6748	11.56	4.9821	11.56	2.05433	9.4948	1.06061	9.4948	0.36697	9.4948	9.4948	0.04165	11.56	0.01263	22.55	99.9426	17.33	99.991	18.63	99.9712	23.15	99.8995
9.5146	0.581	11.58	1.19058	9.5146	0.79832	11.58	6.3555	11.58	1.71179	9.5146	1.01386	9.5146	0.31946	9.5146	9.5146	0.04794	11.58	0.01106	22.61	99.9426	17.39	99.991	18.69	99.9712	23.21	99.8995
9.5344	0.43327	11.6	1.32926	9.5344	0.33908	11.6	8.26425	11.6	1.44977	9.5344	0.95174	9.5344	0.25655	9.5344	9.5344	0.05239	11.6	0.0101	22.67	99.9426	17.46	99.991	18.76	99.9712	23.28	99.8995
9.5542	0.72197	11.62	1.48844	9.5542	0.76567	11.62	10.9012	11.62	1.25528	9.5542	1.16377	9.5542	0.46965	9.5542	9.5542	0.04703	11.62	0.00965	22.73	99.9426	17.52	99.991	18.82	99.9712	23.34	99.8995
9.574	0.40778	11.64	1.68476	9.574	0.66812	11.64	14.4328	11.64	1.11601	9.574	1.17488	9.574	0.48052	9.574	9.574	0.04509	11.64	0.00968	22.78	99.9426	17.59	99.991	18.88	99.9712	23.4	99.8995
9.5938	0.39678	11.66	1.92803	9.5938	1.05262	11.66	18.85	11.66	1.02188	9.5938	1.10933	9.5938	0.41429	9.5938	9.5938	0.06503	11.66	0.01025	22.84	99.957	17.65	99.991	18.95	99.9712	23.46	99.8995
9.6136	0.51901	11.68	2.23328	9.6136	0.67526	11.68	23.654	11.68	0.96572	9.6136	1.04198	9.6136	0.34638	9.6136	9.6136	0.06892	11.68	0.01129	22.9	99.9426	17.72	99.991	19.01	99.9712	23.52	99.8995
9.6334	1.0377	11.7	2.62414	9.6334	0.69204	11.7	27.4169	11.7	0.94525	9.6334	1.10753	9.6334	0.4122	9.6334	9.6334	0.05419	11.7	0.01298	22.96	99.9426	17.78	99.991	19.08	99.9712	23.58	99.8995
9.6532	1.0601	11.72	3.13846	9.6532	0.78383	11.72	28.2348	11.72	0.95578	9.6532	1.00634	9.6532	0.31008	9.6532	9.6532	0.05012	11.72	0.01542	23.02	99.9426	17.85	99.991	19.14	99.9712	23.65	99.8995
9.67301	0.41631	11.74	3.83653	9.67301	0.83992	11.74	25.5833	11.74	1.00041	9.673	1.36811	9.67301	0.67422	9.67301	9.67301	0.03582	11.74	0.01868	23.08	99.9426	17.92	99.991	19.2	99.9856	23.71	99.8995
9.69281	0.9085	11.76	4.81059	9.69281	0.84729	11.76	21.0003	11.76	1.08223	9.6928	1.09494	9.69281	0.39904	9.69281	9.69281	0.07566	11.76	0.02271	23.14	99.9426	17.98	99.991	19.27	99.9712	23.77	99.8995
9.71261	0.8078	11.78	6.1915	9.71261	0.27516	11.78	16.2765	11.78	1.20504	9.7126	1.26267	9.71261	0.56784	9.71261	9.71261	0.07571	11.78	0.02712	23.19	99.9426	18.05	99.991	19.33	99.9712	23.84	99.8995
9.73241	0.99029	11.8	8.14622	9.73241	0.47667	11.8	12.2937	11.8	1.37181	9.7324	1.04214	9.73241	0.34587	9.73241	9.73241	0.07364	11.8	0.03086	23.25	99.9426	18.11	99.991	19.4	99.9856	23.9	99.8995
9.75221	0.75643	11.82	10.8565	9.75221	0.82158	11.82	9.24022	11.82	1.58171	9.7522	1.33934	9.75221	0.64501	9.75221	9.75221	0.06034	11.82	0.03249	23.31	99.9426	18.18	99.991	19.46	99.9856	23.96	99.8995
9.77201	1.06894	11.84	14.4611	9.77201	0.67491	11.84	7.01717	11.84	1.82459	9.772	1.53599	9.77201	0.84306	9.77201	9.77201	0.05557	11.84	0.03115	23.38	99.9426	18.24	99.991	19.53	99.9856	24.02	99.8995
9.79181	0.80521	11.86	18.9074	9.79181	0.76281	11.86	5.44468	11.86	2.07254	9.7918	1.2831	9.79181	0.58862	9.79181	9.79181	0.05648	11.86	0.02747	23.43	99.9426	18.32	99.991	19.6	99.9856	24.09	99.8995
9.81161	1.52754	11.88	23.6165	9.81161	1.22205	11.88	4.34372	11.88	2.27356	9.8116	1.41682	9.81161	0.72331	9.81161	9.81161	0.05043	11.88	0.02291	23.5	99.9426	18.38	99.991	19.66	99.9856	24.15	99.8995
9.83142	1.40715	11.9	27.1021	9.83142	0.59054	11.9	3.56737	11.9	2.36341	9.8314	1.31727	9.83142	0.62321	9.83142	9.83142	0.0522	11.9	0.01857	23.56	99.9426	18.45	99.991	19.73	99.9856	24.22	99.8995
9.85122	1.3934	11.92	27.5358	9.85122	0.88069	11.92	3.00874	11.92	2.30379	9.8512	1.60236	9.85122	0.91053	9.85122	9.85122	0.05638	11.92	0.01495	23.62	99.9426	18.52	99.991	19.8	99.9856	24.28	99.8995
9.87102	1.54626	11.94	24.6464	9.87102	0.78672	11.94	2.59652	11.94	2.08947	9.871	1.83155	9.87102	1.14131	9.87102	9.87102	0.08317	11.94	0.01214	23.68	99.9426	18.59	99.991	19.87	99.9856	24.35	99.8995
9.89082	2.19884	11.96	20.0725	9.89082	1.01199	11.96	2.28568	11.96	1.83014	9.8908	2.12858	9.89082	1.44069	9.89082	9.89082	0.05851	11.96	0.01008	23.74	99.9426	18.65	99.991	19.93	99.9856	24.41	99.8995
9.91062	2.63828	11.98	15.4977	9.91062	1.15922	11.98	2.04835	11.98	1.55803	9.9106	2.2095	9.91062	1.52242	9.91062	9.91062	0.06383	11.98	0.00866	23.8	99.9426	18.72	99.991	20	99.9712	24.48	99.8995
9.93042	2.92787	12	11.6925	9.93042	1.20888	12	1.86715	12	1.30968	9.9304	2.73491	9.93042	2.05156	9.93042	9.93042	0.07456	12	0.00775	23.86	99.9426	18.79	99.991	20.07	99.9712	24.55	99.8995
9.95022	3.19419	12.02	8.79596	9.95022	1.05027	12.02	1.73098	12.02	1.09977	9.9502	2.88726	9.95022	2.20535	9.95022	9.95022	0.05772	12.02	0.00728	23.92	99.9426	18.86	99.991	20.13	99.9712	24.61	99.8995
9.97002	2.79099	12.04	6.69607	9.97002	1.23693	12.04	1.6328	12.04	0.93137	9.97	2.93075	9.97002	2.24947	9.97002	9.97002	0.06774	12.04	0.00718	23.99	99.957	18.93	99.991	20.2	99.9712	24.67	99.8995
9.98983	3.04075	12.06	5.21409	9.98983	1.67772	12.06	1.56846	12.06	0.80008	9.9898	2.91456	9.98983	2.23363	9.98983	9.98983	0.08928	12.06	0.00741	24.05	99.957	19	100	20.27	99.9712	24.74	99.8995
10.0096	2.48442	12.08	4.17699	10.0096	2.35633	12.08	1.53631	12.08	0.70118	10.0096	2.6924	10.0096	2.01042	10.0096	10.0096	0.10513	12.08	0.00792	24.11	99.957	19.07	100	20.34	99.9712	24.81	99.8995
10.0294	1.78157	12.1	3.44489	10.0294	2.24703	12.1	1.53723	12.1	0.62897	10.0294	2.53318	10.0294	1.85066	10.0294	10.0294	0.08616	12.1	0.00865	24.17	99.957	19.14	100	20.41	99.9712	24.87	99.8995
10.0492	1.82495	12.12	2.91717	10.0492	2.00435	12.12	1.57505	12.12	0.57824	10.0492	1.98064	10.0492	1.29499	10.0492	10.0492	0.08581	12.12	0.00939	24.24	99.957	19.2	100	20.48	99.9856	24.94	99.8995
10.069	1.03226	12.14	2.52719	10.069	2.68658	12.14	1.65706	12.14	0.54469	10.069	1.85035	10.069	1.16444	10.069	10.069	0.07069	12.14	0.00985	24.3	99.957	19.27	99.991	20.54	99.9856	25	99.8995
10.0888	1.14236	12.16	2.2331	10.0888	2.61997	12.16	1.79434	12.16	0.52507	10.0888	1.44429	10.0888	0.75625	10.0888	10.0888	0.08214	12.16	0.00973	24.36	99.957	19.35	99.991	20.61	99.9712	25.07	99.8995
10.1086	0.87609	12.18	2.01093	10.1086	2.61536	12.18	2.00159	12.18	0.51721	10.1086	1.21869	10.1086	0.52978	10.1086	10.1086	0.05863	12.18	0.00904	24.43	99.957	19.42	99.991	20.68	99.9712	25.14	99.8995
10.1284	1.29609	12.2	1.84107	10.1284	2.21034	12.2	2.29573	12.2	0.51992	10.1284	1.28245	10.1284	0.59474	10.1284	10.1284	0.05786	12.2	0.00808	24.49	99.957	19.49	99.991	20.75	99.9856	25.21	99.8995
10.1482	1.22979	12.22	1.70883	10.1482	1.90313	12.22	2.69846	12.22	0.53285	10.1482	1.19319	10.1482	0.50547	10.1482	10.1482	0.07415	12.22	0.00712	24.56	99.957	19.56	99.991	20.82	99.9856	25.27	99.8995
10.168	0.77047	12.24	1.62346	10.168	1.4951	12.24	3.19883	12.24	0.55645	10.168	0.9658	10.168	0.27739	10.168	10.168	0.0515	12.24	0.00637	24.62	99.957	19.63	99.991	20.89	99.9856	25.34	99.8995
10.1878	1.43379	12.26	1.56963	10.1878	1.29233	12.26	3.77051	12.26	0.59188	10.1878	1.03315	10.1878	0.34588	10.1878	10.1878	0.05229	12.26	0.00582	24.68	99.957	19.7	99.991	20.96	99.9856	25.41	99.8995
10.2076	1.57417	12.28	1.5496	10.2076	0.53937	12.28	4.34441	12.28	0.64111	10.2076	1.33541	10.2076	0.65095	10.2076	10.2076	0.0511	12.28	0.0055	24.75	99.957	19.77	99.991	21.03	99.9856	25.48	99.8995
10.2274	1.79788	12.3	1.56511	10.2274	0.92297	12.3	4.90644	12.3	0.70697	10.2274	1.03658	10.2274	0.35098	10.2274	10.2274	0.06796	12.3	0.00541	24.82	99.957	19.84	99.991	21.1	99.9856	25.55	99.8995
10.2472	1.88839	12.32	1.62022	10.2472	0.48286	12.32	5.57843	12.32	0.7933	10.2472	0.96253	10.2472	0.27731	10.2472	10.2472	0.06308	12.32	0.00555	24.88	99.957	19.91	99.991	21.17	99.9856	25.61	99.8995
10.267	1.37268	12.34	1.72127	10.267	0.85042	12.34	6.56982	12.34	0.90501	10.267	1.04508	10.267	0.36137	10.267	10.267	0.07256	12.34	0.00593	24.95	99.957	19.98	99.991	21.24	99.9856	25.68	99.8995
10.2868	1.62319	12.36	1.87645	10.2868	0.82409	12.36	8.0255	12.36	1.04793	10.2868	1.03397	10.2868	0.35118	10.2868	10.2868	0.07421	12.36	0.0066	25.01	99.957	20.05	99.991	21.31	99.9856	25.75	99.8794
10.3066	2.16689	12.38	2.09425	10.3066	0.31921	12.38	9.95463	12.38	1.22804	10.3066	0.97365	10.3066	0.29132	10.3066	10.3066	0.06436	12.38	0.00764	25.08	99.957	20.13	99.991	21.38	99.9856	25.82	99.8995
10.3264	2.67399	12.4	2.37961	10.3264	0.79134	12.4	12.0861	12.4	1.45043	10.3264	1.06127	10.3264	0.38062	10.3264	10.3264	0.07029	12.4	0.00912	25.15	99.957	20.2	99.991	21.45	99.9856	25.89	99.8995
10.3462	2.6415	12.42	2.73319	10.3462	0.98029	12.42	13.7021	12.42	1.71928	10.3462	1.25286	10.3462	0.57452	10.3462	10.3462	0.06598	12.42	0.01117	25.21	99.957	20.27	99.991	21.52	99.9856	25.96	99.8794
10.366	3.19867	12.44	3.1724	10.366	0.85349	12.44	13.8891	12.44	2.04088	10.366	1.24518	10.366	0.5679	10.366	10.366	0.06992	12.44	0.01386	25.28	99.957	20.34	99.991	21.59	99.9856	26.03	99.8995
10.3858	2.92977	12.46	3.76559	10.3858	1.12734	12.46	12.4609	12.46	2.42714	10.3858	1.3431	10.3858	0.66758	10.3858	10.3858	0.09389	12.46	0.01719	25.35	99.957	20.41	99.991	21.66	99.9856	26.1	99.8995
10.4056	3.46706	12.48	4.61983	10.4056	0.62632	12.48	10.1878	12.48	2.8919	10.4057	1.20611	10.4056	0.53076	10.4056	10.4056	0.066	12.48	0.02093	25.41	99.957	20.49	99.991	21.73	99.9856	26.17	99.8995
10.4254	4.14763	12.5	5.83342	10.4254	0.82877	12.5	7.90062	12.5	3.43686	10.4255	1.70241	10.4254	1.03161	10.4254	10.4254	0.07449	12.5	0.02439	25.48	99.957	20.56	99.991	21.81	99.9856	26.24	99.8995
10.4452	4.58841	12.52	7.44906	10.4452	1.09973	12.52	5.98895	12.52	4.0312	10.4453	1.8855	10.4452	1.21711	10.4452	10.4452	0.06934	12.52	0.02641	25.55	99.957	20.63	99.991	21.88	99.9856	26.31	99.8995
10.465	4.66615	12.54	9.3663	10.465	1.3708	12.54	4.5265	12.54	4.59034	10.4651	3.46155	10.465	2.80476	10.465	10.465	0.06788	12.54	0.02605	25.61	99.957	20.7	99.991	21.95	99.9856	26.38	99.8995
10.4849	4.57404	12.56	11.1723	10.4849	1.91878	12.56	3.45979	12.56	4.97495	10.4849	5.17376	10.4849	4.52958	10.4849	10.4849	0.0822	12.56	0.02352	25.68	99.957	20.78	99.991	22.02	99.9856	26.45	99.8995
10.5047	5.06494	12.58	12.0931	10.5047	1.49976	12.58	2.70098	12.58	5.04811	10.5047	7.33897	10.5047	6.71037	10.5047	10.5047	0.0826	12.58	0.01996	25.75	99.957	20.85	99.991	22.09	99.9856	26.52	99.8995
10.5245	4.70644	12.6	11.5548	10.5245	2.85555	12.6	2.16441	12.6	4.77338	10.5245	9.32876	10.5245	8.71465	10.5245	10.5245	0.04803	12.6	0.01641	25.82	99.957	20.93	99.991	22.16	99.9856	26.59	99.8995
10.5443	4.00156	12.62	9.87465	10.5443	3.45274	12.62	1.78046	12.62	4.24694	10.5443	8.74386	10.5443	8.12726	10.5443	10.5443	0.08282	12.62	0.01341	25.88	99.957	21	99.991	22.24	99.9856	26.66	99.8995
10.5641	3.89966	12.64	7.85253	10.5641	3.74395	12.64	1.4988	12.64	3.61826	10.5641	6.74556	10.5641	6.11722	10.5641	10.5641	0.07839	12.64	0.01101	25.95	99.957	21.07	99.991	22.31	99.9856	26.73	99.8995
10.5839	2.8984	12.66	6.02899	10.5839	3.49148	12.66	1.28596	12.66	3.00389	10.5839	4.13424	10.5839	3.49013	10.5839	10.5839	0.0623	12.66	0.00937	26.02	99.957	21.15	99.991	22.39	99.9856	26.8	99.8995
10.6037	2.70333	12.68	4.58363	10.6037	3.20657	12.68	1.12064	12.68	2.46415	10.6037	2.45945	10.6037	1.80582	10.6037	10.6037	0.07933	12.68	0.00833	26.09	99.957	21.22	100	22.46	99.9856	26.87	99.8995
10.6235	2.59491	12.7	3.51124	10.6235	2.03606	12.7	0.99061	12.7	2.01895	10.6235	2.05175	10.6235	1.39684	10.6235	10.6235	0.0813	12.7	0.00781	26.16	99.957	21.29	100	22.53	99.9856	26.95	99.8995
10.6433	2.42326	12.72	2.74679	10.6433	2.23332	12.72	0.88549	12.72	1.66706	10.6433	1.60988	10.6433	0.9536	10.6433	10.6433	0.09037	12.72	0.00776	26.23	99.957	21.37	99.991	22.6	99.9856	27.02	99.8995
10.6631	2.14173	12.74	2.21458	10.6631	2.33301	12.74	0.80082	12.74	1.39812	10.6631	1.5749	10.6631	0.92007	10.6631	10.6631	0.09092	12.74	0.00813	26.3	99.957	21.44	99.991	22.68	99.9856	27.09	99.8995
10.6829	2.31994	12.76	1.8486	10.6829	2.43933	12.76	0.73303	12.76	1.1984	10.6829	1.43448	10.6829	0.78029	10.6829	10.6829	0.08706	12.76	0.00888	26.37	99.957	21.52	99.991	22.75	99.9856	27.16	99.8995
10.7027	2.11513	12.78	1.59913	10.7027	2.64021	12.78	0.67994	12.78	1.05326	10.7027	1.57327	10.7027	0.92167	10.7027	10.7027	0.07454	12.78	0.00994	26.44	99.9426	21.59	99.991	22.83	99.9856	27.23	99.9196
10.7225	1.87039	12.8	1.4316	10.7225	2.10203	12.8	0.64063	12.8	0.948	10.7225	1.20627	10.7225	0.55399	10.7225	10.7225	0.0758	12.8	0.01115	26.51	99.9426	21.67	99.991	22.9	99.9856	27.3	99.9196
10.7423	1.9355	12.82	1.32367	10.7423	2.0752	12.82	0.61545	12.82	0.8682	10.7423	1.34686	10.7423	0.69714	10.7423	10.7423	0.07522	12.82	0.01216	26.58	99.9426	21.74	99.991	22.98	99.9856	27.38	99.8995
10.7621	1.60424	12.84	1.25432	10.7621	2.25364	12.84	0.6061	12.84	0.80258	10.7621	1.13483	10.7621	0.48551	10.7621	10.7621	0.086	12.84	0.01256	26.65	99.957	21.82	99.991	23.05	99.9856	27.45	99.8995
10.7819	1.84933	12.86	1.19903	10.7819	1.553	12.86	0.61557	12.86	0.74157	10.7819	1.29242	10.7819	0.64588	10.7819	10.7819	0.08045	12.86	0.01222	26.72	99.957	21.89	99.991	23.12	99.9856	27.52	99.8995
10.8017	1.66142	12.88	1.13158	10.8017	1.93358	12.88	0.64775	12.88	0.68553	10.8017	1.22343	10.8017	0.5783	10.8017	10.8017	0.07745	12.88	0.01144	26.79	99.957	21.97	99.991	23.2	99.9856	27.59	99.8995
10.8215	2.323	12.9	1.04397	10.8215	1.64673	12.9	0.70626	12.9	0.63744	10.8215	1.24469	10.8215	0.6016	10.8215	10.8215	0.07801	12.9	0.01067	26.86	99.957	22.05	99.991	23.27	99.9856	27.67	99.8995
10.8413	2.11854	12.92	0.95206	10.8413	1.44792	12.92	0.79157	12.92	0.60045	10.8413	1.35634	10.8413	0.71579	10.8413	10.8413	0.07502	12.92	0.01019	26.93	99.957	22.12	99.991	23.35	99.9856	27.74	99.8794
10.8611	1.83417	12.94	0.87512	10.8611	1.38274	12.94	0.89428	12.94	0.56696	10.8611	1.15445	10.8611	0.51462	10.8611	10.8611	0.06777	12.94	0.01012	27.01	99.957	22.2	99.991	23.42	99.9856	27.82	99.8794
10.8809	2.21275	12.96	0.82342	10.8809	1.66285	12.96	0.98471	12.96	0.55664	10.8809	1.21493	10.8809	0.57745	10.8809	10.8809	0.08524	12.96	0.01039	27.08	99.957	22.27	99.991	23.49	99.9856	27.89	99.8794
10.9007	1.8119	12.98	0.79913	10.9007	1.14202	12.98	1.01134	12.98	0.55967	10.9007	1.22098	10.9007	0.58546	10.9007	10.9007	0.08452	12.98	0.01078	27.15	99.957	22.35	99.991	23.57	99.9856	27.96	99.8794
10.9205	2.7169	13	0.805	10.9205	0.98602	13	0.95086	13	0.57481	10.9205	1.1247	10.9205	0.49067	10.9205	10.9205	0.09021	13	0.01094	27.22	99.957	22.42	99.991	23.64	99.9856	28.04	99.8794
10.9403	2.50602	13.02	0.836	10.9403	1.12321	13.02	0.83066	13.02	0.59899	10.9403	1.22262	10.9403	0.59131	10.9403	10.9403	0.08736	13.02	0.01059	27.29	99.957	22.5	99.991	23.72	99.9856	28.12	99.8794
10.9601	2.04535	13.04	0.88018	10.9601	1.13353	13.04	0.69529	13.04	0.62965	10.9601	1.08726	10.9601	0.45716	10.9601	10.9601	0.09958	13.04	0.00975	27.36	99.957	22.57	99.991	23.8	99.9856	28.19	99.8995
10.9799	2.08441	13.06	0.91173	10.9799	1.69102	13.06	0.57523	13.06	0.65039	10.9799	1.29258	10.9799	0.66586	10.9799	10.9799	0.08438	13.06	0.00872	27.44	99.957	22.65	99.991	23.87	100	28.26	99.8794
10.9997	2.09686	13.08	0.90053	10.9997	0.98193	13.08	0.47997	13.08	0.65611	10.9997	1.31383	10.9997	0.68947	10.9997	10.9997	0.08566	13.08	0.00775	27.51	99.957	22.73	99.991	23.95	100	28.34	99.8794
11.0195	2.18265	13.1	0.84219	11.0195	1.11309	13.1	0.40857	13.1	0.64227	11.0195	1.01844	11.0195	0.39429	11.0195	11.0195	0.09689	13.1	0.00699	27.58	99.957	22.81	99.991	24.02	100	28.41	99.8794
11.0393	2.2485	13.12	0.76238	11.0393	0.98386	13.12	0.3567	13.12	0.61512	11.0393	1.09413	11.0393	0.47282	11.0393	11.0393	0.07757	13.12	0.00644	27.65	99.9426	22.88	99.991	24.1	100	28.48	99.8794
11.0591	2.54759	13.14	0.68709	11.0591	1.41484	13.14	0.31956	13.14	0.58407	11.0591	1.27901	11.0591	0.66109	11.0591	11.0591	0.08255	13.14	0.0061	27.73	99.9426	22.96	99.991	24.18	100	28.56	99.8794
11.0789	1.9573	13.16	0.62805	11.0789	1.29888	13.16	0.293	13.16	0.55675	11.0789	1.11979	11.0789	0.50314	11.0789	11.0789	0.08881	13.16	0.00594	27.8	99.9426	23.04	99.991	24.25	100	28.63	99.8794
11.0987	2.37641	13.18	0.58739	11.0987	1.34585	13.18	0.27388	13.18	0.53733	11.0987	1.35225	11.0987	0.73947	11.0987	11.0987	0.09621	13.18	0.00593	27.87	99.957	23.12	99.991	24.33	100	28.71	99.8794
11.1185	2.45578	13.2	0.5635	11.1185	1.165	13.2	0.26006	13.2	0.52741	11.1185	1.30713	11.1185	0.69644	11.1185	11.1185	0.07675	13.2	0.00592	27.95	99.957	23.19	99.991	24.4	100	28.79	99.8794
11.1383	2.19543	13.22	0.55397	11.1383	0.89636	13.22	0.25017	13.22	0.52732	11.1383	1.16148	11.1383	0.55231	11.1383	11.1383	0.08231	13.22	0.00616	28.02	99.957	23.27	99.991	24.48	99.9856	28.86	99.8794
11.1581	2.22494	13.24	0.55667	11.1581	0.87531	13.24	0.24461	13.24	0.53689	11.1581	1.331	11.1581	0.72532	11.1581	11.1581	0.06996	13.24	0.00652	28.09	99.957	23.35	99.982	24.56	99.9856	28.94	99.8794
11.1779	2.2545	13.26	0.5703	11.1779	1.47959	13.26	0.24043	13.26	0.55592	11.1779	1.28931	11.1779	0.68582	11.1779	11.1779	0.08248	13.26	0.00698	28.16	99.957	23.42	99.982	24.64	99.9856	29.01	99.8995
11.1977	2.69717	13.28	0.5946	11.1977	0.90846	13.28	0.23854	13.28	0.58437	11.1977	1.47747	11.1977	0.87775	11.1977	11.1977	0.10509	13.28	0.00757	28.24	99.9713	23.5	99.982	24.71	99.9856	29.09	99.8995
11.2175	1.89404	13.3	0.63045	11.2175	0.91057	13.3	0.23876	13.3	0.63111	11.2175	1.35732	11.2175	0.75947	11.2175	11.2175	0.08251	13.3	0.00828	28.32	99.957	23.58	99.991	24.79	99.9856	29.16	99.8995
11.2373	2.00036	13.32	0.6802	11.2373	1.5608	13.32	0.24102	13.32	0.68159	11.2373	1.47911	11.2373	0.88462	11.2373	11.2373	0.0885	13.32	0.0092	28.39	99.957	23.66	99.991	24.87	99.9856	29.24	99.8995
11.2571	2.29328	13.34	0.74815	11.2571	1.28961	13.34	0.24532	13.34	0.74219	11.2571	1.56182	11.2571	0.97039	11.2571	11.2571	0.08554	13.34	0.01027	28.47	99.957	23.74	99.991	24.94	99.9856	29.32	99.8794
11.2769	1.97665	13.36	0.84162	11.2769	1.36697	13.36	0.25171	13.36	0.81661	11.2769	1.55234	11.2769	0.96362	11.2769	11.2769	0.08556	13.36	0.01159	28.54	99.957	23.81	99.991	25.02	99.9856	29.39	99.8794
11.2967	2.28632	13.38	0.97088	11.2967	1.32071	13.38	0.26034	13.38	0.90773	11.2967	1.62133	11.2967	1.03574	11.2967	11.2967	0.09141	13.38	0.01324	28.61	99.957	23.89	99.991	25.09	100	29.47	99.8794
11.3165	2.44614	13.4	1.15105	11.3165	1.18014	13.4	0.27138	13.4	1.01963	11.3165	1.76878	11.3165	1.18674	11.3165	11.3165	0.09087	13.4	0.01529	28.69	99.957	23.97	99.991	25.17	99.9856	29.55	99.8794
11.3363	2.37617	13.42	1.40054	11.3363	1.32624	13.42	0.28513	13.42	1.15801	11.3363	1.73886	11.3363	1.15951	11.3363	11.3363	0.08961	13.42	0.01795	28.77	99.957	24.05	99.991	25.25	100	29.62	99.8794
11.3561	2.06306	13.44	1.73846	11.3561	1.55061	13.44	0.30194	13.44	1.33066	11.3561	1.57114	11.3561	0.99347	11.3561	11.3561	0.05824	13.44	0.02145	28.84	99.957	24.13	99.991	25.33	100	29.7	99.8794
11.3759	2.83264	13.46	2.17714	11.3759	1.37458	13.46	0.32229	13.46	1.54803	11.3759	1.64536	11.3759	1.07087	11.3759	11.3759	0.08669	13.46	0.02616	28.91	99.957	24.21	99.991	25.4	100	29.77	99.8995
11.3957	2.89605	13.48	2.70308	11.3957	1.33543	13.48	0.34681	13.48	1.8235	11.3957	1.74491	11.3957	1.17401	11.3957	11.3957	0.09581	13.48	0.03257	28.99	99.957	24.29	99.982	25.48	99.9856	29.85	99.8995
11.4155	2.73633	13.5	3.23836	11.4155	1.93464	13.5	0.3763	13.5	2.16132	11.4155	1.9195	11.4155	1.35261	11.4155	11.4155	0.09428	13.5	0.04133	29.07	99.957	24.36	99.982	25.56	99.9856	29.93	99.8995
11.4353	2.77653	13.52	3.61603	11.4353	1.98691	13.52	0.41184	13.52	2.60596	11.4353	1.76715	11.4353	1.20214	11.4353	11.4353	0.10227	13.52	0.05305	29.14	99.957	24.44	99.982	25.64	100	30.01	99.8995
11.4551	3.22984	13.54	3.68522	11.4551	2.13699	13.54	0.45484	13.54	3.17011	11.4551	1.85477	11.4551	1.29338	11.4551	11.4551	0.09335	13.54	0.06834	29.22	99.957	24.52	99.982	25.71	99.9856	30.08	99.8995
11.4749	3.38007	13.56	3.49576	11.4749	2.65841	13.56	0.50722	13.56	3.88364	11.4749	2.03622	11.4749	1.47894	11.4749	11.4749	0.08586	13.56	0.08744	29.3	99.957	24.6	99.982	25.79	99.9856	30.16	99.8995
11.4947	4.08331	13.58	3.25501	11.4947	2.76314	13.58	0.57169	13.58	4.77543	11.4947	2.6262	11.4947	2.07591	11.4947	11.4947	0.09257	13.58	0.10948	29.37	99.957	24.68	99.982	25.87	99.9856	30.24	99.8995
11.5145	4.05043	13.6	3.12939	11.5145	3.11872	13.6	0.65215	13.6	5.86009	11.5145	2.97619	11.5145	2.43123	11.5145	11.5145	0.10881	13.6	0.13128	29.45	99.957	24.76	99.991	25.95	99.9856	30.31	99.8995
11.5343	4.5206	13.62	3.21924	11.5343	3.94659	13.62	0.75451	13.62	7.11494	11.5343	3.57303	11.5343	3.03512	11.5343	11.5343	0.1053	13.62	0.14656	29.52	99.957	24.84	99.991	26.03	99.9856	30.39	99.8995
11.5541	4.89088	13.64	3.58656	11.5541	5.10672	13.64	0.88792	13.64	8.44275	11.5541	4.63643	11.5541	4.10871	11.5541	11.5541	0.11259	13.64	0.14869	29.6	99.957	24.92	99.991	26.11	99.9856	30.48	99.8995
11.5739	5.65761	13.66	4.28479	11.5739	6.15626	13.66	1.06655	13.66	9.63068	11.5739	6.56329	11.5739	6.05138	11.5739	11.5739	0.12372	13.66	0.13667	29.68	99.9426	25	99.991	26.19	99.9856	30.55	99.8995
11.5937	6.01134	13.68	5.35975	11.5937	9.8305	13.68	1.31187	13.68	10.3689	11.5937	14.7922	11.5937	14.3379	11.5937	11.5937	0.14067	13.68	0.11627	29.75	99.9426	25.08	99.991	26.26	99.9856	30.63	99.8995
11.6135	7.38111	13.7	6.8177	11.6135	16.1457	13.7	1.65462	13.7	10.396	11.6135	40.3954	11.6135	40.1134	11.6135	11.6135	0.16033	13.7	0.09432	29.83	99.957	25.16	99.991	26.34	99.9856	30.71	99.8995
11.6333	8.01809	13.72	8.53557	11.6333	24.5972	13.72	2.13479	13.72	9.7007	11.6333	77.1335	11.6333	77.0973	11.6333	11.6333	0.20173	13.72	0.07479	29.9	99.9426	25.24	99.991	26.42	99.9856	30.79	99.8995
11.6531	9.14146	13.74	10.1011	11.6531	27.3112	13.74	2.79648	13.74	8.53116	11.6531	77.1293	11.6531	77.0963	11.6531	11.6531	0.26714	13.74	0.05896	29.98	99.9426	25.32	99.991	26.5	100	30.86	99.8794
11.6729	10.1083	13.76	10.8031	11.6729	22.2427	13.76	3.6729	13.76	7.20113	11.6729	52.2516	11.6729	52.0577	11.6729	11.6729	0.28609	13.76	0.04677	30.06	99.957	25.4	99.991	26.58	100	30.94	99.8794
11.6927	11.5982	13.78	10.1893	11.6927	15.9956	13.78	4.7615	13.78	5.93201	11.6927	24.5591	11.6927	24.1856	11.6927	11.6927	0.20543	13.78	0.03768	30.14	99.957	25.48	99.982	26.66	100	31.02	99.8794
11.7125	12.9916	13.8	8.62046	11.7125	11.1228	13.8	5.99259	13.8	4.84451	11.7125	12.3896	11.7125	11.9393	11.7125	11.7125	0.14466	13.8	0.03108	30.21	99.957	25.56	99.982	26.74	100	31.1	99.8794
11.7323	13.4656	13.82	6.83429	11.7323	9.38587	13.82	7.15396	13.82	3.93771	11.7323	9.72895	11.7323	9.26451	11.7323	11.7323	0.13263	13.82	0.02639	30.29	99.957	25.64	99.982	26.82	100	31.18	99.8794
11.7521	11.9476	13.84	5.24451	11.7521	7.08249	13.84	7.83182	13.84	3.21802	11.7521	9.67189	11.7521	9.21057	11.7521	11.7521	0.11322	13.84	0.02313	30.37	99.957	25.72	99.982	26.9	100	31.25	99.8794
11.7719	9.84001	13.86	3.98674	11.7719	5.945	13.86	7.62405	13.86	2.66118	11.7719	9.38336	11.7719	8.92355	11.7719	11.7719	0.09679	13.86	0.02112	30.45	99.957	25.8	99.982	26.97	100	31.33	99.8794
11.7917	6.51664	13.88	3.05925	11.7917	4.13356	13.88	6.62507	13.88	2.23825	11.7917	9.71276	11.7917	9.25878	11.7917	11.7917	0.08733	13.88	0.01977	30.52	99.957	25.88	99.982	27.05	100	31.41	99.8794
11.8115	4.5491	13.9	2.40015	11.8115	3.18191	13.9	5.29925	13.9	1.92098	11.8115	8.79764	11.8115	8.34104	11.8115	11.8115	0.08227	13.9	0.01908	30.6	99.957	25.96	99.982	27.14	100	31.49	99.8995
11.8313	3.23451	13.92	1.94012	11.8313	2.54624	13.92	4.09245	13.92	1.68441	11.8313	7.32376	11.8313	6.86111	11.8313	11.8313	0.08447	13.92	0.01911	30.67	99.957	26.04	99.982	27.22	100	31.57	99.8794
11.8511	3.11586	13.94	1.61796	11.8511	2.07351	13.94	3.12479	13.94	1.50816	11.8511	6.01859	11.8511	5.55092	11.8511	11.8511	0.06307	13.94	0.01987	30.75	99.957	26.12	99.982	27.29	100	31.65	99.8794
11.8709	2.78406	13.96	1.38603	11.8709	1.55205	13.96	2.40602	13.96	1.37704	11.8709	4.51235	11.8709	4.03849	11.8709	11.8709	0.09298	13.96	0.02149	30.83	99.957	26.2	99.982	27.37	100	31.73	99.8794
11.8907	2.38569	13.98	1.21222	11.8907	1.34006	13.98	1.93949	13.98	1.28093	11.8907	2.86323	11.8907	2.38212	11.8907	11.8907	0.07826	13.98	0.02419	30.91	99.957	26.28	99.982	27.46	100	31.81	99.8794
11.9105	2.84348	14	1.07875	11.9105	1.17703	14	1.59021	14	1.21375	11.9105	2.38213	11.9105	1.90165	11.9105	11.9105	0.08458	14	0.02823	30.99	99.957	26.37	99.982	27.54	100	31.89	99.8592
11.9303	2.68838	14.02	0.9898	11.9303	1.19323	14.02	1.35541	14.02	1.17226	11.9303	1.68312	11.9303	1.2018	11.9303	11.9303	0.06518	14.02	0.03389	31.07	99.957	26.44	99.982	27.62	100	31.97	99.8592
11.9501	2.69656	14.04	0.91991	11.9501	0.88065	14.04	1.20042	14.04	1.15519	11.9501	1.71304	11.9501	1.23562	11.9501	11.9501	0.07406	14.04	0.04136	31.15	99.957	26.53	99.982	27.7	100	32.04	99.8794
11.97	2.34503	14.06	0.86451	11.97	1.01431	14.06	1.10142	14.06	1.16304	11.9699	1.34947	11.97	0.87352	11.97	11.97	0.09701	14.06	0.05052	31.23	99.957	26.61	99.982	27.78	100	32.13	99.8794
11.9898	2.42659	14.08	0.82761	11.9898	1.04714	14.08	1.04357	14.08	1.19823	11.9897	1.42189	11.9898	0.95026	11.9898	11.9898	0.07989	14.08	0.06049	31.3	99.957	26.68	99.982	27.86	99.9856	32.21	99.8794
12.0096	2.56817	14.1	0.78079	12.0096	0.99869	14.1	1.01855	14.1	1.26531	12.0095	1.41241	12.0096	0.94476	12.0096	12.0096	0.07115	14.1	0.06916	31.38	99.957	26.77	99.982	27.94	99.9856	32.29	99.8794
12.0294	2.74311	14.12	0.77788	12.0294	0.63449	14.12	1.02257	14.12	1.37255	12.0293	1.31285	12.0294	0.84845	12.0294	12.0294	0.07435	14.12	0.07345	31.46	99.957	26.85	99.982	28.02	99.9856	32.37	99.8592
12.0491	2.52169	14.14	0.79259	12.0491	0.68723	14.14	1.05526	14.14	1.5322	12.0492	1.12813	12.0491	0.66647	12.0491	12.0491	0.08963	14.14	0.0718	31.54	99.957	26.93	99.982	28.1	99.9856	32.45	99.8592
12.0689	2.85329	14.16	0.82786	12.0689	1.11455	14.16	1.11945	14.16	1.7476	12.069	1.34359	12.0689	0.88733	12.0689	12.0689	0.08786	14.16	0.06582	31.62	99.957	27.01	99.982	28.18	99.9856	32.53	99.8592
12.0887	2.61531	14.18	0.88929	12.0887	1.39547	14.18	1.22192	14.18	2.03752	12.0888	1.54711	12.0887	1.09622	12.0887	12.0887	0.09121	14.18	0.05859	31.7	99.957	27.09	99.982	28.26	99.9856	32.61	99.8794
12.1085	2.48065	14.2	0.98613	12.1085	0.9308	14.2	1.37505	14.2	2.41568	12.1086	1.34702	12.1085	0.89892	12.1085	12.1085	0.0775	14.2	0.05221	31.78	99.957	27.18	99.982	28.34	99.9856	32.69	99.8794
12.1284	2.14284	14.22	1.13226	12.1284	0.86028	14.22	1.59906	14.22	2.89223	12.1284	1.12143	12.1284	0.67593	12.1284	12.1284	0.08171	14.22	0.0472	31.86	99.957	27.26	99.982	28.42	99.9856	32.76	99.8794
12.1482	2.51128	14.24	1.34665	12.1482	1.13178	14.24	1.92418	14.24	3.46714	12.1482	1.27378	12.1482	0.83351	12.1482	12.1482	0.0717	14.24	0.04284	31.94	99.957	27.34	99.982	28.5	99.9856	32.85	99.8995
12.168	2.85978	14.26	1.65244	12.168	1.34153	14.26	2.39151	14.26	4.11884	12.168	1.57605	12.168	1.14196	12.168	12.168	0.06212	14.26	0.03815	32.01	99.957	27.42	99.982	28.58	100	32.93	99.8995
12.1878	2.72199	14.28	2.07243	12.1878	1.58397	14.28	3.05059	14.28	4.78803	12.1878	1.47812	12.1878	1.04763	12.1878	12.1878	0.09375	14.28	0.03287	32.1	99.957	27.5	99.982	28.67	100	33.01	99.8995
12.2076	3.51364	14.3	2.61548	12.2076	1.48136	14.3	3.95064	14.3	5.36412	12.2076	1.28326	12.2076	0.85564	12.2076	12.2076	0.08077	14.3	0.02751	32.17	99.957	27.58	99.982	28.74	100	33.09	99.8995
12.2274	3.22937	14.32	3.24673	12.2274	1.90964	14.32	5.11519	14.32	5.69943	12.2274	1.5888	12.2274	1.16762	12.2274	12.2274	0.08569	14.32	0.02276	32.26	99.957	27.67	99.982	28.82	100	33.17	99.8995
12.2472	3.5481	14.34	3.86032	12.2472	2.06452	14.34	6.47788	14.34	5.677	12.2472	1.49431	12.2472	1.07682	12.2472	12.2472	0.08279	14.34	0.01886	32.33	99.957	27.75	99.982	28.9	100	33.25	99.8794
12.267	3.70031	14.36	4.32889	12.267	1.82876	14.36	7.7796	14.36	5.31883	12.267	1.53093	12.267	1.11805	12.267	12.267	0.08644	14.36	0.01582	32.42	99.957	27.83	99.982	28.98	100	33.33	99.8794
12.2868	4.39888	14.38	4.59913	12.2868	2.46581	14.38	8.59642	14.38	4.75097	12.2868	1.88779	12.2868	1.48155	12.2868	12.2868	0.09918	14.38	0.01351	32.5	99.957	27.91	99.982	29.07	100	33.41	99.8794
12.3066	5.09751	14.4	4.6344	12.3066	3.70865	14.4	8.7219	14.4	4.12755	12.3066	1.92947	12.3066	1.52799	12.3066	12.3066	0.10396	14.4	0.01181	32.58	99.957	28	99.982	29.15	100	33.49	99.8794
12.3264	5.59965	14.42	4.34612	12.3264	3.53512	14.42	8.4068	14.42	3.55537	12.3264	2.55525	12.3264	2.16239	12.3264	12.3264	0.12296	14.42	0.01057	32.66	99.9426	28.07	99.982	29.23	100	33.57	99.8794
12.3462	6.62815	14.44	3.75281	12.3462	4.47537	14.44	7.93878	14.44	3.08773	12.3462	3.08409	12.3462	2.69912	12.3462	12.3462	0.12675	14.44	0.00967	32.74	99.9426	28.16	99.982	29.31	100	33.65	99.8592
12.366	8.14306	14.46	3.04194	12.366	5.02172	14.46	7.28614	14.46	2.74397	12.366	3.72343	12.366	3.3473	12.366	12.366	0.11789	14.46	0.00904	32.82	99.9426	28.24	99.9729	29.39	100	33.73	99.8592
12.3858	9.34822	14.48	2.39038	12.3858	5.25885	14.48	6.32586	14.48	2.52533	12.3858	4.62351	12.3858	4.25777	12.3858	12.3858	0.11856	14.48	0.00862	32.9	99.9426	28.32	99.9729	29.47	100	33.82	99.8391
12.4056	9.60072	14.5	1.8706	12.4056	5.41142	14.5	5.17485	14.5	2.42286	12.4056	5.24929	12.4056	4.89231	12.4056	12.4056	0.10118	14.5	0.00843	32.98	99.9426	28.4	99.9729	29.55	100	33.9	99.8592
12.4254	8.7773	14.52	1.52476	12.4254	5.56087	14.52	4.09952	14.52	2.41919	12.4254	5.65536	12.4254	5.30577	12.4254	12.4254	0.08125	14.52	0.00848	33.06	99.9426	28.49	99.9729	29.64	100	33.98	99.8592
12.4452	7.51756	14.54	1.25383	12.4452	4.77913	14.54	3.18443	14.54	2.48512	12.4452	5.65797	12.4452	5.31301	12.4452	12.4452	0.0913	14.54	0.00881	33.14	99.9426	28.57	99.9729	29.71	100	34.06	99.8592
12.465	5.11195	14.56	1.06768	12.465	4.04961	14.56	2.48567	14.56	2.57396	12.465	5.55335	12.465	5.21231	12.465	12.465	0.07776	14.56	0.00951	33.22	99.9426	28.65	99.9729	29.8	100	34.14	99.8592
12.4848	3.7024	14.58	0.93839	12.4848	3.54489	14.58	1.97352	14.58	2.6228	12.4848	4.86611	12.4848	4.52542	12.4848	12.4848	0.07417	14.58	0.01064	33.3	99.9426	28.73	99.9729	29.88	100	34.22	99.8592
12.5046	3.12235	14.6	0.84168	12.5046	2.48022	14.6	1.60609	14.6	2.57602	12.5046	3.99185	12.5046	3.65002	12.5046	12.5046	0.04899	14.6	0.01231	33.38	99.957	28.81	99.9729	29.96	100	34.3	99.8592
12.5244	2.43577	14.62	0.76221	12.5244	1.5915	14.62	1.33176	14.62	2.42108	12.5244	3.37278	12.5244	3.03176	12.5244	12.5244	0.06658	14.62	0.0146	33.46	99.957	28.9	99.9729	30.04	100	34.38	99.8592
12.5442	2.4521	14.64	0.69741	12.5442	1.16204	14.64	1.14654	14.64	2.19516	12.5442	2.35876	12.5442	2.01587	12.5442	12.5442	0.05475	14.64	0.01751	33.54	99.957	28.98	99.9729	30.12	100	34.47	99.8592
12.564	2.06875	14.66	0.64805	12.564	1.12671	14.66	1.01541	14.66	1.95308	12.564	1.73134	12.564	1.38911	12.564	12.564	0.06637	14.66	0.02089	33.62	99.957	29.06	99.9729	30.21	100	34.55	99.8592
12.5838	2.1085	14.68	0.61509	12.5838	0.90915	14.68	0.9246	14.68	1.73674	12.5838	1.52275	12.5838	1.18405	12.5838	12.5838	0.05014	14.68	0.02416	33.71	99.957	29.15	99.9729	30.29	100	34.63	99.8592
12.6036	2.47142	14.7	0.59909	12.6036	0.96199	14.7	0.86671	14.7	1.56835	12.6036	1.13025	12.6036	0.7939	12.6036	12.6036	0.06276	14.7	0.02632	33.79	99.957	29.23	99.9729	30.37	100	34.71	99.8592
12.6234	1.96496	14.72	0.60113	12.6234	0.80654	14.72	0.83927	14.72	1.45681	12.6234	1.20937	12.6234	0.87859	12.6234	12.6234	0.0589	14.72	0.02625	33.87	99.957	29.31	99.9729	30.45	100	34.79	99.8592
12.6432	1.98488	14.74	0.62297	12.6432	0.57305	14.74	0.84358	14.74	1.40286	12.6432	0.92084	12.6432	0.59307	12.6432	12.6432	0.05859	14.74	0.02404	33.95	99.9426	29.39	99.9729	30.53	100	34.87	99.8592
12.663	2.23802	14.76	0.6551	12.663	0.63927	14.76	0.88344	14.76	1.40397	12.663	0.9846	12.663	0.6624	12.663	12.663	0.04834	14.76	0.02068	34.03	99.9426	29.48	99.9729	30.62	100	34.95	99.8592
12.6828	1.80167	14.78	0.72111	12.6828	0.45162	14.78	0.96322	14.78	1.45294	12.6828	1.11162	12.6828	0.79519	12.6828	12.6828	0.04732	14.78	0.01723	34.11	99.9426	29.56	99.9729	30.7	100	35.04	99.8592
12.7026	1.82506	14.8	0.80374	12.7026	0.82417	14.8	1.08406	14.8	1.53349	12.7026	0.86723	12.7026	0.55434	12.7026	12.7026	0.04616	14.8	0.01425	34.2	99.9426	29.64	99.9729	30.78	100	35.12	99.8592
12.7224	2.55138	14.82	0.88354	12.7224	1.00147	14.82	1.23621	14.82	1.62553	12.7224	0.83061	12.7224	0.52264	12.7224	12.7224	0.05709	14.82	0.01193	34.28	99.9426	29.72	99.9729	30.86	100	35.2	99.8592
12.7422	2.64816	14.84	0.92586	12.7422	0.65136	14.84	1.3868	14.84	1.69586	12.7422	1.0034	12.7422	0.70181	12.7422	12.7422	0.06176	14.84	0.01027	34.36	99.957	29.81	99.9729	30.94	99.9856	35.28	99.8592
12.762	2.64173	14.86	0.90758	12.762	0.754	14.86	1.47328	14.86	1.72068	12.762	0.84761	12.762	0.5502	12.762	12.762	0.05421	14.86	0.00921	34.44	99.9426	29.89	99.9729	31.02	99.9856	35.37	99.8592
12.7818	2.67864	14.88	0.86155	12.7818	0.95444	14.88	1.43588	14.88	1.69693	12.7818	0.84516	12.7818	0.55289	12.7818	12.7818	0.04922	14.88	0.00868	34.52	99.9426	29.97	99.9729	31.11	99.9856	35.45	99.8794
12.8016	2.45911	14.9	0.79455	12.8016	1.17455	14.9	1.28528	14.9	1.6355	12.8016	0.73874	12.8016	0.45105	12.8016	12.8016	0.05049	14.9	0.00862	34.6	99.9426	30.06	99.9729	31.19	100	35.53	99.8794
12.8214	2.52944	14.92	0.7452	12.8214	0.84771	14.92	1.09052	14.92	1.54338	12.8214	0.78042	12.8214	0.49837	12.8214	12.8214	0.04706	14.92	0.00898	34.69	99.9426	30.14	99.9729	31.27	100	35.61	99.8794
12.8412	1.9236	14.94	0.71885	12.8412	0.7815	14.94	0.90867	14.94	1.42056	12.8412	0.75917	12.8412	0.4823	12.8412	12.8412	0.05473	14.94	0.0097	34.77	99.9426	30.22	99.9729	31.35	100	35.69	99.8794
12.861	2.24053	14.96	0.70751	12.861	0.81961	14.96	0.76208	14.96	1.27199	12.861	0.63068	12.861	0.35828	12.861	12.861	0.03724	14.96	0.01066	34.85	99.9426	30.31	99.9729	31.44	100	35.78	99.8592
12.8808	2.04452	14.98	0.69458	12.8808	0.69503	14.98	0.67443	14.98	1.11302	12.8808	0.79334	12.8808	0.52741	12.8808	12.8808	0.04917	14.98	0.01162	34.93	99.9426	30.39	99.9729	31.52	100	35.86	99.8592
12.9006	2.11838	15	0.66721	12.9006	0.58359	15	0.59696	15	0.9612	12.9006	0.75328	12.9006	0.49259	12.9006	12.9006	0.04476	15	0.01213	35.01	99.9426	30.47	99.9729	31.6	100	35.94	99.8592
12.9204	2.13566	15.02	0.62864	12.9204	0.89234	15.02	0.54386	15.02	0.82783	12.9204	0.61793	12.9204	0.36182	12.9204	12.9204	0.04802	15.02	0.01189	35.1	99.957	30.56	99.9639	31.68	100	36.02	99.8592
12.9402	2.68264	15.04	0.59053	12.9402	0.82998	15.04	0.50859	15.04	0.71697	12.9402	0.59324	12.9402	0.3425	12.9402	12.9402	0.03181	15.04	0.01093	35.18	99.957	30.64	99.9639	31.77	100	36.11	99.8391
12.96	2.55345	15.06	0.56011	12.96	0.82636	15.06	0.48605	15.06	0.62801	12.96	0.54649	12.96	0.30092	12.96	12.96	0.0419	15.06	0.00961	35.26	99.957	30.72	99.9639	31.85	100	36.19	99.8391
12.9798	2.64416	15.08	0.53989	12.9798	0.85868	15.08	0.47273	15.08	0.55834	12.9798	0.60681	12.9798	0.36737	12.9798	12.9798	0.03835	15.08	0.0083	35.34	99.9426	30.8	99.9639	31.93	100	36.27	99.8391
12.9996	3.09136	15.1	0.52885	12.9996	0.61759	15.1	0.46642	15.1	0.50517	12.9996	0.49532	12.9996	0.26073	12.9996	12.9996	0.03309	15.1	0.00719	35.42	99.9426	30.89	99.9639	32.01	100	36.35	99.8391
13.0194	3.96833	15.12	0.52683	13.0194	0.89437	15.12	0.46587	15.12	0.46465	13.0194	0.49451	13.0194	0.26199	13.0194	13.0194	0.05512	15.12	0.00632	35.51	99.9426	30.97	99.9639	32.09	100	36.44	99.8391
13.0392	2.94325	15.14	0.52964	13.0392	0.49722	15.14	0.47051	15.14	0.43452	13.0392	0.53963	13.0392	0.30956	13.0392	13.0392	0.03707	15.14	0.00568	35.59	99.9426	31.05	99.9639	32.18	100	36.52	99.8391
13.059	3.09746	15.16	0.53736	13.059	0.48769	15.16	0.48027	15.16	0.41262	13.059	0.67171	13.059	0.44458	13.059	13.059	0.03651	15.16	0.00523	35.67	99.9426	31.13	99.9729	32.26	99.9856	36.6	99.8391
13.0788	3.53819	15.18	0.54913	13.0788	0.5537	15.18	0.49487	15.18	0.39732	13.0788	0.73726	13.0788	0.51279	13.0788	13.0788	0.02728	15.18	0.00494	35.76	99.9426	31.22	99.9639	32.34	99.9856	36.68	99.8391
13.0986	3.15285	15.2	0.56439	13.0986	0.57425	15.2	0.51674	15.2	0.38742	13.0986	0.73645	13.0986	0.51418	13.0986	13.0986	0.03397	15.2	0.00476	35.84	99.9426	31.3	99.9639	32.42	99.9856	36.76	99.8391
13.1184	2.71759	15.22	0.58288	13.1184	0.58515	15.22	0.54706	15.22	0.38432	13.1184	0.8803	13.1184	0.66131	13.1184	13.1184	0.04776	15.22	0.00468	35.92	99.9426	31.39	99.9639	32.51	100	36.85	99.8391
13.1382	2.61883	15.24	0.60503	13.1382	0.62547	15.24	0.58895	15.24	0.38418	13.1382	0.72795	13.1382	0.51021	13.1382	13.1382	0.04095	15.24	0.00468	36	99.9426	31.47	99.9639	32.59	100	36.93	99.8391
13.158	2.16035	15.26	0.62947	13.158	0.41844	15.26	0.64719	15.26	0.38706	13.158	0.96204	13.158	0.74825	13.158	13.158	0.03726	15.26	0.00473	36.09	99.9426	31.55	99.9639	32.67	99.9856	37.01	99.8391
13.1778	1.82184	15.28	0.6578	13.1778	0.71034	15.28	0.72834	15.28	0.39393	13.1778	1.23373	13.1778	1.02403	13.1778	13.1778	0.04879	15.28	0.00484	36.16	99.9426	31.64	99.9639	32.76	100	37.09	99.8592
13.1976	2.16294	15.3	0.68994	13.1976	0.61812	15.3	0.84033	15.3	0.405	13.1976	1.48989	13.1976	1.28442	13.1976	13.1976	0.06173	15.3	0.00499	36.25	99.9426	31.72	99.9639	32.84	100	37.17	99.8592
13.2174	1.40481	15.32	0.72641	13.2174	0.62045	15.32	0.99095	15.32	0.42064	13.2174	1.42778	13.2174	1.22431	13.2174	13.2174	0.05066	15.32	0.0052	36.33	99.9426	31.8	99.9639	32.92	100	37.26	99.8592
13.2372	1.81929	15.34	0.76798	13.2372	0.53498	15.34	1.18396	15.34	0.44105	13.2372	1.70633	13.2372	1.50706	13.2372	13.2372	0.04898	15.34	0.00546	36.41	99.9426	31.89	99.9639	33.01	100	37.34	99.8592
13.257	1.76413	15.36	0.81574	13.257	0.43335	15.36	1.40932	15.36	0.46912	13.257	2.1464	13.257	1.95267	13.257	13.257	0.0696	15.36	0.00579	36.5	99.9426	31.97	99.9639	33.08	100	37.42	99.8592
13.2768	1.71235	15.38	0.87121	13.2768	0.81051	15.38	1.62582	15.38	0.50144	13.2768	2.6463	13.2768	2.45831	13.2768	13.2768	0.09094	15.38	0.00621	36.58	99.9426	32.05	99.9639	33.17	100	37.51	99.8391
13.2966	2.45011	15.4	0.93638	13.2966	0.89799	15.4	1.75071	15.4	0.53988	13.2966	3.40319	13.2966	3.22282	13.2966	13.2966	0.12066	15.4	0.0067	36.66	99.9426	32.14	99.9639	33.25	100	37.59	99.8391
13.3164	2.47504	15.42	1.01368	13.3164	1.05722	15.42	1.723	15.42	0.58371	13.3164	5.1239	13.3164	4.95753	13.3164	13.3164	0.16146	15.42	0.0073	36.74	99.9426	32.22	99.9639	33.33	100	37.67	99.8391
13.3362	2.4967	15.44	1.10569	13.3362	0.90397	15.44	1.57423	15.44	0.63081	13.3362	6.73395	13.3362	6.58086	13.3362	13.3362	0.21563	15.44	0.00803	36.83	99.9426	32.31	99.9639	33.42	100	37.75	99.8391
13.356	2.90482	15.46	1.21468	13.356	0.79968	15.46	1.38924	15.46	0.69146	13.356	9.83913	13.356	9.70919	13.356	13.356	0.2931	15.46	0.00893	36.91	99.9426	32.39	99.9639	33.5	100	37.84	99.8391
13.3758	3.98255	15.48	1.33966	13.3758	1.18396	15.48	1.22662	15.48	0.73037	13.3758	13.845	13.3758	13.7443	13.3758	13.3758	0.35694	15.48	0.01003	36.99	99.9426	32.47	99.9639	33.58	100	37.92	99.8391
13.3956	4.62062	15.5	1.47444	13.3956	1.36321	15.5	1.1076	15.5	0.77543	13.3956	18.367	13.3956	18.2989	13.3956	13.3956	0.40343	15.5	0.01137	37.08	99.9426	32.55	99.9639	33.67	100	38	99.8391
13.4154	6.40798	15.52	1.60577	13.4154	1.54584	15.52	1.02995	15.52	0.81919	13.4154	23.9004	13.4154	23.8716	13.4154	13.4154	0.40105	15.52	0.01295	37.16	99.9426	32.64	99.9639	33.75	100	38.09	99.8391
13.4352	8.05549	15.54	1.72586	13.4352	1.65043	15.54	0.98833	15.54	0.87328	13.4352	29.6451	13.4352	29.6569	13.4352	13.4352	0.35788	15.54	0.01476	37.24	99.9426	32.72	99.9639	33.83	100	38.17	99.8391
13.455	10.0961	15.56	1.8478	13.455	2.32174	15.56	0.9751	15.56	0.94499	13.455	36.5186	13.455	36.5787	13.455	13.455	0.27961	15.56	0.01675	37.33	99.9426	32.8	99.9639	33.92	100	38.25	99.8391
13.4748	12.2567	15.58	1.99811	13.4748	2.72942	15.58	0.98361	15.58	1.04032	13.4748	41.2618	13.4748	41.3562	13.4748	13.4748	0.21385	15.58	0.01888	37.41	99.9426	32.89	99.9639	34	100	38.33	99.8391
13.4946	15.7898	15.6	2.20235	13.4946	3.63217	15.6	1.00905	15.6	1.16426	13.4946	43.8442	13.4946	43.9585	13.4946	13.4946	0.15633	15.6	0.02133	37.49	99.9426	32.97	99.9549	34.08	100	38.41	99.8391
13.5144	21.3383	15.62	2.48395	13.5144	5.10815	15.62	1.0484	15.62	1.32069	13.5144	41.7404	13.5144	41.8437	13.5144	13.5144	0.14016	15.62	0.02451	37.57	99.9426	33.05	99.9549	34.16	99.9856	38.5	99.8391
13.5342	27.8229	15.64	2.86784	13.5342	7.05641	15.64	1.10018	15.64	1.51149	13.5342	35.5888	13.5342	35.6546	13.5342	13.5342	0.11832	15.64	0.0289	37.66	99.9426	33.13	99.9549	34.25	100	38.58	99.8391
13.554	34.9704	15.66	3.38058	13.554	9.30112	15.66	1.16404	15.66	1.7339	13.554	27.9508	13.554	27.969	13.554	13.554	0.10955	15.66	0.03498	37.74	99.9426	33.22	99.9549	34.33	100	38.67	99.8391
13.5738	38.3838	15.68	4.04444	13.5738	12.8061	15.68	1.2405	15.68	1.97626	13.5738	21.2594	13.5738	21.2366	13.5738	13.5738	0.08756	15.68	0.04316	37.83	99.9426	33.3	99.9549	34.41	99.9856	38.75	99.819
13.5936	37.64	15.7	4.85945	13.5936	17.477	15.7	1.33077	15.7	2.21474	13.5936	16.1603	13.5936	16.1069	13.5936	13.5936	0.06671	15.7	0.05371	37.91	99.9426	33.38	99.9549	34.5	99.9856	38.83	99.819
13.6135	32.7655	15.72	5.75907	13.6135	23.1087	15.72	1.43674	15.72	2.42005	13.6134	13.0602	13.6135	12.9895	13.6135	13.6135	0.06008	15.72	0.06642	37.99	99.9426	33.47	99.9549	34.58	100	38.91	99.819
13.6333	24.0136	15.74	6.57378	13.6333	28.8414	15.74	1.56115	15.74	2.5788	13.6332	9.54651	13.6333	9.45566	13.6333	13.6333	0.04889	15.74	0.08006	38.07	99.9426	33.55	99.9549	34.66	100	39	99.819
13.6531	14.8321	15.76	7.08961	13.6531	34.0499	15.76	1.70778	15.76	2.71236	13.653	6.62524	13.6531	6.51834	13.6531	13.6531	0.03317	15.76	0.0918	38.16	99.9283	33.64	99.9549	34.74	99.9856	39.08	99.819
13.6729	7.43613	15.78	7.30686	13.6729	41.7171	15.78	1.88205	15.78	2.86644	13.6728	3.93382	13.6729	3.81246	13.6729	13.6729	0.04003	15.78	0.09809	38.24	99.9283	33.72	99.9549	34.82	99.9856	39.17	99.819
13.6927	4.40068	15.8	7.49151	13.6927	49.697	15.8	2.09177	15.8	3.08684	13.6927	2.47368	13.6927	2.3459	13.6927	13.6927	0.03667	15.8	0.09759	38.32	99.9283	33.8	99.9549	34.9	99.9856	39.25	99.819
13.7125	2.52119	15.82	7.94766	13.7125	54.1993	15.82	2.34832	15.82	3.40381	13.7125	1.71173	13.7125	1.58216	13.7125	13.7125	0.03445	15.82	0.09236	38.41	99.9283	33.88	99.9639	34.99	99.9856	39.33	99.819
13.7323	2.17409	15.84	8.90563	13.7323	55.5756	15.84	2.66801	15.84	3.82749	13.7323	1.16082	13.7323	1.03099	13.7323	13.7323	0.03805	15.84	0.0855	38.49	99.9283	33.97	99.9549	35.07	99.9856	39.41	99.819
13.7521	1.38065	15.86	10.5627	13.7521	51.8983	15.86	3.07309	15.86	4.34223	13.7521	1.24518	13.7521	1.11921	13.7521	13.7521	0.03256	15.86	0.07899	38.57	99.9283	34.06	99.9549	35.15	99.9856	39.5	99.819
13.7719	1.16356	15.88	13.1224	13.7719	44.9453	15.88	3.59342	15.88	4.89472	13.7719	0.84074	13.7719	0.71553	13.7719	13.7719	0.03589	15.88	0.07409	38.66	99.9283	34.14	99.9549	35.24	99.9856	39.58	99.819
13.7917	1.13639	15.9	16.7808	13.7917	36.7159	15.9	4.25969	15.9	5.38788	13.7917	0.67809	13.7917	0.55527	13.7917	13.7917	0.03651	15.9	0.07165	38.74	99.9283	34.22	99.9549	35.32	99.9856	39.67	99.819
13.8115	1.12593	15.92	21.6232	13.8115	28.5941	15.92	5.10619	15.92	5.70947	13.8115	0.61253	13.8115	0.49276	13.8115	13.8115	0.03586	15.92	0.07165	38.82	99.9283	34.31	99.9549	35.4	99.9856	39.75	99.819
13.8313	1.1455	15.94	27.3744	13.8313	19.4304	15.94	6.1524	15.94	5.80101	13.8313	0.47048	13.8313	0.35315	13.8313	13.8313	0.04501	15.94	0.07262	38.91	99.9283	34.39	99.9549	35.49	99.9856	39.83	99.819
13.8511	0.82534	15.96	32.98	13.8511	12.4387	15.96	7.36656	15.96	5.70238	13.8511	0.5836	13.8511	0.47068	13.8511	13.8511	0.04606	15.96	0.07227	38.99	99.9283	34.47	99.9549	35.57	99.9856	39.91	99.819
13.8709	0.87832	15.98	36.403	13.8709	7.46939	15.98	8.6484	15.98	5.52141	13.8709	0.48911	13.8709	0.37913	13.8709	13.8709	0.05323	15.98	0.06881	39.07	99.9283	34.55	99.9549	35.65	100	40	99.819
13.8907	0.56492	16	36.0181	13.8907	4.81865	16	9.92848	16	5.37818	13.8907	0.6024	13.8907	0.49673	13.8907	13.8907	0.06054	16	0.06253	39.16	99.9283	34.64	99.9549	35.73	100	40.08	99.819
13.9105	0.5547	16.02	32.3031	13.9105	3.31751	16.02	11.3978	16.02	5.37043	13.9105	0.63231	13.9105	0.53037	13.9105	13.9105	0.08377	16.02	0.05547	39.24	99.9283	34.72	99.9459	35.82	100	40.16	99.819
13.9303	0.89431	16.04	27.2999	13.9303	1.91744	16.04	13.4488	16.04	5.56617	13.9303	0.91414	13.9303	0.81774	13.9303	13.9303	0.09037	16.04	0.04902	39.32	99.9283	34.8	99.9459	35.9	100	40.25	99.819
13.9501	0.8209	16.06	22.8101	13.9501	1.29574	16.06	16.5552	16.06	6.00635	13.9501	1.0495	13.9501	0.95773	13.9501	13.9501	0.10394	16.06	0.0442	39.41	99.9283	34.89	99.9549	35.98	100	40.33	99.819
13.9699	0.86081	16.08	19.699	13.9699	1.2896	16.08	21.0504	16.08	6.70793	13.9699	1.41306	13.9699	1.32744	13.9699	13.9699	0.12404	16.08	0.04132	39.5	99.9283	34.97	99.9459	36.07	100	40.41	99.819
13.9897	1.2472	16.1	18.203	13.9897	1.00354	16.1	27.0658	16.1	7.65691	13.9897	1.66252	13.9897	1.58234	13.9897	13.9897	0.11473	16.1	0.04044	39.58	99.9426	35.06	99.9459	36.16	100	40.5	99.819
14.0095	1.42378	16.12	18.2823	14.0095	1.29397	16.12	34.2177	16.12	8.78474	14.0095	2.07039	14.0095	1.99668	14.0095	14.0095	0.12859	16.12	0.0415	39.66	99.9426	35.14	99.9459	36.24	100	40.58	99.819
14.0293	1.69368	16.14	19.729	14.0293	0.62065	16.14	41.0244	16.14	9.93118	14.0293	2.52256	14.0293	2.45562	14.0293	14.0293	0.11005	16.14	0.04501	39.75	99.9426	35.22	99.9459	36.32	100	40.66	99.819
14.0491	2.34672	16.16	22.0386	14.0491	1.11972	16.16	44.7702	16.16	10.8302	14.0491	3.04959	14.0491	2.99002	14.0491	14.0491	0.09733	16.16	0.05124	39.83	99.9426	35.3	99.9459	36.4	100	40.74	99.7989
14.0689	2.86988	16.18	24.1452	14.0689	1.03603	16.18	43.3169	16.18	11.192	14.0689	3.35529	14.0689	3.30162	14.0689	14.0689	0.06813	16.18	0.06081	39.91	99.9426	35.39	99.9459	36.48	99.9856	40.82	99.7989
14.0887	3.41642	16.2	24.59	14.0887	1.05992	16.2	37.49	16.2	10.875	14.0887	4.02863	14.0887	3.9835	14.0887	14.0887	0.05471	16.2	0.07446	40	99.9426	35.47	99.9459	36.56	99.9856	40.91	99.7989
14.1085	4.34609	16.22	22.7216	14.1085	1.46167	16.22	30.0929	16.22	9.98718	14.1085	4.3855	14.1085	4.3466	14.1085	14.1085	0.04455	16.22	0.09291	40.08	99.9426	35.56	99.9459	36.65	99.9856	40.99	99.7989
14.1283	6.07196	16.24	19.3019	14.1283	1.59326	16.24	23.2626	16.24	8.788	14.1283	4.22627	14.1283	4.19035	14.1283	14.1283	0.04193	16.24	0.11648	40.16	99.9426	35.64	99.9459	36.73	99.9856	41.07	99.7989
14.1481	6.4854	16.26	15.6064	14.1481	2.06362	16.26	17.7986	16.26	7.53121	14.1481	4.5797	14.1481	4.55008	14.1481	14.1481	0.05139	16.26	0.14422	40.25	99.9426	35.72	99.9459	36.81	100	41.16	99.7788
14.1679	7.03546	16.28	12.4178	14.1679	2.73274	16.28	13.7433	16.28	6.38182	14.1679	4.26044	14.1679	4.23278	14.1679	14.1679	0.0465	16.28	0.17238	40.33	99.9283	35.81	99.9459	36.9	100	41.24	99.7788
14.1877	7.15919	16.3	9.949	14.1877	3.35639	16.3	10.8681	16.3	5.41539	14.1877	3.6873	14.1877	3.66012	14.1877	14.1877	0.03052	16.3	0.19316	40.42	99.9283	35.89	99.9459	36.98	100	41.32	99.7788
14.2075	5.66736	16.32	8.15417	14.2075	4.89518	16.32	8.88922	16.32	4.64972	14.2075	3.2268	14.2075	3.20062	14.2075	14.2075	0.02834	16.32	0.19763	40.5	99.9283	35.97	99.9459	37.06	100	41.41	99.7788
14.2273	5.1616	16.34	6.9066	14.2273	6.25825	16.34	7.55285	16.34	4.07384	14.2273	2.53122	14.2273	2.50461	14.2273	14.2273	0.04164	16.34	0.18348	40.58	99.9283	36.05	99.9459	37.14	100	41.49	99.7989
14.2471	3.46001	16.36	6.07321	14.2471	8.3476	16.36	6.66432	16.36	3.66588	14.2471	2.10128	14.2471	2.07603	14.2471	14.2471	0.01899	16.36	0.15758	40.67	99.9283	36.14	99.9459	37.23	100	41.57	99.7989
14.2669	2.47133	16.38	5.54329	14.2669	9.17362	16.38	6.09069	16.38	3.40261	14.2669	1.56902	14.2669	1.54464	14.2669	14.2669	0.02348	16.38	0.12904	40.75	99.9283	36.22	99.9459	37.31	100	41.66	99.7989
14.2867	1.71255	16.4	5.23732	14.2867	11.1102	16.4	5.75003	16.4	3.26662	14.2867	0.95354	14.2867	0.9293	14.2867	14.2867	0.02801	16.4	0.10353	40.83	99.9283	36.31	99.9459	37.4	100	41.74	99.7989
14.3065	1.18034	16.42	5.10581	14.3065	11.5978	16.42	5.59782	16.42	3.24129	14.3065	0.93229	14.3065	0.9122	14.3065	14.3065	0.03183	16.42	0.08312	40.92	99.9283	36.39	99.9459	37.47	100	41.82	99.7989
14.3263	1.16118	16.44	5.12428	14.3263	12.6195	16.44	5.6165	16.44	3.3245	14.3263	0.67253	14.3263	0.65517	14.3263	14.3263	0.02996	16.44	0.06802	41	99.9283	36.47	99.9459	37.56	100	41.9	99.7989
14.3461	1.24533	16.46	5.28871	14.3461	12.8925	16.46	5.81076	16.46	3.52223	14.3461	0.65814	14.3461	0.645	14.3461	14.3461	0.03009	16.46	0.05767	41.08	99.9283	36.55	99.9459	37.64	100	41.99	99.7989
14.3659	0.86317	16.48	5.61469	14.3659	12.5598	16.48	6.20893	16.48	3.85001	14.3659	0.46655	14.3659	0.4566	14.3659	14.3659	0.04031	16.48	0.05133	41.17	99.9283	36.64	99.9459	37.73	100	42.07	99.7989
14.3857	0.9241	16.5	6.1413	14.3857	10.6415	16.5	6.87004	16.5	4.3329	14.3857	0.42323	14.3857	0.41736	14.3857	14.3857	0.03077	16.5	0.04817	41.25	99.9283	36.72	99.9459	37.81	100	42.15	99.7989
14.4055	0.99175	16.52	6.94032	14.4055	9.20849	16.52	7.95411	16.52	5.00365	14.4055	0.37288	14.4055	0.37129	14.4055	14.4055	0.02181	16.52	0.04727	41.33	99.9283	36.81	99.9459	37.89	100	42.24	99.7989
14.4253	1.26265	16.54	8.12668	14.4253	6.65869	16.54	9.4966	16.54	5.89954	14.4253	0.30063	14.4253	0.30298	14.4253	14.4253	0.03388	16.54	0.04742	41.42	99.9283	36.89	99.9459	37.97	100	42.32	99.7989
14.4451	1.36371	16.56	9.87628	14.4451	4.8612	16.56	11.7566	16.56	7.05746	14.4451	0.33038	14.4451	0.33755	14.4451	14.4451	0.02918	16.56	0.04701	41.5	99.9283	36.98	99.9369	38.06	100	42.41	99.7989
14.4649	1.33823	16.58	12.4139	14.4649	3.63695	16.58	14.9907	16.58	8.50386	14.4649	0.25976	14.4649	0.27102	14.4649	14.4649	0.03813	16.58	0.04466	41.58	99.9283	37.05	99.9369	38.14	99.9856	42.49	99.7989
14.4847	0.65989	16.6	15.9945	14.4847	2.10673	16.6	19.4129	16.6	10.222	14.4847	0.34575	14.4847	0.35845	14.4847	14.4847	0.02562	16.6	0.04025	41.66	99.9283	37.14	99.9369	38.22	99.9856	42.57	99.7989
14.5045	0.93432	16.62	20.8422	14.5045	1.73261	16.62	25.0705	16.62	12.1476	14.5045	0.45397	14.5045	0.4682	14.5045	14.5045	0.02888	16.62	0.03495	41.75	99.9283	37.22	99.9369	38.3	99.9856	42.65	99.7788
14.5243	0.25276	16.64	26.9571	14.5243	1.26744	16.64	31.5015	16.64	14.0427	14.5243	0.40198	14.5243	0.41686	14.5243	14.5243	0.02817	16.64	0.02975	41.83	99.9283	37.3	99.9369	38.39	99.9856	42.73	99.7788
14.5441	0.50063	16.66	33.7095	14.5441	1.00753	16.66	37.2857	16.66	15.5044	14.5441	0.30749	14.5441	0.3227	14.5441	14.5441	0.03243	16.66	0.02519	41.91	99.9283	37.39	99.9369	38.47	99.9856	42.82	99.7788
14.5639	0.34882	16.68	39.2391	14.5639	0.73472	16.68	40.0885	16.68	16.0756	14.5639	0.46672	14.5639	0.48398	14.5639	14.5639	0.03712	16.68	0.02139	42	99.9283	37.47	99.9369	38.55	99.9856	42.9	99.7788
14.5837	0.77442	16.7	40.8469	14.5837	0.90489	16.7	38.2908	16.7	15.5397	14.5837	0.32793	14.5837	0.34533	14.5837	14.5837	0.02973	16.7	0.01835	42.08	99.9283	37.55	99.9369	38.63	99.9856	42.98	99.7788
14.6035	0.61045	16.72	37.5333	14.6035	0.69744	16.72	32.8554	16.72	14.1094	14.6035	0.30668	14.6035	0.32498	14.6035	14.6035	0.02731	16.72	0.01599	42.16	99.9283	37.64	99.9459	38.71	99.9856	43.07	99.7587
14.6233	1.01616	16.74	31.2822	14.6233	0.88413	16.74	26.2727	16.74	12.244	14.6233	0.22069	14.6233	0.23953	14.6233	14.6233	0.03357	16.74	0.01418	42.25	99.9283	37.72	99.9369	38.8	99.9856	43.15	99.7587
14.6431	0.49585	16.76	24.6786	14.6431	0.91789	16.76	20.3114	16.76	10.3526	14.6431	0.43958	14.6431	0.46093	14.6431	14.6431	0.0367	16.76	0.01283	42.33	99.9283	37.8	99.9369	38.88	99.9856	43.23	99.7587
14.6629	0.62851	16.78	19.0775	14.6629	0.8606	16.78	15.5856	16.78	8.67108	14.6629	0.4592	14.6629	0.48182	14.6629	14.6629	0.02108	16.78	0.01184	42.41	99.9283	37.89	99.9369	38.97	99.9856	43.31	99.7587
14.6827	0.72457	16.8	14.809	14.6827	0.85878	16.8	12.0936	16.8	7.29387	14.6827	0.68986	14.6827	0.71529	14.6827	14.6827	0.0299	16.8	0.01113	42.5	99.9139	37.97	99.9369	39.05	99.9856	43.4	99.7587
14.7025	0.99723	16.82	11.7656	14.7025	0.97431	16.82	9.62274	16.82	6.23833	14.7025	0.5205	14.7025	0.54599	14.7025	14.7025	0.03047	16.82	0.01064	42.58	99.9139	38.05	99.9369	39.13	99.9856	43.48	99.7587
14.7223	0.70697	16.84	9.71719	14.7223	0.70897	16.84	7.92398	16.84	5.48873	14.7223	0.56562	14.7223	0.5927	14.7223	14.7223	0.03986	16.84	0.01034	42.66	99.9139	38.13	99.9369	39.21	99.9856	43.56	99.7587
14.7421	0.73323	16.86	8.43919	14.7421	0.50888	16.86	6.77948	16.86	5.01908	14.7421	0.59373	14.7421	0.62229	14.7421	14.7421	0.03092	16.86	0.01022	42.75	99.9139	38.21	99.9369	39.29	99.9856	43.65	99.7788
14.7619	0.90277	16.88	7.76602	14.7619	0.57007	16.88	6.02602	16.88	4.80329	14.7619	0.57755	14.7619	0.60736	14.7619	14.7619	0.03023	16.88	0.01027	42.83	99.9139	38.3	99.9369	39.38	99.9856	43.73	99.7788
14.7817	0.63598	16.9	7.60861	14.7817	1.05144	16.9	5.55596	16.9	4.81893	14.7817	0.26842	14.7817	0.29764	14.7817	14.7817	0.0237	16.9	0.01049	42.92	99.9139	38.38	99.9369	39.46	99.9856	43.81	99.7788
14.8015	0.6424	16.92	7.95155	14.8015	0.78398	16.92	5.30829	16.92	5.04569	14.8015	0.39364	14.8015	0.42504	14.8015	14.8015	0.03097	16.92	0.01093	43	99.9139	38.46	99.9369	39.55	99.9856	43.9	99.7788
14.8213	0.31575	16.94	8.82517	14.8213	0.63387	16.94	5.25842	16.94	5.45814	14.8213	0.37926	14.8213	0.41192	14.8213	14.8213	0.0371	16.94	0.01162	43.08	99.9139	38.55	99.9369	39.63	99.9856	43.98	99.7788
14.8411	0.65538	16.96	10.2789	14.8411	0.56202	16.96	5.41155	16.96	6.01063	14.8411	0.09056	14.8411	0.12287	14.8411	14.8411	0.02902	16.96	0.01265	43.16	99.9139	38.63	99.9369	39.71	99.9856	44.06	99.7788
14.8609	0.40212	16.98	12.3021	14.8609	0.57822	16.98	5.79977	16.98	6.61557	14.8609	0.36732	14.8609	0.40293	14.8609	14.8609	0.03501	16.98	0.01414	43.25	99.9139	38.71	99.9369	39.79	99.9856	44.14	99.7788
14.8807	0.62215	17	14.6689	14.8807	0.54895	17	6.48054	17	7.12907	14.8807	0.33071	14.8807	0.36763	14.8807	14.8807	0.02877	17	0.01627	43.33	99.9139	38.8	99.9369	39.87	99.9856	44.23	99.7788
14.9005	0.72563	17.02	16.6989	14.9005	0.72821	17.02	7.53874	17.02	7.37442	14.9005	0.37762	14.9005	0.41636	14.9005	14.9005	0.03434	17.02	0.01929	43.41	99.9139	38.88	99.9369	39.96	99.9856	44.31	99.7587
14.9203	0.51604	17.04	17.3373	14.9203	1.08017	17.04	9.09648	17.04	7.22261	14.9203	0.13666	14.9203	0.17544	14.9203	14.9203	0.02641	17.04	0.02347	43.5	99.9139	38.96	99.9369	40.04	99.9856	44.39	99.7587
14.9401	0.77286	17.06	16.0759	14.9401	0.49443	17.06	11.2997	17.06	6.68137	14.9401	0.29229	14.9401	0.33393	14.9401	14.9401	0.02146	17.06	0.02915	43.58	99.9139	39.04	99.9369	40.12	99.9856	44.48	99.7587
14.9599	0.45677	17.08	13.5898	14.9599	0.63823	17.08	14.2429	17.08	5.89171	14.9599	0.27594	14.9599	0.31934	14.9599	14.9599	0.03229	17.08	0.03652	43.66	99.9139	39.13	99.9369	40.2	99.9856	44.56	99.7587
14.9797	0.56712	17.1	10.9028	14.9797	0.87006	17.1	17.7856	17.1	5.03026	14.9797	0.4162	14.9797	0.46248	14.9797	14.9797	0.03176	17.1	0.0456	43.74	99.9139	39.21	99.9278	40.29	99.9856	44.64	99.7386
14.9995	0.61756	17.12	8.59171	14.9995	0.82849	17.12	21.2392	17.12	4.21514	14.9995	0.22625	14.9995	0.27312	14.9995	14.9995	0.02398	17.12	0.05574	43.83	99.9139	39.29	99.9278	40.37	99.9856	44.73	99.7386
15.0193	0.72467	17.14	6.81377	15.0193	0.59491	17.14	23.2025	17.14	3.5072	15.0193	0.23066	15.0193	0.2912	15.0193	15.0193	0.02655	17.14	0.06509	43.91	99.9139	39.37	99.9278	40.45	99.9856	44.81	99.7386
15.0391	0.1856	17.16	5.54465	15.0391	0.48845	17.16	22.4712	17.16	2.92145	15.0391	0.19257	15.0391	0.26646	15.0391	15.0391	0.03195	17.16	0.07056	44	99.9139	39.46	99.9278	40.53	99.9856	44.89	99.7386
15.0589	0.52705	17.18	4.68677	15.0589	0.73092	17.18	19.4511	17.18	2.45093	15.0589	0.35196	15.0589	0.42062	15.0589	15.0589	0.04163	17.18	0.0696	44.08	99.9139	39.54	99.9278	40.61	99.9856	44.97	99.7386
15.0787	0.50879	17.2	4.1536	15.0787	0.53717	17.2	15.6301	17.2	2.08075	15.0787	0.2524	15.0787	0.31427	15.0787	15.0787	0.0361	17.2	0.06262	44.16	99.9139	39.62	99.9278	40.69	99.9856	45.06	99.7386
15.0985	1.06687	17.22	3.86248	15.0985	0.32401	17.22	12.109	17.22	1.79267	15.0985	0.49287	15.0985	0.55421	15.0985	15.0985	0.03028	17.22	0.05264	44.25	99.9139	39.7	99.9278	40.77	99.9856	45.14	99.7386
15.1183	0.56569	17.24	3.73303	15.1183	0.79492	17.24	9.28508	17.24	1.56457	15.1183	0.32793	15.1183	0.38622	15.1183	15.1183	0.03285	17.24	0.04251	44.33	99.9139	39.79	99.9278	40.86	99.9856	45.22	99.7587
15.1381	0.77076	17.26	3.66492	15.1381	0.48119	17.26	7.1823	17.26	1.39131	15.1381	0.54453	15.1381	0.60223	15.1381	15.1381	0.03159	17.26	0.03371	44.41	99.9139	39.87	99.9278	40.94	99.9856	45.3	99.7587
15.1579	0.92592	17.28	3.54041	15.1579	0.89047	17.28	5.66704	17.28	1.26246	15.1579	0.50219	15.1579	0.55772	15.1579	15.1579	0.03402	17.28	0.02667	44.5	99.9139	39.95	99.9278	41.02	99.9856	45.38	99.7587
15.1777	0.778	17.3	3.30149	15.1777	0.58675	17.3	4.59393	17.3	1.15535	15.1777	0.53309	15.1777	0.58696	15.1777	15.1777	0.03148	17.3	0.02128	44.58	99.9139	40.03	99.9278	41.1	99.9856	45.46	99.7587
15.1975	0.72339	17.32	3.00103	15.1975	0.62831	17.32	3.83863	17.32	1.07	15.1975	0.53161	15.1975	0.58366	15.1975	15.1975	0.03889	17.32	0.01729	44.66	99.9139	40.11	99.9188	41.18	99.9856	45.54	99.7386
15.2173	0.76544	17.34	2.72416	15.2173	0.59836	17.34	3.30195	17.34	1.00202	15.2173	0.63231	15.2173	0.68325	15.2173	15.2173	0.03309	17.34	0.01436	44.74	99.9139	40.2	99.9188	41.27	99.9856	45.63	99.7386
15.2371	0.90081	17.36	2.51262	15.2371	0.60109	17.36	2.91372	17.36	0.94796	15.2371	0.63428	15.2371	0.68345	15.2371	15.2371	0.04348	17.36	0.01224	44.83	99.8996	40.28	99.9188	41.35	99.9856	45.71	99.7386
15.2569	1.04289	17.38	2.35942	15.2569	0.71139	17.38	2.63163	17.38	0.90801	15.2569	0.72827	15.2569	0.77624	15.2569	15.2569	0.03086	17.38	0.01069	44.91	99.8996	40.36	99.9188	41.43	99.9856	45.79	99.7386
15.2767	1.27496	17.4	2.22393	15.2767	0.82507	17.4	2.43115	17.4	0.87395	15.2767	0.92951	15.2767	0.97706	15.2767	15.2767	0.02662	17.4	0.00954	44.99	99.8996	40.45	99.9188	41.51	99.9856	45.88	99.7386
15.2965	1.60702	17.42	2.06866	15.2965	0.75001	17.42	2.29996	17.42	0.84715	15.2965	1.03871	15.2965	1.08535	15.2965	15.2965	0.02153	17.42	0.00869	45.07	99.8996	40.53	99.9188	41.59	99.9856	45.95	99.7386
15.3163	1.23959	17.44	1.89508	15.3163	0.96813	17.44	2.23333	17.44	0.82738	15.3163	0.95043	15.3163	0.99484	15.3163	15.3163	0.03221	17.44	0.00804	45.16	99.9139	40.61	99.9188	41.68	99.9856	46.04	99.7386
15.3361	1.62837	17.46	1.73107	15.3361	0.87051	17.46	2.23035	17.46	0.81558	15.3362	1.0307	15.3361	1.07406	15.3361	15.3361	0.03294	17.46	0.00758	45.24	99.9139	40.69	99.9188	41.76	99.9856	46.12	99.7386
15.3559	1.20441	17.48	1.59685	15.3559	0.87396	17.48	2.28932	17.48	0.81307	15.356	1.05309	15.3559	1.09504	15.3559	15.3559	0.03381	17.48	0.00725	45.32	99.9139	40.77	99.9188	41.84	99.9856	46.2	99.7386
15.3758	1.62994	17.5	1.50024	15.3758	0.92637	17.5	2.39867	17.5	0.81904	15.3758	0.92215	15.3758	0.96178	15.3758	15.3758	0.03028	17.5	0.00705	45.41	99.9139	40.86	99.9188	41.92	99.9856	46.28	99.7386
15.3956	1.83899	17.52	1.43657	15.3956	1.04403	17.52	2.52172	17.52	0.84471	15.3956	1.41633	15.3956	1.45762	15.3956	15.3956	0.04196	17.52	0.00698	45.49	99.9139	40.94	99.9188	42	99.9856	46.37	99.7185
15.4154	2.20466	17.54	1.40446	15.4154	0.71244	17.54	2.59479	17.54	0.87258	15.4154	1.5306	15.4154	1.57126	15.4154	15.4154	0.04454	17.54	0.00702	45.57	99.9139	41.02	99.9188	42.08	99.9856	46.45	99.7185
15.4352	2.59702	17.56	1.39972	15.4352	1.13317	17.56	2.57902	17.56	0.90664	15.4352	1.89694	15.4352	1.93862	15.4352	15.4352	0.05267	17.56	0.00716	45.66	99.9139	41.1	99.9188	42.17	99.9856	46.53	99.7185
15.455	3.21263	17.58	1.41539	15.455	1.02325	17.58	2.51395	17.58	0.94025	15.455	2.28045	15.455	2.32315	15.455	15.455	0.06393	17.58	0.00735	45.74	99.9139	41.18	99.9188	42.25	99.9856	46.61	99.7185
15.4748	3.68504	17.6	1.43774	15.4748	1.10557	17.6	2.47185	17.6	0.96424	15.4748	2.6978	15.4748	2.742	15.4748	15.4748	0.07291	17.6	0.00756	45.82	99.9139	41.27	99.9188	42.33	99.9856	46.69	99.7185
15.4946	5.32341	17.62	1.44626	15.4946	1.39967	17.62	2.49462	17.62	0.97116	15.4946	3.37409	15.4946	3.42142	15.4946	15.4946	0.07891	17.62	0.00776	45.91	99.8996	41.34	99.9188	42.41	99.9856	46.78	99.7185
15.5144	6.77528	17.64	1.42857	15.5144	1.60271	17.64	2.56559	17.64	0.96159	15.5144	4.48636	15.5144	4.53969	15.5144	15.5144	0.10139	17.64	0.00801	45.98	99.8996	41.43	99.9188	42.49	99.9856	46.86	99.7185
15.5342	7.99735	17.66	1.39409	15.5342	1.48675	17.66	2.61375	17.66	0.94335	15.5342	5.98508	15.5342	6.04708	15.5342	15.5342	0.14605	17.66	0.00849	46.07	99.8996	41.51	99.9188	42.58	99.9856	46.94	99.7185
15.554	9.29276	17.68	1.36125	15.554	1.92775	17.68	2.55315	17.68	0.92584	15.554	7.91635	15.554	7.98989	15.554	15.554	0.21231	17.68	0.00909	46.15	99.8996	41.59	99.9188	42.66	99.9856	47.02	99.7185
15.5738	10.7048	17.7	1.3413	15.5738	2.23861	17.7	2.37278	17.7	0.91987	15.5738	10.5237	15.5738	10.6132	15.5738	15.5738	0.29306	17.7	0.00999	46.23	99.8996	41.67	99.9188	42.74	99.9856	47.1	99.7185
15.5936	11.4973	17.72	1.33845	15.5936	2.4812	17.72	2.1439	17.72	0.92196	15.5936	13.8717	15.5936	13.9822	15.5936	15.5936	0.40323	17.72	0.01129	46.32	99.8996	41.76	99.9188	42.82	99.9856	47.19	99.7185
15.6134	13.0127	17.74	1.35266	15.6134	3.23842	17.74	1.93546	17.74	0.9367	15.6134	18.1359	15.6134	18.2734	15.6134	15.6134	0.55831	17.74	0.01307	46.4	99.8996	41.84	99.9188	42.9	99.9856	47.27	99.7185
15.6332	13.6354	17.76	1.3832	15.6332	3.95667	17.76	1.77682	17.76	0.96233	15.6332	23.4303	15.6332	23.6017	15.6332	15.6332	0.67943	17.76	0.01538	46.48	99.8996	41.92	99.9188	42.98	99.9856	47.35	99.7185
15.653	16.59	17.78	1.42951	15.653	4.53829	17.78	1.67192	17.78	1.00293	15.653	29.7498	15.653	29.9619	15.653	15.653	0.83792	17.78	0.01818	46.56	99.8996	42	99.9098	43.06	99.9856	47.43	99.7185
15.6728	19.3381	17.8	1.49175	15.6728	5.47821	17.8	1.61541	17.8	1.05873	15.6728	37.2493	15.6728	37.51	15.6728	15.6728	0.89793	17.8	0.02125	46.64	99.8996	42.08	99.9098	43.14	99.9856	47.51	99.7185
15.6926	23.6319	17.82	1.57107	15.6926	7.37887	17.82	1.60032	17.82	1.1315	15.6926	47.9673	15.6926	48.2977	15.6926	15.6926	0.93478	17.82	0.02404	46.73	99.8996	42.17	99.9098	43.23	99.9856	47.6	99.7185
15.7124	28.2422	17.84	1.66989	15.7124	11.2627	17.84	1.63236	17.84	1.22321	15.7124	63.0072	15.7124	63.4359	15.7124	15.7124	0.9236	17.84	0.02596	46.81	99.8996	42.25	99.9098	43.31	99.9856	47.68	99.7185
15.7322	35.1011	17.86	1.79234	15.7322	17.9472	17.86	1.68662	17.86	1.33865	15.7322	77.1666	15.7322	77.6879	15.7322	15.7322	0.81508	17.86	0.02687	46.89	99.8996	42.33	99.9098	43.39	99.9712	47.76	99.6984
15.752	43.2858	17.88	1.94499	15.752	25.2276	17.88	1.77517	17.88	1.48185	15.752	85.027	15.752	85.5995	15.752	15.752	0.6743	17.88	0.02722	46.97	99.8996	42.41	99.9098	43.47	99.9712	47.84	99.6984
15.7718	53.5959	17.9	2.13801	15.7718	27.9916	17.9	1.9033	17.9	1.65836	15.7718	78.5752	15.7718	79.1042	15.7718	15.7718	0.50397	17.9	0.0274	47.06	99.8996	42.49	99.9098	43.55	99.9712	47.92	99.6984
15.7916	63.293	17.92	2.40015	15.7916	28.0368	17.92	2.08103	17.92	1.8741	15.7916	65.5333	15.7916	65.9755	15.7916	15.7916	0.35935	17.92	0.02722	47.14	99.8996	42.57	99.9098	43.63	99.9712	48	99.6984
15.8114	68.6931	17.94	2.72397	15.8114	25.2817	17.94	2.32354	17.94	2.13403	15.8114	53.537	15.8114	53.8992	15.8114	15.8114	0.2632	17.94	0.02629	47.22	99.8996	42.65	99.9098	43.71	99.9712	48.08	99.6984
15.8312	70.3723	17.96	3.16004	15.8312	23.077	17.96	2.65112	17.96	2.44049	15.8312	42.4689	15.8312	42.7571	15.8312	15.8312	0.19192	17.96	0.02458	47.31	99.8996	42.74	99.9098	43.8	99.9712	48.16	99.6984
15.851	62.7809	17.98	3.74285	15.851	24.4966	17.98	3.08792	17.98	2.79355	15.851	35.3391	15.851	35.5797	15.851	15.851	0.15574	17.98	0.02255	47.39	99.8996	42.82	99.9098	43.88	99.9712	48.25	99.6984
15.8708	51.7218	18	4.52769	15.8708	29.3095	18	3.65776	18	3.19594	15.8708	29.5107	15.8708	29.712	15.8708	15.8708	0.1268	18	0.02083	47.47	99.8996	42.9	99.9098	43.96	99.9712	48.33	99.6984
15.8906	39.0573	18.02	5.50786	15.8906	34.6696	18.02	4.37276	18.02	3.6579	15.8906	24.8502	15.8906	25.0202	15.8906	15.8906	0.10327	18.02	0.01975	47.55	99.8996	42.98	99.9008	44.04	99.9712	48.41	99.6783
15.9104	31.6393	18.04	6.6671	15.9104	42.7911	18.04	5.21418	18.04	4.19231	15.9104	21.8312	15.9104	21.9807	15.9104	15.9104	0.08813	18.04	0.01944	47.63	99.8996	43.07	99.9008	44.12	99.9712	48.49	99.6783
15.9302	26.9562	18.06	7.88341	15.9302	52.7884	18.06	6.13892	18.06	4.79746	15.9302	20.1711	15.9302	20.3092	15.9302	15.9302	0.07014	18.06	0.01988	47.71	99.8852	43.15	99.9008	44.2	99.9712	48.57	99.6582
15.95	25.651	18.08	8.97471	15.95	64.5148	18.08	7.14434	18.08	5.44049	15.95	19.9382	15.95	20.074	15.95	15.95	0.0631	18.08	0.02109	47.8	99.8996	43.23	99.9008	44.28	99.9856	48.65	99.6582
15.9698	25.4251	18.1	9.80609	15.9698	73.3694	18.1	8.2956	18.1	6.0593	15.9698	19.3356	15.9698	19.467	15.9698	15.9698	0.06416	18.1	0.02308	47.88	99.8996	43.31	99.9008	44.37	99.9856	48.73	99.6582
15.9896	23.0506	18.12	10.2304	15.9896	82.1231	18.12	9.68475	18.12	6.60029	15.9896	18.9202	15.9896	19.0485	15.9896	15.9896	0.06437	18.12	0.02562	47.96	99.8996	43.39	99.9008	44.44	99.9856	48.81	99.6783
16.0094	19.9701	18.14	10.1216	16.0094	85.7483	18.14	11.366	18.14	7.07353	16.0094	19.0517	16.0094	19.1804	16.0094	16.0094	0.05903	18.14	0.02865	48.04	99.8996	43.47	99.9008	44.53	99.9856	48.89	99.6783
16.0292	15.4738	18.16	9.68706	16.0292	85.2153	18.16	13.1484	18.16	7.56636	16.0292	18.2055	16.0292	18.3283	16.0292	16.0292	0.0709	18.16	0.03217	48.13	99.8996	43.55	99.9008	44.61	99.9856	48.98	99.6783
16.049	11.0375	18.18	9.3592	16.049	79.5113	18.18	14.3812	18.18	8.19641	16.049	17.8447	16.049	17.9648	16.049	16.049	0.06969	18.18	0.03643	48.21	99.8996	43.64	99.9008	44.69	99.9712	49.06	99.6783
16.0688	8.60998	18.2	9.43449	16.0688	69.7893	18.2	14.2871	18.2	9.05335	16.0688	16.3704	16.0688	16.4803	16.0688	16.0688	0.09136	18.2	0.04178	48.29	99.8996	43.71	99.9008	44.77	99.9712	49.14	99.6783
16.0886	6.67218	18.22	10.0778	16.0886	55.743	18.22	12.822	18.22	10.1738	16.0886	13.7329	16.0886	13.8252	16.0886	16.0886	0.12582	18.22	0.04829	48.37	99.8996	43.8	99.9008	44.85	99.9712	49.22	99.6783
16.1084	6.66983	18.24	11.449	16.1084	40.0784	18.24	10.7527	18.24	11.5545	16.1084	10.9336	16.1084	11.0072	16.1084	16.1084	0.17436	18.24	0.05559	48.45	99.8996	43.88	99.9008	44.93	99.9712	49.3	99.6783
16.1282	6.88072	18.26	13.765	16.1282	27.6506	18.26	8.82046	18.26	13.1756	16.1282	8.64692	16.1282	8.70518	16.1282	16.1282	0.24094	18.26	0.06346	48.54	99.8996	43.96	99.9008	45.01	99.9712	49.38	99.6783
16.148	7.34816	18.28	17.3188	16.148	18.2872	18.28	7.23794	18.28	14.9792	16.148	7.19282	16.148	7.24141	16.148	16.148	0.299	18.28	0.07219	48.62	99.8852	44.04	99.9008	45.09	99.9712	49.47	99.6783
16.1678	7.46589	18.3	22.4455	16.1678	11.4281	18.3	6.11734	18.3	16.7819	16.1678	5.85643	16.1678	5.89594	16.1678	16.1678	0.32593	18.3	0.08292	48.7	99.8852	44.12	99.9008	45.17	99.9712	49.55	99.6582
16.1876	7.60364	18.32	29.4273	16.1876	7.80251	18.32	5.36649	18.32	18.214	16.1876	5.1499	16.1876	5.18471	16.1876	16.1876	0.29517	18.32	0.09652	48.78	99.8852	44.2	99.9008	45.25	99.9712	49.63	99.6582
16.2074	6.52558	18.34	38.1381	16.2074	5.28748	18.34	4.91263	18.34	18.8224	16.2074	4.32763	16.2074	4.35697	16.2074	16.2074	0.2846	18.34	0.11258	48.86	99.8852	44.28	99.9008	45.34	99.9712	49.71	99.6582
16.2272	5.63078	18.36	47.5299	16.2272	4.41374	18.36	4.69199	18.36	18.3396	16.2272	3.8578	16.2272	3.88407	16.2272	16.2272	0.22798	18.36	0.12892	48.94	99.8852	44.36	99.9008	45.42	99.9712	49.79	99.6582
16.247	4.89259	18.38	54.8619	16.247	4.06765	18.38	4.67355	18.38	16.8649	16.247	3.86156	16.247	3.88773	16.247	16.247	0.18401	18.38	0.1431	49.03	99.8852	44.44	99.9008	45.5	99.9712	49.87	99.6582
16.2668	4.33767	18.4	56.7051	16.2668	4.06359	18.4	4.82165	18.4	14.7703	16.2668	3.89573	16.2668	3.92227	16.2668	16.2668	0.15241	18.4	0.15498	49.11	99.8852	44.53	99.9008	45.58	99.9568	49.95	99.6582
16.2866	4.68887	18.42	51.9484	16.2866	4.09872	18.42	5.11872	18.42	12.4767	16.2866	3.88756	16.2866	3.914	16.2866	16.2866	0.14723	18.42	0.1664	49.19	99.8852	44.61	99.9008	45.66	99.9712	50.03	99.6582
16.3064	5.01347	18.44	43.1594	16.3064	4.77547	18.44	5.57494	18.44	10.2939	16.3064	4.44108	16.3064	4.47141	16.3064	16.3064	0.14292	18.44	0.17727	49.27	99.8852	44.69	99.9008	45.74	99.9712	50.11	99.6582
16.3262	6.21754	18.46	33.7304	16.3262	5.98312	18.46	6.22221	18.46	8.38716	16.3262	5.16673	16.3262	5.20197	16.3262	16.3262	0.14002	18.46	0.18315	49.35	99.8852	44.77	99.9008	45.82	99.9712	50.19	99.6582
16.346	7.76811	18.48	25.5918	16.346	7.13879	18.48	7.1218	18.48	6.80656	16.346	6.52242	16.346	6.56679	16.346	16.346	0.12661	18.48	0.17771	49.43	99.8852	44.85	99.9008	45.9	99.9712	50.27	99.6582
16.3658	10.5179	18.5	19.267	16.3658	8.95234	18.5	8.37848	18.5	5.53892	16.3658	9.33579	16.3658	9.39889	16.3658	16.3658	0.10823	18.5	0.15959	49.51	99.8852	44.93	99.9008	45.98	99.9712	50.36	99.6582
16.3856	15.1399	18.52	14.6331	16.3856	10.8018	18.52	10.1596	18.52	4.54338	16.3856	12.4096	16.3856	12.4933	16.3856	16.3856	0.09909	18.52	0.13419	49.6	99.8709	45.01	99.9008	46.06	99.9712	50.44	99.6381
16.4054	19.4355	18.54	11.3248	16.4054	14.0842	18.54	12.7131	18.54	3.77093	16.4054	16.5	16.4054	16.611	16.4054	16.4054	0.08455	18.54	0.10817	49.67	99.8709	45.09	99.9008	46.14	99.9712	50.52	99.6582
16.4252	27.7885	18.56	8.98565	16.4252	17.129	18.56	16.371	18.56	3.17416	16.4252	19.4257	16.4252	19.5564	16.4252	16.4252	0.06787	18.56	0.08537	49.76	99.8709	45.17	99.8918	46.22	99.9712	50.6	99.6582
16.445	36.5213	18.58	7.32218	16.445	21.8184	18.58	21.5187	18.58	2.71173	16.445	22.7005	16.445	22.8531	16.445	16.445	0.05248	18.58	0.06695	49.84	99.8709	45.25	99.8918	46.3	99.9712	50.68	99.6582
16.4648	42.6758	18.6	6.11253	16.4648	26.8889	18.6	28.5117	18.6	2.35011	16.4648	23.5913	16.4648	23.7502	16.4648	16.4648	0.04007	18.6	0.05273	49.92	99.8852	45.33	99.8918	46.38	99.9712	50.76	99.6381
16.4846	44.6498	18.62	5.20625	16.4846	31.0314	18.62	37.4451	18.62	2.06235	16.4846	23.6461	16.4846	23.8057	16.4846	16.4846	0.03804	18.62	0.04204	50	99.8852	45.41	99.8918	46.46	99.9712	50.84	99.6381
16.5044	41.8069	18.64	4.5069	16.5044	35.7114	18.64	47.5997	18.64	1.83175	16.5044	22.9889	16.5044	23.1447	16.5044	16.5044	0.03715	18.64	0.03409	50.09	99.8852	45.49	99.8918	46.54	99.9712	50.92	99.6381
16.5242	32.9414	18.66	3.95385	16.5242	39.2224	18.66	56.5363	18.66	1.64346	16.5242	21.1637	16.5242	21.3079	16.5242	16.5242	0.03001	18.66	0.0282	50.17	99.8852	45.57	99.8918	46.63	99.9712	51	99.6381
16.544	23.8661	18.68	3.5084	16.544	40.7244	18.68	60.1992	18.68	1.48818	16.544	19.318	16.544	19.4506	16.544	16.544	0.02755	18.68	0.02378	50.25	99.8852	45.65	99.8918	46.71	99.9712	51.08	99.6381
16.5638	15.7402	18.7	3.14489	16.5638	40.6961	18.7	56.3171	18.7	1.3603	16.5638	16.1662	16.5638	16.2786	16.5638	16.5638	0.02439	18.7	0.0204	50.33	99.8852	45.73	99.8918	46.79	99.9712	51.16	99.6381
16.5836	9.54978	18.72	2.84547	16.5836	38.5513	18.72	47.2737	18.72	1.25147	16.5836	11.8191	16.5836	11.9033	16.5836	16.5836	0.02945	18.72	0.01777	50.42	99.8852	45.81	99.8918	46.87	99.9712	51.25	99.6381
16.6034	6.05762	18.74	2.5973	16.6034	33.4662	18.74	37.1055	18.74	1.16008	16.6034	8.16827	16.6034	8.22917	16.6034	16.6034	0.03039	18.74	0.01566	50.5	99.8852	45.89	99.8827	46.95	99.9712	51.33	99.6381
16.6232	4.00124	18.76	2.39086	16.6232	26.5707	18.76	28.1983	18.76	1.08361	16.6232	5.51215	16.6232	5.55606	16.6232	16.6232	0.02906	18.76	0.01395	50.58	99.8852	45.97	99.8827	47.03	99.9712	51.41	99.6381
16.643	3.16412	18.78	2.22006	16.643	19.3269	18.78	21.2335	18.78	1.02026	16.643	3.56927	16.643	3.6012	16.643	16.643	0.03825	18.78	0.01253	50.66	99.8852	46.05	99.8827	47.11	99.9712	51.48	99.6381
16.6628	2.51025	18.8	2.07765	16.6628	13.6202	18.8	16.1017	18.8	0.97708	16.6628	2.47466	16.6628	2.49998	16.6628	16.6628	0.02129	18.8	0.01117	50.74	99.8852	46.13	99.8827	47.19	99.9712	51.57	99.6381
16.6826	2.91241	18.82	1.96072	16.6826	9.08914	18.82	12.4441	18.82	0.93352	16.6826	2.06957	16.6826	2.09301	16.6826	16.6826	0.03275	18.82	0.01018	50.82	99.8852	46.21	99.8827	47.27	99.9712	51.65	99.6381
16.7024	2.58843	18.84	1.86668	16.7024	5.7956	18.84	9.86696	18.84	0.90466	16.7024	1.53501	16.7024	1.5558	16.7024	16.7024	0.03185	18.84	0.00934	50.89	99.8852	46.29	99.8827	47.35	99.9712	51.73	99.6179
16.7222	2.29449	18.86	1.79405	16.7222	3.92518	18.86	8.05119	18.86	0.88662	16.7222	1.50461	16.7222	1.52599	16.7222	16.7222	0.03138	18.86	0.00864	50.98	99.8852	46.37	99.8827	47.43	99.9712	51.81	99.6179
16.742	2.57688	18.88	1.70423	16.742	2.90803	18.88	6.71069	18.88	0.88291	16.742	1.88795	16.742	1.91274	16.742	16.742	0.02878	18.88	0.00804	51.06	99.8709	46.45	99.8827	47.51	99.9712	51.89	99.6179
16.7618	2.9859	18.9	1.67644	16.7618	2.13522	18.9	5.74137	18.9	0.89204	16.7618	2.20999	16.7618	2.23782	16.7618	16.7618	0.02689	18.9	0.00753	51.14	99.8852	46.53	99.8827	47.59	99.9712	51.97	99.6179
16.7816	2.99857	18.92	1.67524	16.7816	1.78911	18.92	5.00226	18.92	0.91707	16.7816	2.72788	16.7816	2.76005	16.7816	16.7816	0.02514	18.92	0.00712	51.22	99.8852	46.61	99.8827	47.67	99.9712	52.05	99.5978
16.8014	4.47699	18.94	1.70713	16.8014	1.7948	18.94	4.42576	18.94	0.95918	16.8014	3.47724	16.8014	3.51543	16.8014	16.8014	0.02681	18.94	0.00676	51.3	99.8852	46.69	99.8827	47.75	99.9712	52.13	99.5978
16.8212	5.27591	18.96	1.78141	16.8212	1.95041	18.96	3.96915	18.96	1.01994	16.8212	4.48211	16.8212	4.52796	16.8212	16.8212	0.03871	18.96	0.00649	51.38	99.8709	46.78	99.8737	47.83	99.9712	52.21	99.5978
16.841	7.35737	18.98	1.90947	16.841	2.24615	18.98	3.60447	18.98	1.09906	16.841	4.94032	16.841	4.99031	16.841	16.841	0.04393	18.98	0.00626	51.46	99.8852	46.85	99.8737	47.91	99.9568	52.29	99.5978
16.8608	8.97585	19	2.10302	16.8608	2.91649	19	3.31263	19	1.19265	16.8608	5.62511	16.8608	5.68066	16.8608	16.8608	0.03991	19	0.0061	51.54	99.8852	46.93	99.8737	47.99	99.9712	52.37	99.5978
16.8806	10.8109	19.02	2.36489	16.8806	3.77581	19.02	3.08017	19.02	1.2903	16.8806	5.93179	16.8806	5.99051	16.8806	16.8806	0.05437	19.02	0.00598	51.62	99.8709	47.01	99.8737	48.07	99.9568	52.45	99.5978
16.9004	10.7606	19.04	2.67744	16.9004	4.8111	19.04	2.89749	19.04	1.37409	16.9004	6.10066	16.9004	6.16156	16.9004	16.9004	0.06329	19.04	0.00591	51.7	99.8709	47.09	99.8737	48.15	99.9568	52.53	99.5978
16.9202	10.3405	19.06	2.97246	16.9202	6.50753	19.06	2.7578	19.06	1.42514	16.9202	5.6614	16.9202	5.72072	16.9202	16.9202	0.07335	19.06	0.00588	51.78	99.8709	47.17	99.8737	48.23	99.9568	52.61	99.5978
16.94	8.59809	19.08	3.13083	16.94	7.70262	19.08	2.65663	19.08	1.42955	16.94	4.86987	16.94	4.92509	16.94	16.94	0.07972	19.08	0.00594	51.86	99.8709	47.25	99.8737	48.31	99.9568	52.7	99.5978
16.9598	5.66979	19.1	3.07953	16.9598	8.88154	19.1	2.59109	19.1	1.4194	16.9598	3.59118	16.9598	3.63926	16.9598	16.9598	0.07955	19.1	0.00606	51.94	99.8709	47.33	99.8737	48.39	99.9568	52.78	99.5978
16.9796	3.85415	19.12	2.88715	16.9796	10.4611	19.12	2.56027	19.12	1.41096	16.9797	3.10599	16.9796	3.15224	16.9796	16.9796	0.07142	19.12	0.00628	52.03	99.8709	47.42	99.8737	48.46	99.9568	52.86	99.5978
16.9994	2.76142	19.14	2.68591	16.9994	11.2593	19.14	2.56492	19.14	1.43149	16.9995	2.35516	16.9994	2.39785	16.9994	16.9994	0.06429	19.14	0.00661	52.11	99.8709	47.49	99.8737	48.55	99.9568	52.94	99.5978
17.0192	2.12511	19.16	2.56896	17.0192	10.8169	19.16	2.6078	19.16	1.49517	17.0193	1.80703	17.0192	1.84747	17.0192	17.0192	0.04607	19.16	0.00709	52.19	99.8709	47.57	99.8737	48.63	99.9568	53.01	99.5777
17.039	1.94522	19.18	2.59038	17.039	10.1826	19.18	2.69436	19.18	1.61039	17.0391	1.29307	17.039	1.33141	17.039	17.039	0.03852	19.18	0.00777	52.27	99.8709	47.65	99.8737	48.71	99.9568	53.1	99.5777
17.0589	2.05518	19.2	2.75565	17.0589	8.1481	19.2	2.83375	19.2	1.77886	17.0589	1.01909	17.0589	1.05707	17.0589	17.0589	0.02258	19.2	0.00871	52.35	99.8709	47.73	99.8737	48.79	99.9568	53.17	99.5777
17.0787	2.43502	19.22	3.08874	17.0787	6.63478	19.22	3.04241	19.22	1.99318	17.0787	0.99539	17.0787	1.03473	17.0787	17.0787	0.03222	19.22	0.00998	52.43	99.8709	47.82	99.8737	48.87	99.9568	53.25	99.5777
17.0985	2.96814	19.24	3.6454	17.0985	4.89038	19.24	3.34622	19.24	2.22908	17.0985	0.83551	17.0985	0.8753	17.0985	17.0985	0.02339	19.24	0.01163	52.51	99.8565	47.89	99.8737	48.94	99.9568	53.33	99.5576
17.1183	3.6279	19.26	4.42217	17.1183	3.52709	19.26	3.78698	19.26	2.43995	17.1183	0.92084	17.1183	0.96274	17.1183	17.1183	0.02935	19.26	0.01371	52.59	99.8565	47.97	99.8737	49.03	99.9568	53.42	99.5576
17.1381	3.77804	19.28	5.37458	17.1381	2.63933	19.28	4.42769	19.28	2.56216	17.1381	0.94144	17.1381	0.98507	17.1381	17.1381	0.03317	19.28	0.01619	52.67	99.8565	48.05	99.8737	49.1	99.9568	53.49	99.5576
17.1579	3.75501	19.3	6.31847	17.1579	1.84288	19.3	5.35568	19.3	2.54788	17.1579	1.09478	17.1579	1.14114	17.1579	17.1579	0.03585	19.3	0.01866	52.75	99.8565	48.13	99.8737	49.18	99.9568	53.57	99.5576
17.1777	3.72869	19.32	6.88061	17.1777	1.32658	19.32	6.67883	19.32	2.40276	17.1777	1.13598	17.1777	1.18411	17.1777	17.1777	0.03314	19.32	0.02066	52.83	99.8565	48.21	99.8737	49.27	99.9568	53.65	99.5576
17.1975	3.37931	19.34	6.73109	17.1975	1.26303	19.34	8.4865	19.34	2.1806	17.1975	1.13941	17.1975	1.1894	17.1975	17.1975	0.0317	19.34	0.02177	52.91	99.8565	48.29	99.8737	49.35	99.9568	53.73	99.5576
17.2173	3.52964	19.36	5.96624	17.2173	1.37219	19.36	10.8862	19.36	1.94337	17.2173	0.95566	17.2173	1.00618	17.2173	17.2173	0.02644	19.36	0.0221	52.99	99.8565	48.37	99.8647	49.42	99.9568	53.81	99.5576
17.2371	2.61739	19.38	4.98332	17.2371	0.97674	19.38	13.7582	19.38	1.73342	17.2371	1.21297	17.2371	1.26694	17.2371	17.2371	0.03836	19.38	0.02229	53.07	99.8565	48.45	99.8647	49.5	99.9712	53.89	99.5576
17.2569	2.50134	19.4	4.08593	17.2569	1.23918	19.4	16.6155	19.4	1.57144	17.2569	0.82162	17.2569	0.87467	17.2569	17.2569	0.01533	19.4	0.02293	53.15	99.8565	48.53	99.8647	49.58	99.9568	53.97	99.5576
17.2767	2.09219	19.42	3.38321	17.2767	1.25101	19.42	18.5121	19.42	1.4645	17.2767	0.75868	17.2767	0.81325	17.2767	17.2767	0.02826	19.42	0.0244	53.23	99.8565	48.61	99.8647	49.66	99.9568	54.05	99.5576
17.2965	1.38662	19.44	2.88698	17.2965	1.66023	19.44	18.58	19.44	1.41277	17.2965	0.75884	17.2965	0.81529	17.2965	17.2965	0.02655	19.44	0.02689	53.31	99.8565	48.69	99.8647	49.74	99.9568	54.13	99.5576
17.3163	1.05752	19.46	2.56767	17.3163	1.52576	19.46	16.858	19.46	1.41266	17.3163	0.6995	17.3163	0.75737	17.3163	17.3163	0.0372	19.46	0.03037	53.39	99.8565	48.77	99.8647	49.82	99.9568	54.21	99.5576
17.3361	1.20816	19.48	2.39408	17.3361	1.73332	19.48	14.2173	19.48	1.45731	17.3361	0.44072	17.3361	0.49893	17.3361	17.3361	0.03209	19.48	0.03434	53.47	99.8565	48.85	99.8647	49.9	99.9568	54.29	99.5576
17.3559	1.34552	19.5	2.33191	17.3559	1.84332	19.5	11.4655	19.5	1.53398	17.3559	0.18718	17.3559	0.24567	17.3559	17.3559	0.03152	19.5	0.03758	53.55	99.8565	48.93	99.8647	49.98	99.9568	54.37	99.5576
17.3757	0.78006	19.52	2.38274	17.3757	2.28232	19.52	9.0798	19.52	1.62067	17.3757	0.38661	17.3757	0.44839	17.3757	17.3757	0.03038	19.52	0.03848	53.63	99.8565	49.01	99.8647	50.06	99.9568	54.45	99.5576
17.3955	0.73763	19.54	2.44377	17.3955	2.23951	19.54	7.17329	19.54	1.68563	17.3955	0.30161	17.3955	0.36489	17.3955	17.3955	0.02541	19.54	0.03631	53.71	99.8565	49.09	99.8647	50.14	99.9568	54.53	99.5576
17.4153	0.36215	19.56	2.52112	17.4153	2.53222	19.56	5.76185	19.56	1.69819	17.4153	0.31207	17.4153	0.37742	17.4153	17.4153	0.03735	19.56	0.03198	53.79	99.8565	49.16	99.8647	50.22	99.9568	54.6	99.5576
17.4351	0.52375	19.58	2.62201	17.4351	2.40825	19.58	4.74105	19.58	1.6336	17.4351	0.27987	17.4351	0.34713	17.4351	17.4351	0.03153	19.58	0.02702	53.87	99.8565	49.24	99.8647	50.3	99.9568	54.68	99.5375
17.4549	0.49886	19.6	2.78467	17.4549	2.28113	19.6	4.02762	19.6	1.53987	17.4549	0.25911	17.4549	0.32887	17.4549	17.4549	0.025	19.6	0.02249	53.95	99.8565	49.33	99.8557	50.38	99.9568	54.76	99.5375
17.4747	0.66057	19.62	3.02156	17.4747	2.16716	19.62	3.53472	19.62	1.43132	17.4747	0.19927	17.4747	0.27122	17.4747	17.4747	0.03097	19.62	0.0188	54.03	99.8565	49.4	99.8557	50.46	99.9568	54.84	99.5375
17.4945	0.81899	19.64	3.31569	17.4945	2.32033	19.64	3.19624	19.64	1.33136	17.4945	0.14288	17.4945	0.21367	17.4945	17.4945	0.01933	19.64	0.01596	54.11	99.8565	49.48	99.8557	50.54	99.9568	54.92	99.5375
17.5143	0.77426	19.66	3.5797	17.5143	1.78979	19.66	2.96663	19.66	1.25221	17.5143	0.45266	17.5143	0.52467	17.5143	17.5143	0.02789	19.66	0.01385	54.19	99.8565	49.56	99.8557	50.61	99.9424	55	99.5375
17.5341	0.81953	19.68	3.68359	17.5341	1.35707	19.68	2.8166	19.68	1.19834	17.5341	0.40983	17.5341	0.4809	17.5341	17.5341	0.04014	19.68	0.01243	54.27	99.8565	49.64	99.8557	50.69	99.9424	55.08	99.5375
17.5539	1.0747	19.7	3.58019	17.5539	1.41942	19.7	2.72836	19.7	1.17081	17.5539	0.30913	17.5539	0.37888	17.5539	17.5539	0.03904	19.7	0.01152	54.35	99.8565	49.72	99.8557	50.77	99.9424	55.16	99.5375
17.5737	1.33326	19.72	3.35531	17.5737	1.11393	19.72	2.69091	19.72	1.16971	17.5737	0.26286	17.5737	0.33175	17.5737	17.5737	0.04177	19.72	0.01099	54.43	99.8565	49.8	99.8557	50.85	99.9424	55.24	99.5375
17.5935	0.73909	19.74	3.13428	17.5935	0.87368	19.74	2.70166	19.74	1.19527	17.5935	0.41424	17.5935	0.48348	17.5935	17.5935	0.05488	19.74	0.01077	54.51	99.8565	49.88	99.8557	50.93	99.9424	55.32	99.5375
17.6133	1.09102	19.76	2.98258	17.6133	0.74101	19.76	2.75952	19.76	1.24848	17.6133	0.74266	17.6133	0.81352	17.6133	17.6133	0.06359	19.76	0.0108	54.59	99.8565	49.96	99.8557	51.01	99.9424	55.4	99.5174
17.6331	0.70681	19.78	2.9182	17.6331	0.73221	19.78	2.86975	19.78	1.3317	17.6331	0.79007	17.6331	0.86076	17.6331	17.6331	0.07187	19.78	0.01104	54.67	99.8565	50.04	99.8557	51.09	99.9424	55.48	99.5174
17.6529	1.28869	19.8	2.93937	17.6529	0.68119	19.8	3.04165	19.8	1.44893	17.6529	0.97201	17.6529	1.04345	17.6529	17.6529	0.07945	19.8	0.01149	54.75	99.8422	50.12	99.8557	51.17	99.9424	55.56	99.5174
17.6727	1.09113	19.82	3.0414	17.6727	0.50655	19.82	3.29537	19.82	1.60612	17.6727	1.21019	17.6727	1.28274	17.6727	17.6727	0.08318	19.82	0.01216	54.83	99.8422	50.2	99.8557	51.25	99.9424	55.64	99.5174
17.6925	1.04352	19.84	3.21951	17.6925	0.5764	19.84	3.66287	19.84	1.81094	17.6925	1.55381	17.6925	1.62834	17.6925	17.6925	0.08877	19.84	0.01306	54.91	99.8422	50.27	99.8557	51.33	99.9424	55.72	99.5174
17.7123	1.41568	19.86	3.47681	17.7123	0.39564	19.86	4.19169	19.86	2.0722	17.7123	1.93847	17.7123	2.01511	17.7123	17.7123	0.07972	19.86	0.01425	54.99	99.8422	50.35	99.8557	51.41	99.9424	55.8	99.5174
17.7321	1.79789	19.88	3.82493	17.7321	0.74922	19.88	4.94435	19.88	2.39873	17.7321	2.30775	17.7321	2.38649	17.7321	17.7321	0.06669	19.88	0.01581	55.07	99.8422	50.43	99.8557	51.49	99.9424	55.88	99.5174
17.7519	2.44664	19.9	4.28817	17.7519	0.90753	19.9	6.00084	19.9	2.7957	17.7519	2.54413	17.7519	2.6242	17.7519	17.7519	0.06632	19.9	0.01785	55.15	99.8422	50.51	99.8557	51.57	99.9424	55.96	99.5174
17.7717	3.0488	19.92	4.9082	17.7717	0.9813	19.92	7.41974	19.92	3.26434	17.7717	3.12463	17.7717	3.20819	17.7717	17.7717	0.06438	19.92	0.02056	55.23	99.8422	50.59	99.8557	51.65	99.9424	56.04	99.5174
17.7915	3.60438	19.94	5.74948	17.7915	1.01612	19.94	9.21925	19.94	3.78056	17.7915	3.25541	17.7915	3.3397	17.7915	17.7915	0.0613	19.94	0.02421	55.31	99.8422	50.67	99.8557	51.72	99.9568	56.11	99.4973
17.8113	4.68966	19.96	6.90277	17.8113	1.3083	19.96	11.2528	19.96	4.31079	17.8113	3.81546	17.8113	3.90319	17.8113	17.8113	0.05723	19.96	0.02917	55.39	99.8422	50.75	99.8557	51.8	99.9568	56.2	99.4973
17.8311	6.03149	19.98	8.48567	17.8311	1.45081	19.98	13.0393	19.98	4.78771	17.8311	4.23069	17.8311	4.32102	17.8311	17.8311	0.058	19.98	0.03587	55.47	99.8422	50.83	99.8557	51.88	99.9568	56.27	99.4772
17.8509	7.29675	20	10.6283	17.8509	2.32612	20	13.8105	20	5.17296	17.8509	5.02222	17.8509	5.1177	17.8509	17.8509	0.05407	20	0.0448	55.55	99.8422	50.91	99.8557	51.96	99.9568	56.35	99.4772
17.8707	8.88185	20.02	13.4399	17.8707	2.73589	20.02	13.1822	20.02	5.48905	17.8707	5.30127	17.8707	5.39846	17.8707	17.8707	0.04958	20.02	0.05642	55.63	99.8422	50.99	99.8557	52.04	99.9568	56.43	99.4772
17.8905	10.0306	20.04	16.9008	17.8905	3.74168	20.04	11.6436	20.04	5.82668	17.8905	5.82373	17.8905	5.92438	17.8905	17.8905	0.0431	20.04	0.07084	55.71	99.8422	51.07	99.8466	52.12	99.9568	56.51	99.4772
17.9103	9.88362	20.06	20.6587	17.9103	4.70526	20.06	9.9585	20.06	6.28094	17.9103	6.22882	17.9103	6.33206	17.9103	17.9103	0.04757	20.06	0.08739	55.78	99.8422	51.14	99.8466	52.2	99.9568	56.59	99.4772
17.9301	9.16705	20.08	23.9531	17.9301	5.59733	20.08	8.56619	20.08	6.90841	17.9301	6.88418	17.9301	6.99175	17.9301	17.9301	0.04678	20.08	0.10375	55.86	99.8422	51.22	99.8466	52.28	99.9424	56.67	99.4772
17.9499	8.09076	20.1	26.207	17.9499	7.258	20.1	7.59338	20.1	7.70585	17.9499	6.92129	17.9499	7.02925	17.9499	17.9499	0.04783	20.1	0.11564	55.95	99.8279	51.3	99.8466	52.36	99.9424	56.75	99.4772
17.9697	6.63809	20.12	27.6908	17.9697	8.53454	20.12	7.02687	20.12	8.59135	17.9697	7.51372	17.9697	7.62559	17.9697	17.9697	0.05827	20.12	0.11879	56.03	99.8279	51.38	99.8376	52.44	99.9424	56.83	99.4772
17.9895	5.5186	20.14	28.821	17.9895	10.4039	20.14	6.81311	20.14	9.40022	17.9895	9.29296	17.9895	9.41667	17.9895	17.9895	0.07397	20.14	0.11235	56.1	99.8279	51.46	99.8376	52.51	99.9424	56.9	99.4772
18.0093	5.31855	20.16	29.2729	18.0093	11.2541	20.16	6.8997	20.16	9.93792	18.0093	11.2849	18.0093	11.4221	18.0093	18.0093	0.09279	20.16	0.09977	56.19	99.8279	51.54	99.8376	52.59	99.9424	56.99	99.4772
18.0291	5.74481	20.18	28.6432	18.0291	11.6681	20.18	7.2537	20.18	10.109	18.0291	14.7159	18.0291	14.8759	18.0291	18.0291	0.11787	20.18	0.08583	56.27	99.8279	51.62	99.8376	52.67	99.9424	57.06	99.4772
18.0489	6.65413	20.2	27.4557	18.0489	11.7402	20.2	7.87361	20.2	9.9983	18.0489	18.9336	18.0489	19.1216	18.0489	18.0489	0.16214	20.2	0.07385	56.34	99.8279	51.69	99.8376	52.75	99.9424	57.14	99.4772
18.0687	8.28304	20.22	26.5726	18.0687	10.9366	20.22	8.78877	20.22	9.79138	18.0687	24.3178	18.0687	24.5416	18.0687	18.0687	0.22786	20.22	0.06538	56.42	99.8279	51.77	99.8376	52.83	99.9424	57.22	99.4772
18.0885	10.9879	20.24	26.257	18.0885	9.79771	20.24	10.0827	20.24	9.63096	18.0885	31.2481	18.0885	31.518	18.0885	18.0885	0.31249	20.24	0.06087	56.5	99.8279	51.85	99.8376	52.91	99.9424	57.3	99.4571
18.1083	14.136	20.26	26.1727	18.1083	8.53518	20.26	11.9062	20.26	9.55585	18.1083	37.3371	18.1083	37.6476	18.1083	18.1083	0.45339	20.26	0.06043	56.58	99.8279	51.93	99.8376	52.99	99.9424	57.38	99.4571
18.1281	20.1188	20.28	25.6508	18.1281	6.9341	20.28	14.4952	20.28	9.54513	18.1281	42.626	18.1281	42.9717	18.1281	18.1281	0.59102	20.28	0.06402	56.66	99.8279	52.01	99.8376	53.07	99.9424	57.46	99.4571
18.1479	27.221	20.3	24.0925	18.1479	6.24167	20.3	18.1977	20.3	9.6009	18.1479	47.1689	18.1479	47.545	18.1479	18.1479	0.74145	20.3	0.07155	56.74	99.8422	52.09	99.8376	53.15	99.9424	57.54	99.4571
18.1677	37.4246	20.32	21.7524	18.1677	5.78055	20.32	23.4614	20.32	9.77371	18.1677	49.4198	18.1677	49.8112	18.1677	18.1677	0.82523	20.32	0.08264	56.83	99.8422	52.17	99.8376	53.23	99.9424	57.61	99.4571
18.1875	50.1265	20.34	19.5143	18.1875	6.65789	20.34	30.787	20.34	10.1028	18.1875	49.9815	18.1875	50.3771	18.1875	18.1875	0.84193	20.34	0.09624	56.9	99.8422	52.25	99.8376	53.3	99.9424	57.69	99.437
18.2073	63.4848	20.36	18.0896	18.2073	7.49953	20.36	40.5716	20.36	10.5391	18.2073	48.4469	18.2073	48.8329	18.2073	18.2073	0.82084	20.36	0.11004	56.98	99.8422	52.33	99.8376	53.38	99.9424	57.77	99.437
18.2271	74.7744	20.38	17.8146	18.2271	9.57869	20.38	52.7184	20.38	10.9177	18.2271	45.2401	18.2271	45.6056	18.2271	18.2271	0.6953	20.38	0.12063	57.06	99.8422	52.4	99.8376	53.46	99.9424	57.85	99.437
18.2469	79.2753	20.4	18.838	18.2469	12.1366	20.4	65.8389	20.4	11.0242	18.2469	39.5831	18.2469	39.9117	18.2469	18.2469	0.56208	20.4	0.12497	57.14	99.8422	52.48	99.8286	53.54	99.9424	57.93	99.437
18.2667	74.8586	20.42	21.2425	18.2667	14.8608	20.42	76.5055	20.42	10.7486	18.2667	33.57	18.2667	33.8596	18.2667	18.2667	0.44166	20.42	0.12272	57.22	99.8279	52.56	99.8286	53.62	99.9424	58.01	99.437
18.2865	63.1135	20.44	25.012	18.2865	18.2005	20.44	80.2643	20.44	10.1867	18.2865	26.8843	18.2865	27.1304	18.2865	18.2865	0.31456	20.44	0.11707	57.3	99.8279	52.64	99.8286	53.7	99.9424	58.09	99.4571
18.3063	47.834	20.46	29.8243	18.3063	20.6774	20.46	75.3093	20.46	9.55986	18.3063	20.2856	18.3063	20.4887	18.3063	18.3063	0.2453	20.46	0.11215	57.37	99.8279	52.72	99.8286	53.78	99.9424	58.17	99.4571
18.3261	34.7266	20.48	34.7753	18.3261	25.2026	20.48	64.2165	20.48	9.0671	18.3261	15.0047	18.3261	15.1738	18.3261	18.3261	0.17646	20.48	0.11023	57.46	99.8279	52.8	99.8286	53.86	99.9424	58.24	99.4571
18.3459	23.7078	20.5	38.6987	18.3459	30.8417	20.5	51.2897	20.5	8.81381	18.3459	10.5157	18.3459	10.6559	18.3459	18.3459	0.12483	20.5	0.11107	57.53	99.8279	52.88	99.8286	53.93	99.9281	58.32	99.437
18.3657	15.4306	20.52	41.3531	18.3657	40.0302	20.52	39.5926	20.52	8.8097	18.3657	7.38212	18.3657	7.5025	18.3657	18.3657	0.10076	20.52	0.11271	57.61	99.8279	52.95	99.8286	54.01	99.9281	58.4	99.437
18.3855	10.6478	20.54	43.4549	18.3855	50.2315	20.54	30.2998	20.54	8.97545	18.3855	4.80726	18.3855	4.91134	18.3855	18.3855	0.07968	20.54	0.11239	57.69	99.8279	53.03	99.8286	54.09	99.9281	58.48	99.437
18.4053	7.58727	20.56	44.9568	18.4053	62.2891	20.56	23.4381	20.56	9.14954	18.4053	3.44634	18.4053	3.54237	18.4053	18.4053	0.07594	20.56	0.10742	57.77	99.8279	53.11	99.8286	54.17	99.9281	58.56	99.437
18.4251	5.05313	20.58	44.5543	18.4251	75.3041	20.58	18.6022	20.58	9.12156	18.4251	2.3733	18.4251	2.46311	18.4251	18.4251	0.06139	20.58	0.09683	57.85	99.8279	53.19	99.8286	54.25	99.9281	58.63	99.4168
18.4449	3.93477	20.6	41.7952	18.4449	84.7667	20.6	15.3115	20.6	8.75206	18.4449	1.76159	18.4449	1.8484	18.4449	18.4449	0.0551	20.6	0.08259	57.93	99.8279	53.27	99.8286	54.33	99.9281	58.71	99.4168
18.4647	2.65991	20.62	38.1613	18.4647	91.875	20.62	13.1523	20.62	8.03697	18.4647	1.35241	18.4647	1.4377	18.4647	18.4647	0.0559	20.62	0.06781	58.01	99.8279	53.35	99.8286	54.41	99.9281	58.79	99.3967
18.4845	2.41109	20.64	35.3969	18.4845	94.4539	20.64	11.8257	20.64	7.09282	18.4845	1.22	18.4845	1.30643	18.4845	18.4845	0.04833	20.64	0.05462	58.08	99.8279	53.42	99.8286	54.48	99.9281	58.87	99.3967
18.5043	2.21228	20.66	34.0664	18.5043	90.0905	20.66	11.1502	20.66	6.07571	18.5043	0.84843	18.5043	0.93522	18.5043	18.5043	0.03593	20.66	0.0438	58.16	99.8135	53.5	99.8286	54.56	99.9281	58.95	99.3967
18.5241	1.91026	20.68	33.3749	18.5241	80.8982	20.68	11.0438	20.68	5.11035	18.5241	0.91398	18.5241	1.00457	18.5241	18.5241	0.0383	20.68	0.03533	58.24	99.8135	53.58	99.8286	54.64	99.9281	59.03	99.3967
18.5439	1.85146	20.7	31.7261	18.5439	66.8866	20.7	11.4993	20.7	4.26467	18.5439	0.46099	18.5439	0.55287	18.5439	18.5439	0.03187	20.7	0.0289	58.32	99.8135	53.66	99.8196	54.72	99.9281	59.11	99.3967
18.5637	1.95594	20.72	28.1996	18.5637	52.3801	20.72	12.5607	20.72	3.56439	18.5637	0.47227	18.5637	0.56915	18.5637	18.5637	0.03425	20.72	0.02407	58.4	99.8135	53.74	99.8196	54.8	99.9281	59.18	99.3967
18.5835	2.12376	20.74	23.4892	18.5835	37.177	20.74	14.2922	20.74	2.99625	18.5835	0.33986	18.5835	0.44148	18.5835	18.5835	0.0345	20.74	0.02047	58.48	99.8135	53.82	99.8196	54.88	99.9281	59.26	99.3766
18.6033	2.0418	20.76	18.8335	18.6033	24.7125	20.76	16.7488	20.76	2.5477	18.6033	0.39904	18.6033	0.50754	18.6033	18.6033	0.03389	20.76	0.01778	58.56	99.8135	53.9	99.8196	54.96	99.9281	59.34	99.3766
18.6231	1.53016	20.78	14.931	18.6231	14.8206	20.78	19.9322	20.78	2.19847	18.6232	0.35719	18.6231	0.4725	18.6231	18.6231	0.03571	20.78	0.01576	58.63	99.8135	53.97	99.8196	55.03	99.9281	59.42	99.3766
18.6429	1.40166	20.8	11.9159	18.6429	8.93411	20.8	23.5456	20.8	1.92878	18.643	0.31796	18.6429	0.44092	18.6429	18.6429	0.03056	20.8	0.01424	58.71	99.8135	54.05	99.8196	55.11	99.9281	59.5	99.3766
18.6627	1.11998	20.82	9.70294	18.6627	5.47367	20.82	26.5546	20.82	1.72104	18.6628	0.22347	18.6627	0.35453	18.6627	18.6627	0.02485	20.82	0.01311	58.79	99.8135	54.13	99.8106	55.19	99.9281	59.58	99.3766
18.6825	0.98158	20.84	8.1291	18.6825	3.47869	20.84	27.3311	20.84	1.56031	18.6826	0.00213	18.6825	0.14133	18.6825	18.6825	0.02668	20.84	0.01229	58.87	99.8135	54.21	99.8106	55.27	99.9281	59.66	99.3967
18.7024	1.02978	20.86	7.04181	18.7024	2.38258	20.86	25.0937	20.86	1.43411	18.7024	0.22625	18.7024	0.37403	18.7024	18.7024	0.03605	20.86	0.01171	58.95	99.8135	54.29	99.8106	55.35	99.9281	59.74	99.3967
18.7222	0.62832	20.88	6.30995	18.7222	2.06484	20.88	21.0667	20.88	1.33231	18.7222	0.2148	18.7222	0.37022	18.7222	18.7222	0.02894	20.88	0.01138	59.03	99.8135	54.37	99.8106	55.43	99.9281	59.81	99.3967
18.742	0.6966	20.9	5.82307	18.742	1.73745	20.9	16.7758	20.9	1.24734	18.742	0.25682	18.742	0.4213	18.742	18.742	0.02751	20.9	0.01118	59.11	99.8135	54.44	99.8106	55.5	99.9281	59.89	99.3967
18.7618	0.49845	20.92	5.47282	18.7618	1.49484	20.92	13.0873	20.92	1.17634	18.7618	0.32204	18.7618	0.49641	18.7618	18.7618	0.02722	20.92	0.01098	59.19	99.8135	54.52	99.8106	55.58	99.9281	59.97	99.3766
18.7816	0.51686	20.94	5.14934	18.7816	1.2263	20.94	10.219	20.94	1.11818	18.7816	0.19224	18.7816	0.37615	18.7816	18.7816	0.03205	20.94	0.01065	59.27	99.8135	54.6	99.8106	55.66	99.9281	60.05	99.3766
18.8014	0.92174	20.96	4.78998	18.8014	1.33562	20.96	8.10285	20.96	1.073	18.8014	0.42454	18.8014	0.62102	18.8014	18.8014	0.02963	20.96	0.01004	59.34	99.8135	54.68	99.8106	55.74	99.9281	60.13	99.3766
18.8212	0.56384	20.98	4.41973	18.8212	0.58539	20.98	6.58521	20.98	1.04137	18.8212	0.43615	18.8212	0.64481	18.8212	18.8212	0.02238	20.98	0.00956	59.42	99.8135	54.76	99.8106	55.82	99.9281	60.21	99.3565
18.841	0.66901	21	4.09545	18.841	0.79915	21	5.50766	21	1.02364	18.841	0.46753	18.841	0.6892	18.841	18.841	0.0294	21	0.00917	59.5	99.8135	54.84	99.8106	55.9	99.9281	60.29	99.3565
18.8608	0.73427	21.02	3.85086	18.8608	0.49853	21.02	4.73722	21.02	1.01836	18.8608	0.54061	18.8608	0.77648	18.8608	18.8608	0.02675	21.02	0.00894	59.58	99.8135	54.91	99.8106	55.97	99.9281	60.37	99.3565
18.8806	1.13268	21.04	3.69608	18.8806	0.5097	21.04	4.17587	21.04	1.03011	18.8806	0.77633	18.8806	1.02834	18.8806	18.8806	0.03022	21.04	0.00889	59.66	99.7992	54.99	99.8106	56.05	99.9281	60.44	99.3565
18.9004	1.48785	21.06	3.63189	18.9004	0.7294	21.06	3.75778	21.06	1.06115	18.9004	0.73367	18.9004	1.00084	18.9004	18.9004	0.03667	21.06	0.00898	59.73	99.7992	55.07	99.8106	56.13	99.9281	60.52	99.3565
18.9202	1.53326	21.08	3.65769	18.9202	0.51287	21.08	3.43974	21.08	1.1115	18.9202	1.04083	18.9202	1.32648	18.9202	18.9202	0.0228	21.08	0.00913	59.81	99.8135	55.15	99.8015	56.21	99.9281	60.6	99.3565
18.94	1.90851	21.1	3.77379	18.94	0.58302	21.1	3.196	21.1	1.18507	18.94	1.06454	18.94	1.36762	18.94	18.94	0.02812	21.1	0.00925	59.89	99.8135	55.23	99.8015	56.29	99.9281	60.67	99.3565
18.9598	2.1339	21.12	3.98048	18.9598	0.60119	21.12	3.01616	21.12	1.28397	18.9598	1.22016	18.9598	1.54249	18.9598	18.9598	0.02306	21.12	0.00928	59.97	99.8135	55.3	99.8015	56.36	99.9281	60.75	99.3364
18.9796	2.79906	21.14	4.27251	18.9796	0.49899	21.14	2.87822	21.14	1.40846	18.9796	1.24207	18.9796	1.58369	18.9796	18.9796	0.03122	21.14	0.00931	60.05	99.8135	55.38	99.8015	56.44	99.9137	60.83	99.3364
18.9994	2.91463	21.16	4.63432	18.9994	0.5988	21.16	2.78132	21.16	1.56274	18.9994	1.6058	18.9994	1.96946	18.9994	18.9994	0.02333	21.16	0.00945	60.13	99.8135	55.46	99.8015	56.52	99.9281	60.91	99.3364
19.0192	2.67381	21.18	5.06503	19.0192	1.10252	21.18	2.72115	21.18	1.7468	19.0192	1.76682	19.0192	2.15128	19.0192	19.0192	0.03149	21.18	0.00978	60.21	99.8135	55.54	99.8015	56.6	99.9281	60.99	99.3364
19.039	2.94271	21.2	5.63039	19.039	1.27421	21.2	2.69459	21.2	1.96308	19.039	2.12695	19.039	2.53369	19.039	19.039	0.02985	21.2	0.01038	60.28	99.8135	55.62	99.8015	56.68	99.9281	61.07	99.3364
19.0588	2.97182	21.22	6.45852	19.0588	1.29298	21.22	2.69834	21.22	2.21466	19.0588	1.92179	19.0588	2.34706	19.0588	19.0588	0.03205	21.22	0.01133	60.36	99.8135	55.69	99.8015	56.76	99.9281	61.14	99.3364
19.0786	3.62057	21.24	7.68173	19.0786	1.76449	21.24	2.72752	21.24	2.48192	19.0786	2.29876	19.0786	2.74668	19.0786	19.0786	0.0388	21.24	0.01272	60.44	99.7992	55.77	99.8015	56.84	99.9281	61.22	99.3364
19.0984	4.46258	21.26	9.39078	19.0984	1.9626	21.26	2.77704	21.26	2.76641	19.0984	2.16161	19.0984	2.62867	19.0984	19.0984	0.04129	21.26	0.01469	60.52	99.7992	55.85	99.8015	56.91	99.9281	61.3	99.3163
19.1182	5.38125	21.28	11.5836	19.1182	2.89349	21.28	2.84765	21.28	2.99691	19.1182	2.278	19.1182	2.7661	19.1182	19.1182	0.03013	21.28	0.01733	60.6	99.7992	55.93	99.8015	56.99	99.9281	61.38	99.3163
19.138	6.00017	21.3	14.0108	19.138	2.96158	21.3	2.94778	21.3	3.13283	19.138	1.96364	19.138	2.4699	19.138	19.138	0.03901	21.3	0.02082	60.68	99.7992	56.01	99.7925	57.07	99.9281	61.46	99.3163
19.1578	5.73971	21.32	15.9943	19.1578	4.2509	21.32	3.08825	21.32	3.14143	19.1578	1.49758	19.1578	2.02118	19.1578	19.1578	0.04335	21.32	0.0252	60.76	99.7992	56.09	99.7925	57.15	99.9281	61.53	99.3163
19.1776	5.61256	21.34	16.6042	19.1776	4.76209	21.34	3.27944	21.34	3.04111	19.1776	1.36713	19.1776	1.91017	19.1776	19.1776	0.04826	21.34	0.0304	60.83	99.7992	56.16	99.7925	57.23	99.9281	61.61	99.2962
19.1974	4.17297	21.36	15.5319	19.1974	5.88884	21.36	3.53328	21.36	2.91925	19.1974	0.9622	19.1974	1.52323	19.1974	19.1974	0.06013	21.36	0.03611	60.91	99.7992	56.24	99.7925	57.3	99.9137	61.69	99.2962
19.2172	3.08987	21.38	13.4657	19.2172	6.0258	21.38	3.86858	21.38	2.78043	19.2172	0.73105	19.2172	1.31116	19.2172	19.2172	0.05808	21.38	0.04202	60.99	99.7992	56.32	99.7925	57.38	99.9137	61.77	99.2962
19.237	2.5498	21.4	11.3277	19.237	6.91508	21.4	4.30445	21.4	2.70048	19.237	0.60371	19.237	1.20368	19.237	19.237	0.04793	21.4	0.04786	61.06	99.7992	56.4	99.7925	57.46	99.9137	61.84	99.2962
19.2568	1.63002	21.42	9.61179	19.2568	7.1174	21.42	4.87901	21.42	2.7063	19.2568	0.34689	19.2568	0.96596	19.2568	19.2568	0.03849	21.42	0.053	61.14	99.7992	56.48	99.7925	57.54	99.9137	61.92	99.2962
19.2766	1.56307	21.44	8.46639	19.2766	6.53507	21.44	5.64465	21.44	2.81475	19.2766	0.22281	19.2766	0.86198	19.2766	19.2766	0.02848	21.44	0.05624	61.22	99.7992	56.55	99.7925	57.62	99.9137	62.01	99.2962
19.2964	1.38958	21.46	7.86462	19.2964	6.2622	21.46	6.67672	21.46	3.03888	19.2964	0.15824	19.2964	0.81802	19.2964	19.2964	0.04007	21.46	0.05664	61.3	99.7848	56.63	99.7925	57.7	99.9137	62.08	99.2962
19.3162	1.51926	21.48	7.77507	19.3162	5.32518	21.48	8.08869	21.48	3.3913	19.3162	0.00343	19.3162	0.68326	19.3162	19.3162	0.03149	21.48	0.05429	61.38	99.7848	56.71	99.7925	57.77	99.9137	62.16	99.2962
19.336	1.5957	21.5	8.1729	19.336	4.82787	21.5	9.99202	21.5	3.88263	19.336	0.29049	19.336	0.99418	19.336	19.336	0.03342	21.5	0.05032	61.46	99.7848	56.79	99.7835	57.85	99.9137	62.24	99.2962
19.3558	1.40903	21.52	9.06157	19.3558	3.99528	21.52	12.53	21.52	4.5151	19.3558	0.31354	19.3558	1.03946	19.3558	19.3558	0.03792	21.52	0.04601	61.53	99.7848	56.87	99.7835	57.93	99.9137	62.31	99.2962
19.3756	1.32234	21.54	10.4909	19.3756	3.60893	21.54	15.7937	21.54	5.27359	19.3756	0.23491	19.3756	0.99222	19.3756	19.3756	0.04639	21.54	0.04231	61.61	99.7848	56.94	99.7835	58.01	99.9137	62.39	99.2962
19.3954	1.45889	21.56	12.4915	19.3954	3.03058	21.56	19.8351	21.56	6.12011	19.3954	0.48045	19.3954	1.27068	19.3954	19.3954	0.05103	21.56	0.03988	61.69	99.7848	57.02	99.7835	58.09	99.9137	62.47	99.2761
19.4152	2.18844	21.58	15.114	19.4152	1.95738	21.58	24.7559	21.58	7.00806	19.4152	0.50317	19.4152	1.32463	19.4152	19.4152	0.04458	21.58	0.03912	61.77	99.7848	57.1	99.7835	58.16	99.9137	62.55	99.2761
19.435	2.47165	21.6	18.5042	19.435	2.07286	21.6	30.5274	21.6	7.90745	19.435	0.65765	19.435	1.5106	19.435	19.435	0.04113	21.6	0.04017	61.85	99.7848	57.18	99.7835	58.24	99.9137	62.62	99.2761
19.4548	1.81554	21.62	22.8957	19.4548	1.55999	21.62	36.4476	21.62	8.80483	19.4548	0.66942	19.4548	1.55263	19.4548	19.4548	0.04023	21.62	0.04306	61.92	99.7848	57.25	99.7835	58.32	99.9137	62.7	99.256
19.4746	1.6758	21.64	28.3313	19.4746	1.81248	21.64	40.9286	21.64	9.64662	19.4746	0.82816	19.4746	1.74209	19.4746	19.4746	0.03691	21.64	0.04802	62	99.7848	57.33	99.7835	58.4	99.9137	62.78	99.256
19.4944	2.03579	21.66	34.1337	19.4944	1.60594	21.66	42.8483	21.66	10.2782	19.4944	0.89878	19.4944	1.84246	19.4944	19.4944	0.04127	21.66	0.05524	62.08	99.7848	57.41	99.7835	58.48	99.9137	62.86	99.2359
19.5142	1.61633	21.68	38.442	19.5142	1.80331	21.68	42.4705	21.68	10.4837	19.5142	1.00062	19.5142	1.97372	19.5142	19.5142	0.02659	21.68	0.06447	62.16	99.7848	57.49	99.7745	58.55	99.9137	62.93	99.2359
19.534	1.36681	21.7	39.0992	19.534	1.5384	21.7	40.3457	21.7	10.1429	19.534	1.20512	19.534	2.20786	19.534	19.534	0.03991	21.7	0.07407	62.24	99.7848	57.57	99.7745	58.63	99.9137	63.01	99.2359
19.5538	1.61036	21.72	35.9641	19.5538	1.77508	21.72	36.5849	21.72	9.34502	19.5538	1.6416	19.5538	2.67515	19.5538	19.5538	0.04172	21.72	0.08102	62.32	99.7848	57.64	99.7745	58.71	99.9137	63.09	99.2359
19.5736	1.60078	21.74	30.9491	19.5736	1.25316	21.74	31.3727	21.74	8.30113	19.5736	2.05829	19.5736	3.1219	19.5736	19.5736	0.04509	21.74	0.08195	62.4	99.7848	57.72	99.7745	58.79	99.9137	63.17	99.2359
19.5934	2.1942	21.76	25.7109	19.5934	1.63987	21.76	25.4894	21.76	7.19248	19.5934	3.15994	19.5934	4.25775	19.5934	19.5934	0.03951	21.76	0.07618	62.48	99.7848	57.8	99.7745	58.86	99.9137	63.25	99.2359
19.6132	2.52117	21.78	20.95	19.6132	2.18952	21.78	19.9937	21.78	6.12047	19.6132	4.71146	19.6132	5.84615	19.6132	19.6132	0.04388	21.78	0.06616	62.55	99.7848	57.88	99.7745	58.94	99.9137	63.33	99.2359
19.633	3.25126	21.8	17.0155	19.633	2.02616	21.8	15.5023	21.8	5.13697	19.633	6.52928	19.633	7.70199	19.633	19.633	0.04796	21.8	0.05491	62.63	99.7848	57.96	99.7745	59.02	99.9137	63.4	99.2359
19.6528	3.82817	21.82	14.0848	19.6528	2.20482	21.82	12.1143	21.82	4.27197	19.6528	8.72914	19.6528	9.94181	19.6528	19.6528	0.06456	21.82	0.04425	62.71	99.7848	58.04	99.7655	59.1	99.9137	63.48	99.2158
19.6726	4.84151	21.84	12.0559	19.6726	2.52038	21.84	9.66525	21.84	3.53999	19.6726	10.5105	19.6726	11.76	19.6726	19.6726	0.07248	21.84	0.03509	62.78	99.7848	58.11	99.7655	59.18	99.9137	63.56	99.2158
19.6924	6.38788	21.86	10.5909	19.6924	2.57229	21.86	7.95318	21.86	2.9407	19.6924	12.6416	19.6924	13.9296	19.6924	19.6924	0.10983	21.86	0.0277	62.86	99.7848	58.19	99.7655	59.26	99.9137	63.64	99.2158
19.7122	8.45063	21.88	9.30076	19.7122	3.66308	21.88	6.78921	21.88	2.46197	19.7122	13.6049	19.7122	14.9234	19.7122	19.7122	0.13921	21.88	0.02198	62.95	99.7848	58.27	99.7655	59.33	99.9137	63.71	99.2158
19.732	11.3695	21.9	8.00945	19.732	4.5228	21.9	6.02028	21.9	2.08567	19.732	14.2213	19.732	15.5676	19.732	19.732	0.17571	21.9	0.01766	63.02	99.7848	58.34	99.7655	59.41	99.9137	63.8	99.2158
19.7518	15.1246	21.92	6.79932	19.7518	6.34976	21.92	5.52098	21.92	1.7929	19.7518	14.324	19.7518	15.6941	19.7518	19.7518	0.21064	21.92	0.01473	63.1	99.7848	58.42	99.7655	59.49	99.9137	63.87	99.2158
19.7716	18.3468	21.94	5.78854	19.7716	9.01371	21.94	5.18698	21.94	1.56681	19.7716	14.2161	19.7716	15.6081	19.7716	19.7716	0.22227	21.94	0.01232	63.17	99.7848	58.5	99.7564	59.57	99.9137	63.95	99.2158
19.7914	21.7722	21.96	5.00197	19.7914	11.7234	21.96	4.96197	21.96	1.39304	19.7914	12.7926	19.7914	14.1972	19.7914	19.7914	0.19979	21.96	0.01049	63.25	99.7848	58.58	99.7564	59.65	99.8993	64.03	99.2158
19.8112	22.7026	21.98	4.39995	19.8112	14.9314	21.98	4.86115	21.98	1.26243	19.8112	11.4461	19.8112	12.8634	19.8112	19.8112	0.17021	21.98	0.00908	63.33	99.7848	58.65	99.7564	59.72	99.8993	64.11	99.2158
19.831	21.9608	22	3.89869	19.831	18.0678	22	4.92566	22	1.16624	19.831	10.2279	19.831	11.6582	19.831	19.831	0.17133	22	0.00793	63.41	99.7848	58.73	99.7564	59.8	99.8993	64.19	99.1957
19.8508	20.213	22.02	3.47257	19.8508	20.5955	22.02	5.15897	22.02	1.09802	19.8508	8.59804	19.8508	10.0382	19.8508	19.8508	0.14871	22.02	0.00703	63.49	99.7848	58.81	99.7564	59.88	99.8993	64.27	99.1957
19.8706	15.5806	22.04	3.12596	19.8706	22.0389	22.04	5.47927	22.04	1.05176	19.8706	8.04844	19.8706	9.50502	19.8706	19.8706	0.17797	22.04	0.0063	63.56	99.7848	58.89	99.7564	59.96	99.8993	64.34	99.1957
19.8904	12.4938	22.06	2.87067	19.8904	22.2842	22.06	5.68075	22.06	1.02062	19.8904	8.18903	19.8904	9.66607	19.8904	19.8904	0.21803	22.06	0.00569	63.64	99.7705	58.96	99.7564	60.03	99.8993	64.42	99.1957
19.9102	10.5064	22.08	2.79529	19.9102	20.8167	22.08	5.52127	22.08	0.99587	19.9102	9.32288	19.9102	10.8265	19.9102	19.9102	0.28352	22.08	0.00519	63.72	99.7705	59.04	99.7564	60.11	99.8993	64.5	99.1756
19.93	9.6216	22.1	2.68753	19.93	19.0074	22.1	4.98535	22.1	0.96736	19.93	11.3939	19.93	12.9296	19.93	19.93	0.33239	22.1	0.00477	63.8	99.7705	59.12	99.7474	60.19	99.8993	64.57	99.1756
19.9498	10.3325	22.12	2.59788	19.9498	16.3321	22.12	4.26023	22.12	0.92708	19.9498	13.8231	19.9498	15.3928	19.9498	19.9498	0.351	22.12	0.00442	63.87	99.7705	59.2	99.7474	60.27	99.8993	64.65	99.1756
19.9696	11.9162	22.14	2.47439	19.9696	14.0803	22.14	3.56717	22.14	0.87271	19.9696	16.7908	19.9696	18.3977	19.9696	19.9696	0.39291	22.14	0.00414	63.95	99.7705	59.27	99.7474	60.34	99.8993	64.73	99.1756
19.9894	15.9884	22.16	2.28925	19.9894	11.5029	22.16	3.09099	22.16	0.80831	19.9894	19.9926	19.9894	21.6374	19.9894	19.9894	0.44079	22.16	0.00391	64.03	99.7705	59.35	99.7474	60.42	99.8993	64.81	99.1554
20.0092	20.1272	22.18	2.06686	20.0092	9.84063	22.18	2.6592	22.18	0.73995	20.0092	22.8542	20.0092	24.5343	20.0092	20.0092	0.5161	22.18	0.00372	64.11	99.7705	59.43	99.7474	60.5	99.8993	64.89	99.1554
20.029	25.1188	22.2	1.85018	20.029	9.55918	22.2	2.36848	22.2	0.67132	20.029	25.3197	20.029	27.0319	20.029	20.029	0.61244	22.2	0.00356	64.18	99.7705	59.51	99.7474	60.58	99.8993	64.96	99.1554
20.0488	26.9059	22.22	1.66353	20.0488	10.0008	22.22	2.18984	22.22	0.61057	20.0488	27.9253	20.0488	29.6701	20.0488	20.0488	0.70395	22.22	0.00343	64.27	99.7561	59.59	99.7474	60.66	99.8993	65.04	99.1554
20.0686	29.9256	22.24	1.51331	20.0686	11.5528	22.24	2.11102	22.24	0.55785	20.0686	30.0377	20.0686	31.8112	20.0686	20.0686	0.86183	22.24	0.00332	64.34	99.7561	59.66	99.7474	60.74	99.9137	65.12	99.1353
20.0884	31.0466	22.26	1.37913	20.0884	13.7596	22.26	2.12737	22.26	0.51479	20.0884	32.0298	20.0884	33.8307	20.0884	20.0884	0.98333	22.26	0.00323	64.42	99.7561	59.74	99.7474	60.81	99.9137	65.2	99.1353
20.1082	31.0517	22.28	1.2828	20.1082	16.0055	22.28	2.24141	22.28	0.47866	20.1082	34.5759	20.1082	36.4072	20.1082	20.1082	1.1071	22.28	0.00319	64.5	99.7561	59.82	99.7474	60.89	99.8993	65.27	99.1353
20.128	30.9202	22.3	1.20554	20.128	20.2867	22.3	2.45752	22.3	0.44962	20.128	36.3579	20.128	38.2142	20.128	20.128	1.30292	22.3	0.00321	64.57	99.7561	59.9	99.7474	60.97	99.8993	65.35	99.1353
20.1478	31.565	22.32	1.14318	20.1478	26.3037	22.32	2.76891	22.32	0.42664	20.1478	38.0811	20.1478	39.9612	20.1478	20.1478	1.42343	22.32	0.00331	64.65	99.7561	59.97	99.7474	61.05	99.8993	65.43	99.1353
20.1676	34.7215	22.34	1.0773	20.1676	32.8516	22.34	3.12948	22.34	0.40875	20.1676	40.6306	20.1676	42.5396	20.1676	20.1676	1.42542	22.34	0.0035	64.73	99.7561	60.05	99.7474	61.13	99.8993	65.51	99.1353
20.1874	38.2512	22.36	1.03612	20.1874	41.946	22.36	3.4189	22.36	0.39517	20.1874	43.9248	20.1874	45.8671	20.1874	20.1874	1.30876	22.36	0.00377	64.81	99.7561	60.13	99.7384	61.21	99.8993	65.59	99.1353
20.2072	43.5031	22.38	1.00245	20.2072	51.2359	22.38	3.47619	22.38	0.38526	20.2072	47.6574	20.2072	49.6352	20.2072	20.2072	1.15642	22.38	0.00409	64.89	99.7561	60.21	99.7384	61.29	99.8993	65.66	99.1353
20.227	47.8323	22.4	0.9751	20.227	61.5093	22.4	3.24728	22.4	0.37858	20.227	51.891	20.227	53.9072	20.227	20.227	0.9292	22.4	0.0044	64.96	99.7561	60.28	99.7384	61.37	99.8993	65.74	99.1353
20.2468	49.6799	22.42	0.94947	20.2468	71.0861	22.42	2.84071	22.42	0.37517	20.2468	55.3403	20.2468	57.389	20.2468	20.2468	0.72131	22.42	0.00456	65.04	99.7561	60.36	99.7384	61.44	99.8993	65.82	99.1152
20.2666	50.4515	22.44	0.93416	20.2666	76.5274	22.44	2.40115	22.44	0.37424	20.2667	59.3521	20.2666	61.4365	20.2666	20.2666	0.54297	22.44	0.00446	65.12	99.7705	60.44	99.7384	61.51	99.8993	65.9	99.1152
20.2864	49.4844	22.46	0.92219	20.2864	80.6337	22.46	2.01198	22.46	0.37519	20.2865	62.1401	20.2864	64.2517	20.2864	20.2864	0.4283	22.46	0.00414	65.2	99.7705	60.52	99.7294	61.6	99.8993	65.97	99.0951
20.3062	48.1242	22.48	0.90179	20.3062	80.6601	22.48	1.69683	22.48	0.37989	20.3063	63.3263	20.3062	65.4539	20.3062	20.3062	0.3331	22.48	0.00371	65.28	99.7561	60.6	99.7294	61.67	99.8993	66.05	99.0951
20.326	48.0965	22.5	0.89866	20.326	76.6096	22.5	1.45296	22.5	0.38764	20.3261	62.136	20.326	64.2633	20.326	20.326	0.26959	22.5	0.00329	65.35	99.7561	60.67	99.7294	61.75	99.8993	66.13	99.0951
20.3459	48.8317	22.52	0.89996	20.3459	69.609	22.52	1.27405	22.52	0.3987	20.3459	58.5215	20.3459	60.6318	20.3459	20.3459	0.23209	22.52	0.00293	65.43	99.7561	60.75	99.7294	61.83	99.8993	66.21	99.0951
20.3657	51.8156	22.54	0.90586	20.3657	62.524	22.54	1.13938	22.54	0.41348	20.3657	54.8103	20.3657	56.9027	20.3657	20.3657	0.19047	22.54	0.00265	65.51	99.7561	60.83	99.7294	61.9	99.8993	66.29	99.0951
20.3855	61.1119	22.56	0.9183	20.3855	53.3745	22.56	1.04026	22.56	0.4325	20.3855	49.4225	20.3855	51.4853	20.3855	20.3855	0.18807	22.56	0.00245	65.58	99.7561	60.9	99.7294	61.98	99.8993	66.36	99.0951
20.4053	71.8174	22.58	0.93457	20.4053	45.5961	22.58	0.9664	22.58	0.45647	20.4053	43.3304	20.4053	45.3582	20.4053	20.4053	0.15811	22.58	0.00226	65.66	99.7561	60.98	99.7294	62.06	99.8993	66.44	99.0951
20.4251	81.1339	22.6	0.95692	20.4251	40.2144	22.6	0.90016	22.6	0.48619	20.4251	36.3705	20.4251	38.357	20.4251	20.4251	0.16197	22.6	0.00214	65.74	99.7561	61.06	99.7294	62.14	99.8993	66.52	99.075
20.4449	85.5703	22.62	0.98626	20.4449	37.2197	22.62	0.80633	22.62	0.52269	20.4449	29.6307	20.4449	31.5769	20.4449	20.4449	0.11495	22.62	0.00207	65.82	99.7561	61.14	99.7203	62.21	99.8993	66.6	99.075
20.4647	81.5389	22.64	1.02378	20.4647	37.5921	22.64	0.75524	22.64	0.56731	20.4647	23.3837	20.4647	25.2923	20.4647	20.4647	0.10247	22.64	0.00206	65.89	99.7418	61.22	99.7203	62.29	99.8993	66.67	99.075
20.4845	71.9912	22.66	1.07046	20.4845	40.2246	22.66	0.73029	22.66	0.6222	20.4845	18.0893	20.4845	19.9658	20.4845	20.4845	0.08302	22.66	0.00208	65.97	99.7418	61.29	99.7203	62.37	99.8993	66.75	99.075
20.5043	57.7366	22.68	1.11257	20.5043	45.1203	22.68	0.71124	22.68	0.691	20.5043	13.1818	20.5043	15.0285	20.5043	20.5043	0.0758	22.68	0.00211	66.05	99.7418	61.37	99.7203	62.45	99.8993	66.83	99.075
20.5241	43.0657	22.7	1.18764	20.5241	51.488	22.7	0.69711	22.7	0.77922	20.5241	9.62367	20.5241	11.4488	20.5241	20.5241	0.07739	22.7	0.00215	66.13	99.7418	61.45	99.7203	62.53	99.8993	66.91	99.0549
20.5439	29.9205	22.72	1.28277	20.5439	58.2628	22.72	0.68725	22.72	0.89384	20.5439	7.04717	20.5439	8.85642	20.5439	20.5439	0.06534	22.72	0.00221	66.21	99.7418	61.53	99.7113	62.61	99.8993	66.98	99.0549
20.5637	20.9159	22.74	1.40564	20.5637	64.5102	22.74	0.6812	22.74	1.04247	20.5637	5.22199	20.5637	7.02	20.5637	20.5637	0.04733	22.74	0.00228	66.28	99.7418	61.61	99.7113	62.68	99.8849	67.06	99.0549
20.5835	14.7962	22.76	1.54023	20.5835	69.5529	22.76	0.67866	22.76	1.23251	20.5835	3.77721	20.5835	5.56585	20.5835	20.5835	0.04594	22.76	0.00237	66.36	99.7418	61.68	99.7113	62.76	99.8849	67.14	99.0549
20.6033	10.2555	22.78	1.76155	20.6033	73.6059	22.78	0.67947	22.78	1.46971	20.6033	3.06692	20.6033	4.85051	20.6033	20.6033	0.04441	22.78	0.0025	66.44	99.7418	61.76	99.7113	62.84	99.8849	67.22	99.0549
20.6231	7.89013	22.8	2.06908	20.6231	75.5521	22.8	0.68353	22.8	1.75521	20.6231	2.36415	20.6231	4.14206	20.6231	20.6231	0.04501	22.8	0.00268	66.52	99.7418	61.84	99.7113	62.92	99.8849	67.3	99.0348
20.6429	6.51081	22.82	2.50169	20.6429	74.978	22.82	0.69088	22.82	2.07952	20.6429	1.93095	20.6429	3.70447	20.6429	20.6429	0.04561	22.82	0.00291	66.6	99.7418	61.92	99.7113	63	99.8849	67.38	99.0348
20.6627	5.26145	22.84	3.1089	20.6627	70.3012	22.84	0.70211	22.84	2.41291	20.6627	1.50706	20.6627	3.27549	20.6627	20.6627	0.03755	22.84	0.00319	66.67	99.7418	62	99.7023	63.07	99.8849	67.45	99.0348
20.6825	4.0721	22.86	3.94079	20.6825	64.8298	22.86	0.71642	22.86	2.69819	20.6825	1.31171	20.6825	3.07623	20.6825	20.6825	0.03489	22.86	0.00357	66.75	99.7418	62.07	99.7023	63.15	99.8849	67.53	99.0348
20.7023	3.7056	22.88	5.01886	20.7023	56.6038	22.88	0.73442	22.88	2.86519	20.7023	0.92297	20.7023	2.68159	20.7023	20.7023	0.03095	22.88	0.00397	66.83	99.7418	62.15	99.7023	63.23	99.8849	67.61	99.0549
20.7221	3.18258	22.9	6.33379	20.7221	47.2089	22.9	0.75949	22.9	2.86389	20.7221	0.80723	20.7221	2.56125	20.7221	20.7221	0.04037	22.9	0.00454	66.91	99.7418	62.22	99.7023	63.31	99.8849	67.68	99.0348
20.7419	2.74622	22.92	7.68798	20.7419	36.6353	22.92	0.7869	22.92	2.71997	20.7419	0.72958	20.7419	2.47865	20.7419	20.7419	0.03089	22.92	0.00519	66.98	99.7418	62.3	99.7023	63.39	99.8849	67.76	99.0348
20.7617	3.02278	22.94	8.66545	20.7617	28.947	22.94	0.82172	22.94	2.49287	20.7617	0.42944	20.7617	2.17153	20.7617	20.7617	0.03435	22.94	0.00585	67.06	99.7418	62.38	99.7023	63.46	99.8849	67.84	99.0348
20.7815	2.64648	22.96	8.89262	20.7815	22.3073	22.96	0.8605	22.96	2.2428	20.7815	0.25763	20.7815	1.99301	20.7815	20.7815	0.03155	22.96	0.00646	67.14	99.7274	62.46	99.6933	63.54	99.8849	67.92	99.0348
20.8013	2.35351	22.98	8.36411	20.8013	17.234	22.98	0.90846	22.98	1.99303	20.8013	0.28395	20.8013	2.01336	20.8013	20.8013	0.03273	22.98	0.00703	67.22	99.7274	62.54	99.6933	63.62	99.8849	68	99.0147
20.8211	1.93401	23	7.34757	20.8211	13.6261	23	0.96655	23	1.75926	20.8211	0.10446	20.8211	1.82633	20.8211	20.8211	0.03932	23	0.00765	67.3	99.7274	62.62	99.6933	63.7	99.8849	68.08	99.0147
20.8409	2.37066	23.02	6.15229	20.8409	11.1841	23.02	1.01401	23.02	1.55031	20.8409	0.0613	20.8409	1.77647	20.8409	20.8409	0.03738	23.02	0.00851	67.37	99.7274	62.69	99.6933	63.77	99.8849	68.15	99.0147
20.8607	1.9346	23.04	5.04684	20.8607	9.72243	23.04	1.10235	23.04	1.37409	20.8607	0.22576	20.8607	1.93576	20.8607	20.8607	0.0299	23.04	0.00961	67.45	99.7274	62.77	99.6933	63.85	99.8849	68.23	99.0147
20.8805	2.33471	23.06	4.17072	20.8805	8.59298	23.06	1.21343	23.06	1.22975	20.8805	0.32891	20.8805	2.03338	20.8805	20.8805	0.03336	23.06	0.01111	67.53	99.7274	62.85	99.6933	63.93	99.8849	68.31	98.9946
20.9003	2.41508	23.08	3.5344	20.9003	7.48646	23.08	1.35574	23.08	1.1246	20.9003	0.15301	20.9003	1.84992	20.9003	20.9003	0.02347	23.08	0.01288	67.6	99.7274	62.92	99.6933	64.01	99.8849	68.39	98.9946
20.9201	2.40889	23.1	3.07789	20.9201	7.37974	23.1	1.54175	23.1	1.05521	20.9201	0.7031	20.9201	2.39669	20.9201	20.9201	0.04029	23.1	0.01493	67.68	99.7274	63	99.6933	64.09	99.8849	68.46	98.9745
20.9399	2.31281	23.12	2.72892	20.9399	6.41998	23.12	1.78931	23.12	1.01312	20.9399	0.90482	20.9399	2.59211	20.9399	20.9399	0.025	23.12	0.01735	67.76	99.7274	63.08	99.6933	64.16	99.8849	68.54	98.9745
20.9597	2.46328	23.14	2.45069	20.9597	6.18325	23.14	2.12202	23.14	0.99572	20.9597	1.34195	20.9597	3.02411	20.9597	20.9597	0.02904	23.14	0.02024	67.84	99.7274	63.16	99.6933	64.24	99.8849	68.62	98.9745
20.9795	2.15077	23.16	2.23551	20.9795	5.47447	23.16	2.56705	23.16	1.00047	20.9795	1.99781	20.9795	3.67555	20.9795	20.9795	0.03649	23.16	0.02341	67.92	99.7274	63.23	99.6843	64.32	99.8849	68.7	98.9745
20.9993	2.80434	23.18	2.08236	20.9993	5.64827	23.18	3.15234	23.18	1.0239	20.9993	2.96066	20.9993	4.63556	20.9993	20.9993	0.03229	23.18	0.02615	67.99	99.7274	63.31	99.6843	64.4	99.8849	68.77	98.9745
21.0191	3.45464	23.2	1.98531	21.0191	5.29467	23.2	3.90051	23.2	1.07092	21.0191	4.15745	21.0191	5.83044	21.0191	21.0191	0.03576	23.2	0.0275	68.07	99.7274	63.39	99.6752	64.48	99.8849	68.85	98.9544
21.0389	3.64528	23.22	1.93807	21.0389	4.89885	23.22	4.80955	23.22	1.14141	21.0389	5.28493	21.0389	6.95507	21.0389	21.0389	0.0506	23.22	0.02706	68.15	99.7274	63.47	99.6752	64.55	99.8849	68.93	98.9544
21.0587	4.3623	23.24	1.93438	21.0587	4.75715	23.24	5.82352	23.24	1.23984	21.0587	6.84381	21.0587	8.51339	21.0587	21.0587	0.06076	23.24	0.02544	68.23	99.7274	63.54	99.6752	64.63	99.8849	69.01	98.9544
21.0785	5.52241	23.26	1.9703	21.0785	4.62859	23.26	6.77405	23.26	1.37169	21.0785	8.2603	21.0785	9.92777	21.0785	21.0785	0.07688	23.26	0.02363	68.3	99.7274	63.62	99.6752	64.71	99.8849	69.09	98.9544
21.0983	6.86578	23.28	2.04463	21.0983	4.54249	23.28	7.32045	23.28	1.54564	21.0983	9.06606	21.0983	10.7268	21.0983	21.0983	0.10082	23.28	0.02218	68.38	99.7274	63.7	99.6752	64.79	99.8849	69.16	98.9544
21.1181	8.66891	23.3	2.15955	21.1181	4.88308	23.3	7.15751	23.3	1.76451	21.1181	10.019	21.1181	11.6733	21.1181	21.1181	0.14054	23.3	0.02099	68.46	99.7274	63.78	99.6752	64.87	99.8849	69.24	98.9342
21.1379	10.8552	23.32	2.32145	21.1379	4.66371	23.32	6.3962	23.32	2.05425	21.1379	10.3338	21.1379	11.9771	21.1379	21.1379	0.19362	23.32	0.01961	68.54	99.7131	63.86	99.6752	64.94	99.8849	69.32	98.9342
21.1577	13.218	23.34	2.54267	21.1577	4.58122	23.34	5.4417	23.34	2.41879	21.1577	9.76197	21.1577	11.3878	21.1577	21.1577	0.22552	23.34	0.01775	68.62	99.7131	63.93	99.6752	65.02	99.8849	69.4	98.9342
21.1775	14.495	23.36	2.84336	21.1775	5.07522	23.36	4.59946	23.36	2.86471	21.1775	9.29803	21.1775	10.9066	21.1775	21.1775	0.23085	23.36	0.0156	68.69	99.7131	64.01	99.6752	65.1	99.8849	69.48	98.9342
21.1973	15.4122	23.38	3.25767	21.1973	5.50746	23.38	3.98568	23.38	3.3898	21.1973	9.00149	21.1973	10.5934	21.1973	21.1973	0.24371	23.38	0.01354	68.78	99.7131	64.09	99.6662	65.18	99.8705	69.55	98.9141
21.2171	15.9231	23.4	3.83274	21.2171	5.8975	23.4	3.61611	23.4	3.96985	21.2171	7.8593	21.2171	9.42829	21.2171	21.2171	0.26312	23.4	0.01184	68.85	99.7131	64.17	99.6662	65.25	99.8705	69.63	98.9141
21.2369	14.7718	23.42	4.63278	21.2369	6.14112	23.42	3.47598	23.42	4.54477	21.2369	7.11795	21.2369	8.66604	21.2369	21.2369	0.26874	23.42	0.01057	68.92	99.7131	64.24	99.6662	65.33	99.8849	69.71	98.9141
21.2567	13.2574	23.44	5.73458	21.2567	6.46953	23.44	3.55082	23.44	5.02346	21.2567	5.97004	21.2567	7.49417	21.2567	21.2567	0.27237	23.44	0.00971	69	99.7131	64.32	99.6662	65.41	99.8849	69.78	98.894
21.2765	12.1728	23.46	7.21282	21.2765	6.38776	23.46	3.83883	23.46	5.32912	21.2765	5.69622	21.2765	7.20166	21.2765	21.2765	0.28851	23.46	0.00919	69.08	99.7131	64.4	99.6572	65.49	99.8849	69.86	98.894
21.2963	11.3015	23.48	9.09895	21.2963	7.09739	23.48	4.35255	23.48	5.46216	21.2963	5.65813	21.2963	7.14572	21.2963	21.2963	0.26898	23.48	0.00895	69.16	99.7131	64.48	99.6572	65.57	99.8849	69.94	98.894
21.3161	11.2929	23.5	11.2839	21.3161	8.61471	23.5	5.11035	23.5	5.51704	21.3161	5.68527	21.3161	7.15496	21.3161	21.3161	0.2486	23.5	0.00892	69.24	99.7131	64.55	99.6572	65.65	99.8849	70.02	98.894
21.3359	11.5576	23.52	13.3976	21.3359	9.63393	23.52	6.10707	23.52	5.59267	21.3359	6.78398	21.3359	8.24239	21.3359	21.3359	0.22836	23.52	0.00911	69.31	99.7131	64.63	99.6572	65.73	99.8705	70.1	98.894
21.3557	12.5119	23.54	14.9809	21.3557	12.5289	23.54	7.2676	23.54	5.74142	21.3557	8.28695	21.3557	9.7361	21.3557	21.3557	0.18198	23.54	0.00954	69.39	99.7131	64.71	99.6572	65.8	99.8705	70.18	98.894
21.3755	14.1524	23.56	15.8634	21.3755	16.0916	23.56	8.4757	23.56	5.93453	21.3755	10.2349	21.3755	11.6772	21.3755	21.3755	0.18192	23.56	0.01024	69.47	99.7131	64.79	99.6482	65.88	99.8705	70.25	98.894
21.3953	17.5485	23.58	16.1338	21.3953	20.921	23.58	9.70521	23.58	6.07164	21.3953	12.7708	21.3953	14.2097	21.3953	21.3953	0.17377	23.58	0.0113	69.55	99.7131	64.87	99.6482	65.96	99.8705	70.33	98.894
21.4151	21.5843	23.6	15.6179	21.4151	26.3172	23.6	10.9767	23.6	6.02685	21.4151	15.876	21.4151	17.3148	21.4151	21.4151	0.17983	23.6	0.0128	69.63	99.7131	64.95	99.6482	66.04	99.8705	70.41	98.8739
21.4349	25.8466	23.62	14.1694	21.4349	31.5507	23.62	12.0474	23.62	5.73749	21.4349	17.8614	21.4349	19.292	21.4349	21.4349	0.20251	23.62	0.01484	69.7	99.7131	65.02	99.6482	66.11	99.8705	70.49	98.8739
21.4547	29.0763	23.64	12.2005	21.4547	36.7973	23.64	12.3377	23.64	5.25333	21.4547	20.2015	21.4547	21.6258	21.4547	21.4547	0.21738	23.64	0.01749	69.78	99.6988	65.1	99.6482	66.19	99.8705	70.57	98.8739
21.4745	30.1008	23.66	10.3171	21.4745	40.3801	23.66	11.4976	23.66	4.69105	21.4745	22.1693	21.4745	23.5842	21.4745	21.4745	0.2233	23.66	0.0207	69.86	99.6988	65.18	99.6482	66.27	99.8705	70.65	98.8538
21.4943	28.4805	23.68	8.82163	21.4943	40.6871	23.68	9.91438	23.68	4.15418	21.4943	22.3188	21.4943	23.712	21.4943	21.4943	0.21061	23.68	0.02417	69.94	99.6988	65.25	99.6482	66.35	99.8705	70.72	98.8538
21.5141	24.1719	23.7	7.7097	21.5141	40.0793	23.7	8.22919	23.7	3.70115	21.5141	21.6177	21.5141	22.9828	21.5141	21.5141	0.16793	23.7	0.02722	70.01	99.6988	65.33	99.6392	66.43	99.8705	70.8	98.8538
21.5339	20.2598	23.72	6.84325	21.5339	36.7428	23.72	6.81389	23.72	3.35363	21.5339	18.9894	21.5339	20.3133	21.5339	21.5339	0.12966	23.72	0.02902	70.09	99.6988	65.41	99.6392	66.51	99.8705	70.88	98.8538
21.5537	16.2478	23.74	6.16171	21.5537	32.0485	23.74	5.76635	23.74	3.11343	21.5537	16.6152	21.5537	17.8992	21.5537	21.5537	0.10773	23.74	0.0292	70.17	99.6988	65.49	99.6392	66.58	99.8705	70.96	98.8337
21.5735	13.0787	23.76	5.65636	21.5735	26.5012	23.76	5.07099	23.76	2.97401	21.5735	13.4261	21.5735	14.6641	21.5735	21.5735	0.07799	23.76	0.02814	70.25	99.6988	65.57	99.6301	66.66	99.8705	71.04	98.8337
21.5933	11.6151	23.78	5.35518	21.5933	21.3643	23.78	4.67007	23.78	2.92621	21.5933	10.5099	21.5933	11.7033	21.5933	21.5933	0.06275	23.78	0.02653	70.33	99.7131	65.64	99.6301	66.74	99.8705	71.12	98.8337
21.6131	10.195	23.8	5.24987	21.6131	16.5499	23.8	4.51098	23.8	2.96055	21.6131	8.27714	21.6131	9.42991	21.6131	21.6131	0.04665	23.8	0.02496	70.4	99.7131	65.72	99.6301	66.82	99.8705	71.19	98.8337
21.6329	9.94073	23.82	5.32946	21.6329	12.3934	23.82	4.53006	23.82	3.06874	21.6329	6.16049	21.6329	7.27308	21.6329	21.6329	0.04818	23.82	0.02389	70.48	99.7131	65.8	99.6301	66.9	99.8705	71.27	98.8136
21.6527	9.17354	23.84	5.57314	21.6527	9.21388	23.84	4.75681	23.84	3.24465	21.6527	4.71375	21.6527	5.78993	21.6527	21.6527	0.04715	23.84	0.02365	70.56	99.7131	65.88	99.6301	66.97	99.8705	71.34	98.8136
21.6725	7.82678	23.86	5.96987	21.6725	7.34029	23.86	5.16159	23.86	3.48584	21.6725	3.62338	21.6725	4.66505	21.6725	21.6725	0.0474	23.86	0.02438	70.63	99.7131	65.96	99.6211	67.05	99.8705	71.42	98.8136
21.6923	6.87648	23.88	6.47782	21.6923	6.21251	23.88	5.73747	23.88	3.79218	21.6923	2.72428	21.6923	3.73218	21.6923	21.6923	0.03813	23.88	0.0261	70.72	99.6988	66.04	99.6211	67.13	99.8705	71.5	98.8136
21.7121	5.45654	23.9	7.17107	21.7121	5.57655	23.9	6.51755	23.9	4.16133	21.7121	2.11011	21.7121	3.0856	21.7121	21.7121	0.05103	23.9	0.02867	70.79	99.6988	66.11	99.6211	67.21	99.8705	71.58	98.8136
21.7319	5.24253	23.92	8.00878	21.7319	5.38683	23.92	7.47491	23.92	4.58578	21.7319	1.66154	21.7319	2.60533	21.7319	21.7319	0.04602	23.92	0.03172	70.87	99.6988	66.19	99.6211	67.29	99.8705	71.66	98.7935
21.7517	3.74273	23.94	8.92215	21.7517	5.81266	23.94	8.61388	23.94	5.05884	21.7517	1.3243	21.7517	2.2365	21.7517	21.7517	0.05196	23.94	0.03464	70.95	99.6988	66.27	99.6211	67.37	99.8705	71.73	98.7935
21.7715	3.50217	23.96	9.8128	21.7715	5.7404	23.96	9.8143	23.96	5.5904	21.7715	1.01811	21.7715	1.89856	21.7715	21.7715	0.04383	23.96	0.03702	71.03	99.6988	66.35	99.6211	67.44	99.8705	71.81	98.7935
21.7913	2.33892	23.98	10.6819	21.7913	5.79852	23.98	10.8558	23.98	6.21858	21.7913	1.14317	21.7913	1.99432	21.7913	21.7913	0.05106	23.98	0.03905	71.1	99.6988	66.42	99.6121	67.52	99.8561	71.89	98.7935
21.8111	2.48487	24	11.7269	21.8111	6.23449	24	11.3662	24	7.006	21.8111	0.87556	21.8111	1.69416	21.8111	21.8111	0.05586	24	0.04156	71.18	99.6988	66.5	99.6121	67.6	99.8561	71.97	98.7734
21.831	2.08789	24.02	13.1983	21.831	6.36774	24.02	11.2822	24.02	8.0272	21.8309	0.91136	21.831	1.69914	21.831	21.831	0.04362	24.02	0.04533	71.26	99.6844	66.58	99.6031	67.68	99.8561	72.05	98.7734
21.8508	1.61768	24.04	15.2883	21.8508	6.27317	24.04	10.9555	24.04	9.35607	21.8507	0.63444	21.8508	1.38876	21.8508	21.8508	0.04417	24.04	0.05083	71.34	99.6988	66.66	99.6031	67.75	99.8561	72.12	98.7734
21.8706	1.52393	24.06	18.1401	21.8706	5.6577	24.06	10.797	24.06	11.0565	21.8705	0.71389	21.8706	1.43666	21.8706	21.8706	0.04031	24.06	0.05827	71.42	99.6988	66.74	99.6031	67.83	99.8561	72.2	98.7533
21.8904	1.57681	24.08	21.9334	21.8904	5.84993	24.08	11.0465	24.08	13.1754	21.8903	0.46001	21.8904	1.14864	21.8904	21.8904	0.04	24.08	0.06769	71.49	99.6844	66.81	99.6031	67.91	99.8561	72.28	98.7533
21.9102	1.47983	24.1	26.9465	21.9102	4.93838	24.1	11.8309	24.1	15.7297	21.9102	0.55565	21.9102	1.21203	21.9102	21.9102	0.03544	24.1	0.07858	71.57	99.6844	66.89	99.6031	67.99	99.8561	72.36	98.7533
21.93	1.63607	24.12	33.4418	21.93	3.78925	24.12	13.2649	24.12	18.6787	21.93	0.38792	21.93	1.00978	21.93	21.93	0.03571	24.12	0.0893	71.65	99.6844	66.97	99.6031	68.07	99.8561	72.44	98.7533
21.9498	1.79902	24.14	41.5562	21.9498	3.53572	24.14	15.5153	24.14	21.9128	21.9498	0.4489	21.9498	1.03725	21.9498	21.9498	0.03001	24.14	0.097	71.73	99.6844	67.05	99.6031	68.14	99.8705	72.51	98.7533
21.9696	1.49899	24.16	51.591	21.9696	3.28231	24.16	18.8358	24.16	25.2863	21.9696	0.44203	21.9696	0.99619	21.9696	21.9696	0.0317	24.16	0.09946	71.8	99.6844	67.12	99.6031	68.22	99.8705	72.59	98.7533
21.9894	1.53879	24.18	64.0947	21.9894	2.30286	24.18	23.5839	24.18	28.6161	21.9894	0.51069	21.9894	1.03058	21.9894	21.9894	0.02259	24.18	0.09758	71.88	99.6844	67.2	99.6031	68.3	99.8705	72.67	98.7533
22.0092	1.1889	24.2	78.7789	22.0092	2.56744	24.2	30.1865	24.2	31.5368	22.0092	0.37027	22.0092	0.85417	22.0092	22.0092	0.02756	24.2	0.0948	71.96	99.6844	67.28	99.6031	68.38	99.8705	72.75	98.7332
22.029	1.35538	24.22	92.7597	22.029	1.94643	24.22	39.0042	24.22	33.3655	22.029	0.33414	22.029	0.78236	22.029	22.029	0.02655	24.22	0.09455	72.04	99.6844	67.35	99.594	68.46	99.8705	72.83	98.7332
22.0488	1.27541	24.24	100	22.0488	2.08751	24.24	50.0349	24.24	33.3542	22.0488	0.30373	22.0488	0.71573	22.0488	22.0488	0.03493	24.24	0.09939	72.12	99.6844	67.43	99.594	68.54	99.8705	72.91	98.7332
22.0686	1.29209	24.26	95.6219	22.0686	1.46022	24.26	62.7635	24.26	31.2846	22.0686	0.19878	22.0686	0.5737	22.0686	22.0686	0.03833	24.26	0.11089	72.19	99.6844	67.51	99.585	68.62	99.8705	72.99	98.7332
22.0884	1.18889	24.28	81.8281	22.0884	1.98579	24.28	76.5283	24.28	27.7144	22.0884	0.09253	22.0884	0.43	22.0884	22.0884	0.04032	24.28	0.13035	72.27	99.6844	67.59	99.585	68.69	99.8705	73.06	98.713
22.1082	1.13239	24.3	65.0886	22.1082	1.89278	24.3	90.1203	24.3	23.545	22.1082	0.35784	22.1082	0.66001	22.1082	22.1082	0.04401	24.3	0.15868	72.35	99.6844	67.67	99.585	68.77	99.8561	73.14	98.713
22.128	1.26248	24.32	49.9484	22.128	1.61102	24.32	99.8096	24.32	19.485	22.128	0.20647	22.128	0.47009	22.128	22.128	0.04159	24.32	0.19586	72.43	99.6844	67.74	99.576	68.85	99.8561	73.22	98.6929
22.1478	0.98621	24.34	37.9662	22.1478	1.99367	24.34	100	24.34	15.9108	22.1478	0.10152	22.1478	0.3265	22.1478	22.1478	0.03917	24.34	0.23936	72.5	99.6844	67.82	99.576	68.92	99.8561	73.3	98.6929
22.1676	0.95651	24.36	29.1337	22.1676	1.43211	24.36	89.3207	24.36	12.9434	22.1676	0.14402	22.1676	0.35948	22.1676	22.1676	0.04045	24.36	0.28162	72.58	99.6844	67.9	99.576	69	99.8561	73.38	98.6929
22.1874	1.14337	24.38	22.8829	22.1874	1.33958	24.38	72.8748	24.38	10.5664	22.1874	0.29899	22.1874	0.50563	22.1874	22.1874	0.03747	24.38	0.30888	72.66	99.6701	67.98	99.576	69.08	99.8561	73.46	98.6929
22.2072	0.45753	24.4	18.4958	22.2072	1.39696	24.4	56.4076	24.4	8.70399	22.2072	0.32449	22.2072	0.52155	22.2072	22.2072	0.03449	24.4	0.30814	72.74	99.6701	68.06	99.576	69.16	99.8561	73.53	98.6929
22.227	0.891	24.42	15.3003	22.227	1.63029	24.42	42.674	24.42	7.25993	22.227	0.32613	22.227	0.5135	22.227	22.227	0.0308	24.42	0.27928	72.82	99.6701	68.14	99.567	69.24	99.8561	73.61	98.6929
22.2468	1.10134	24.44	12.8363	22.2468	1.47625	24.44	32.1907	24.44	6.14423	22.2468	0.29458	22.2468	0.47291	22.2468	22.2468	0.0237	24.44	0.23504	72.89	99.6701	68.21	99.567	69.32	99.8561	73.69	98.6929
22.2666	0.64882	24.46	10.8942	22.2666	1.34512	24.46	24.565	24.46	5.28308	22.2666	0.17148	22.2666	0.34152	22.2666	22.2666	0.03493	24.46	0.18889	72.97	99.6701	68.29	99.567	69.4	99.8561	73.77	98.6929
22.2864	0.70602	24.48	9.38607	22.2864	1.34437	24.48	19.1635	24.48	4.6189	22.2864	0.26205	22.2864	0.42613	22.2864	22.2864	0.02982	24.48	0.1482	73.05	99.6701	68.37	99.567	69.48	99.8561	73.84	98.6728
22.3062	1.40952	24.5	8.24801	22.3062	1.43165	24.5	15.3746	24.5	4.10884	22.3062	0.24325	22.3062	0.40108	22.3062	22.3062	0.0331	24.5	0.11528	73.13	99.6701	68.45	99.558	69.55	99.8561	73.92	98.6728
22.326	1.35023	24.52	7.42372	22.326	0.98502	24.52	12.7061	24.52	3.71269	22.326	0.26662	22.326	0.41891	22.326	22.326	0.02132	24.52	0.08992	73.21	99.6701	68.53	99.558	69.63	99.8561	74	98.6527
22.3458	0.99118	24.54	6.8644	22.3458	1.10185	24.54	10.8081	24.54	3.39322	22.3458	0.23687	22.3458	0.38364	22.3458	22.3458	0.03099	24.54	0.07093	73.29	99.6701	68.6	99.558	69.71	99.8561	74.08	98.6527
22.3656	1.35838	24.56	6.5179	22.3656	0.92574	24.56	9.4542	24.56	3.11544	22.3656	0.38416	22.3656	0.52667	22.3656	22.3656	0.0276	24.56	0.05693	73.36	99.6701	68.68	99.558	69.79	99.8561	74.15	98.6527
22.3854	0.97945	24.58	6.30437	22.3854	0.75625	24.58	8.5173	24.58	2.84433	22.3854	0.43745	22.3854	0.57546	22.3854	22.3854	0.03145	24.58	0.04664	73.44	99.6701	68.76	99.5489	69.87	99.8561	74.23	98.6527
22.4052	1.54661	24.6	6.1016	22.4052	1.0037	24.6	7.92492	24.6	2.58572	22.4052	0.55548	22.4052	0.68942	22.4052	22.4052	0.0417	24.6	0.039	73.52	99.6701	68.84	99.5489	69.95	99.8561	74.31	98.6326
22.425	1.28104	24.62	5.80718	22.425	1.22521	24.62	7.63782	24.62	2.33515	22.425	0.65978	22.425	0.7897	22.425	22.425	0.0376	24.62	0.03323	73.6	99.6701	68.91	99.5489	70.02	99.8418	74.39	98.6326
22.4448	1.42192	24.64	5.44148	22.4448	0.7793	24.64	7.6168	24.64	2.10256	22.4448	0.51363	22.4448	0.63804	22.4448	22.4448	0.0207	24.64	0.02879	73.68	99.6701	68.99	99.5399	70.1	99.8418	74.47	98.6326
22.4646	1.44293	24.66	5.11333	22.4646	1.1541	24.66	7.77516	24.66	1.89413	22.4646	0.674	22.4646	0.79495	22.4646	22.4646	0.02826	24.66	0.02532	73.75	99.6701	69.07	99.5399	70.18	99.8418	74.55	98.6326
22.4844	1.52394	24.68	4.90334	22.4844	0.67587	24.68	7.91421	24.68	1.71405	22.4844	1.07778	22.4844	1.19701	22.4844	22.4844	0.02146	24.68	0.02258	73.83	99.6701	69.15	99.5399	70.26	99.8418	74.63	98.6125
22.5042	1.86817	24.7	4.81606	22.5042	0.72202	24.7	7.74828	24.7	1.56005	22.5042	1.60073	22.5042	1.7191	22.5042	22.5042	0.03065	24.7	0.02042	73.91	99.6701	69.23	99.5399	70.34	99.8418	74.71	98.6125
22.524	1.65614	24.72	4.7774	22.524	0.45894	24.72	7.14061	24.72	1.42993	22.524	1.79314	22.524	1.90868	22.524	22.524	0.02919	24.72	0.01875	73.99	99.6701	69.31	99.5399	70.42	99.8418	74.78	98.6125
22.5438	1.53411	24.74	4.67227	22.5438	0.85701	24.74	6.25398	24.74	1.32043	22.5438	2.42333	22.5438	2.53882	22.5438	22.5438	0.03071	24.74	0.01751	74.06	99.6701	69.38	99.5309	70.5	99.8561	74.87	98.6125
22.5636	1.99508	24.76	4.45908	22.5636	0.89701	24.76	5.34396	24.76	1.22874	22.5636	2.85424	22.5636	2.96844	22.5636	22.5636	0.03763	24.76	0.01664	74.14	99.6701	69.46	99.5309	70.57	99.8561	74.94	98.5924
22.5834	1.95975	24.78	4.21935	22.5834	0.50404	24.78	4.558	24.78	1.15213	22.5834	3.97976	22.5834	4.09745	22.5834	22.5834	0.03731	24.78	0.01612	74.22	99.6701	69.54	99.5309	70.65	99.8561	75.02	98.5924
22.6032	2.12768	24.8	4.05035	22.6032	0.66477	24.8	3.93563	24.8	1.08798	22.6032	4.51971	22.6032	4.63684	22.6032	22.6032	0.03528	24.8	0.01582	74.3	99.6701	69.62	99.5309	70.73	99.8561	75.1	98.5924
22.623	2.12576	24.82	3.97557	22.623	0.6921	24.82	3.46673	24.82	1.03607	22.623	5.1888	22.623	5.30654	22.623	22.623	0.04008	24.82	0.01571	74.38	99.6701	69.69	99.5219	70.81	99.8561	75.17	98.5723
22.6428	2.30378	24.84	3.93106	22.6428	0.49812	24.84	3.12672	24.84	0.99139	22.6428	5.75409	22.6428	5.87171	22.6428	22.6428	0.04885	24.84	0.01572	74.45	99.6701	69.77	99.5219	70.89	99.8561	75.25	98.5723
22.6626	3.26467	24.86	3.80679	22.6626	0.51136	24.86	2.89159	24.86	0.95603	22.6626	6.57833	22.6626	6.69746	22.6626	22.6626	0.05891	24.86	0.01583	74.53	99.6557	69.85	99.5219	70.96	99.8561	75.33	98.5522
22.6824	3.79922	24.88	3.55881	22.6824	0.77872	24.88	2.74417	24.88	0.93082	22.6824	6.95971	22.6824	7.07758	22.6824	22.6824	0.06527	24.88	0.01601	74.61	99.6557	69.93	99.5219	71.04	99.8561	75.41	98.5522
22.7022	5.02337	24.9	3.26014	22.7022	0.73684	24.9	2.67678	24.9	0.9169	22.7022	7.14868	22.7022	7.26405	22.7022	22.7022	0.08457	24.9	0.01615	74.69	99.6557	70.01	99.5129	71.13	99.8561	75.49	98.5522
22.722	6.51406	24.92	3.00773	22.722	0.92628	24.92	2.69161	24.92	0.91554	22.722	7.46697	22.722	7.58081	22.722	22.722	0.1023	24.92	0.01603	74.77	99.6557	70.09	99.5129	71.2	99.8418	75.57	98.5321
22.7418	8.47783	24.94	2.85423	22.7418	1.00513	24.94	2.79948	24.94	0.92777	22.7418	7.18252	22.7418	7.29083	22.7418	22.7418	0.12189	24.94	0.0155	74.84	99.6557	70.17	99.5129	71.28	99.8418	75.64	98.5321
22.7616	9.17247	24.96	2.79816	22.7616	1.15247	24.96	3.01607	24.96	0.95388	22.7616	6.89792	22.7616	7.00087	22.7616	22.7616	0.1301	24.96	0.01452	74.92	99.6557	70.24	99.5038	71.36	99.8418	75.72	98.5321
22.7814	10.2669	24.98	2.81212	22.7814	1.67116	24.98	3.35312	24.98	0.99279	22.7814	6.5641	22.7814	6.66125	22.7814	22.7814	0.15722	24.98	0.01318	75	99.6557	70.32	99.5038	71.44	99.8418	75.8	98.5321
22.8012	10.6219	25	2.84101	22.8012	1.55825	25	3.80326	25	1.04221	22.8012	6.03788	22.8012	6.12796	22.8012	22.8012	0.18391	25	0.01162	75.08	99.6557	70.4	99.5038	71.52	99.8418	75.88	98.5321
22.821	10.1508	25.02	2.8547	22.821	2.21394	25.02	4.32761	25.02	1.10006	22.821	5.18292	22.821	5.26389	22.821	22.821	0.19782	25.02	0.01008	75.16	99.6557	70.48	99.5038	71.59	99.8418	75.96	98.5321
22.8408	9.09009	25.04	2.87165	22.8408	2.62553	25.04	4.85156	25.04	1.16922	22.8408	4.15582	22.8408	4.22673	22.8408	22.8408	0.19481	25.04	0.00873	75.24	99.6557	70.56	99.4948	71.67	99.8418	76.04	98.5321
22.8606	8.3326	25.06	2.96746	22.8606	2.25247	25.06	5.24562	25.06	1.25481	22.8606	3.27878	22.8606	3.34045	22.8606	22.8606	0.17817	25.06	0.00762	75.31	99.6557	70.63	99.4948	71.75	99.8418	76.12	98.5321
22.8804	7.14877	25.08	3.19076	22.8804	2.40705	25.08	5.36242	25.08	1.36074	22.8804	2.7184	22.8804	2.77302	22.8804	22.8804	0.15541	25.08	0.00674	75.39	99.6414	70.71	99.4858	71.83	99.8274	76.19	98.5321
22.9002	5.85173	25.1	3.54024	22.9002	2.73433	25.1	5.1709	25.1	1.48092	22.9002	2.19038	22.9002	2.23819	22.9002	22.9002	0.11745	25.1	0.00605	75.47	99.6414	70.79	99.4858	71.91	99.8274	76.27	98.512
22.92	5.43084	25.12	3.94422	22.92	3.60228	25.12	4.74665	25.12	1.5965	22.92	1.80703	22.92	1.84909	22.92	22.92	0.10095	25.12	0.00551	75.55	99.6414	70.87	99.4858	71.99	99.8274	76.35	98.512
22.9398	5.79615	25.14	4.22213	22.9398	4.35639	25.14	4.16645	25.14	1.67564	22.9398	1.48679	22.9398	1.52345	22.9398	22.9398	0.0664	25.14	0.0051	75.63	99.6414	70.94	99.4858	72.07	99.8274	76.43	98.512
22.9596	6.89103	25.16	4.19196	22.9596	4.99663	25.16	3.51902	25.16	1.68906	22.9596	1.34359	22.9596	1.37611	22.9596	22.9596	0.0509	25.16	0.00478	75.71	99.6414	71.02	99.4768	72.14	99.8274	76.51	98.512
22.9794	8.09589	25.18	3.84183	22.9794	6.4869	25.18	2.91198	25.18	1.63274	22.9794	1.40799	22.9794	1.43792	22.9794	22.9794	0.0418	25.18	0.00452	75.78	99.6414	71.1	99.4768	72.22	99.8274	76.59	98.4919
22.9992	8.86442	25.2	3.3675	22.9992	6.7464	25.2	2.41423	25.2	1.53201	22.9992	1.50837	22.9992	1.53577	22.9992	22.9992	0.04704	25.2	0.00431	75.86	99.6414	71.18	99.4768	72.3	99.8274	76.67	98.4919
23.019	9.53639	25.22	2.94486	23.019	7.20792	25.22	2.02902	25.22	1.42143	23.019	1.77892	23.019	1.80505	23.019	23.019	0.03865	25.22	0.00413	75.94	99.6414	71.26	99.4768	72.38	99.8274	76.75	98.4919
23.0388	9.59881	25.24	2.65399	23.0388	7.76724	25.24	1.74398	25.24	1.32456	23.0388	1.95073	23.0388	1.97495	23.0388	23.0388	0.04859	25.24	0.00397	76.02	99.6414	71.33	99.4768	72.46	99.8274	76.83	98.4718
23.0586	8.24888	25.26	2.51027	23.0586	7.67542	25.26	1.54946	25.26	1.24955	23.0586	2.62816	23.0586	2.65397	23.0586	23.0586	0.05157	25.26	0.00385	76.1	99.627	71.41	99.4677	72.54	99.8274	76.9	98.4718
23.0784	7.21878	25.28	2.49514	23.0784	7.0562	25.28	1.39864	25.28	1.19142	23.0784	3.38406	23.0784	3.41187	23.0784	23.0784	0.05327	25.28	0.00375	76.17	99.6414	71.49	99.4677	72.61	99.8418	76.98	98.4718
23.0982	7.16143	25.3	2.55667	23.0982	6.22218	25.3	1.2881	25.3	1.13831	23.0982	4.02242	23.0982	4.05154	23.0982	23.0982	0.05966	25.3	0.00368	76.25	99.6414	71.57	99.4677	72.69	99.8418	77.06	98.4516
23.118	5.73502	25.32	2.60337	23.118	5.54785	25.32	1.2062	25.32	1.07978	23.118	5.25844	23.118	5.29288	23.118	23.118	0.04673	25.32	0.00364	76.33	99.6414	71.65	99.4677	72.77	99.8418	77.14	98.4516
23.1378	5.21474	25.34	2.53711	23.1378	4.25167	25.34	1.14512	25.34	1.01318	23.1378	6.27149	23.1378	6.30972	23.1378	23.1378	0.05185	25.34	0.00363	76.41	99.6414	71.73	99.4587	72.85	99.8418	77.21	98.4516
23.1576	4.7045	25.36	2.33847	23.1576	3.2259	25.36	1.09986	25.36	0.94272	23.1576	7.02902	23.1576	7.06947	23.1576	23.1576	0.05682	25.36	0.00365	76.49	99.6414	71.8	99.4587	72.93	99.8418	77.29	98.4516
23.1774	5.55676	25.38	2.07535	23.1774	2.55192	25.38	1.06725	25.38	0.87528	23.1774	7.75762	23.1774	7.80012	23.1774	23.1774	0.05569	25.38	0.00371	76.57	99.6414	71.88	99.4587	73.01	99.8418	77.37	98.4315
23.1972	6.1992	25.4	1.82193	23.1972	2.13856	25.4	1.04566	25.4	0.81684	23.1972	8.24101	23.1972	8.28397	23.1972	23.1972	0.04589	25.4	0.00381	76.64	99.6414	71.96	99.4497	73.09	99.8274	77.45	98.4114
23.217	7.61119	25.42	1.61411	23.217	2.12586	25.42	1.03371	25.42	0.77129	23.217	8.25769	23.217	8.2982	23.217	23.217	0.06181	25.42	0.00395	76.72	99.6414	72.04	99.4497	73.17	99.8274	77.53	98.4114
23.2368	9.66614	25.44	1.45995	23.2368	1.81369	25.44	1.03161	25.44	0.74051	23.2368	8.37669	23.2368	8.4153	23.2368	23.2368	0.06153	25.44	0.00416	76.8	99.6414	72.12	99.4407	73.25	99.8274	77.61	98.4114
23.2566	11.6845	25.46	1.35475	23.2566	2.50458	25.46	1.03924	25.46	0.72509	23.2566	8.23676	23.2566	8.2719	23.2566	23.2566	0.06836	25.46	0.00444	76.88	99.6414	72.2	99.4407	73.33	99.8274	77.69	98.4114
23.2764	13.7529	25.48	1.29055	23.2764	3.03604	25.48	1.05161	25.48	0.72511	23.2764	8.08669	23.2764	8.11825	23.2764	23.2764	0.08031	25.48	0.00483	76.96	99.627	72.28	99.4317	73.41	99.8274	77.76	98.4114
23.2962	16.0978	25.5	1.25929	23.2962	3.69787	25.5	1.08182	25.5	0.74086	23.2962	8.31637	23.2962	8.34687	23.2962	23.2962	0.08572	25.5	0.00538	77.03	99.627	72.36	99.4317	73.48	99.8274	77.84	98.4114
23.316	17.3634	25.52	1.25488	23.316	4.76359	25.52	1.12654	25.52	0.77326	23.316	8.76396	23.316	8.79494	23.316	23.316	0.08772	25.52	0.0061	77.11	99.627	72.44	99.4317	73.56	99.8274	77.92	98.4114
23.3358	17.1901	25.54	1.27369	23.3358	6.75749	25.54	1.18977	25.54	0.82429	23.3358	9.70034	23.3358	9.73498	23.3358	23.3358	0.08233	25.54	0.00708	77.19	99.627	72.51	99.4226	73.64	99.8274	78	98.4114
23.3556	16.2939	25.56	1.31475	23.3556	8.7743	25.56	1.27753	25.56	0.89733	23.3556	12.8078	23.3556	12.8605	23.3556	23.3556	0.07496	25.56	0.0084	77.27	99.627	72.59	99.4226	73.72	99.8274	78.08	98.3913
23.3754	15.8076	25.58	1.37927	23.3754	12.6245	25.58	1.39849	25.58	0.99747	23.3754	19.7024	23.3754	19.7982	23.3754	23.3754	0.06758	25.58	0.01012	77.35	99.627	72.67	99.4226	73.8	99.8274	78.16	98.3913
23.3952	14.6683	25.6	1.4711	23.3952	14.6839	25.6	1.57066	25.6	1.13162	23.3952	23.4501	23.3952	23.5683	23.3952	23.3952	0.08323	25.6	0.01231	77.43	99.627	72.74	99.4136	73.88	99.8274	78.24	98.3913
23.415	13.6957	25.62	1.6025	23.415	16.3559	25.62	1.79764	25.62	1.30859	23.415	25.8611	23.415	25.9929	23.415	23.415	0.08013	25.62	0.0149	77.5	99.627	72.82	99.4136	73.96	99.8274	78.32	98.3712
23.4348	12.44	25.64	1.77025	23.4348	17.1391	25.64	2.10037	25.64	1.53884	23.4348	25.4078	23.4348	25.5344	23.4348	23.4348	0.07645	25.64	0.01764	77.58	99.627	72.9	99.4136	74.04	99.8274	78.4	98.3712
23.4546	12.0071	25.66	1.99146	23.4546	16.3561	25.66	2.4902	25.66	1.83297	23.4546	19.7711	23.4546	19.8583	23.4546	23.4546	0.07278	25.66	0.01995	77.66	99.627	72.99	99.4046	74.11	99.8274	78.48	98.3712
23.4745	11.6942	25.68	2.27923	23.4745	15.0619	25.68	2.96046	25.68	2.2	23.4744	15.9123	23.4745	15.9717	23.4745	23.4745	0.0647	25.68	0.02123	77.74	99.627	73.07	99.4046	74.19	99.8274	78.56	98.3511
23.4943	11.3681	25.7	2.64544	23.4943	13.6898	25.7	3.4891	25.7	2.64182	23.4942	12.8315	23.4943	12.8685	23.4943	23.4943	0.06047	25.7	0.02128	77.82	99.627	73.15	99.4046	74.27	99.8274	78.63	98.3511
23.5141	10.6089	25.72	3.08879	23.5141	12.1126	25.72	4.06686	25.72	3.14514	23.514	8.61161	23.5141	8.61854	23.5141	23.5141	0.05424	25.72	0.02059	77.9	99.627	73.22	99.3956	74.35	99.8274	78.71	98.3511
23.5339	9.25679	25.74	3.62325	23.5339	9.78329	25.74	4.68526	25.74	3.67417	23.5338	6.35339	23.5339	6.34329	23.5339	23.5339	0.05697	25.74	0.01991	77.98	99.627	73.3	99.3956	74.43	99.8274	78.79	98.331
23.5537	8.84415	25.76	4.26888	23.5537	8.51243	25.76	5.28009	25.76	4.177	23.5537	5.44382	23.5537	5.42563	23.5537	23.5537	0.06865	25.76	0.01975	78.05	99.6127	73.38	99.3956	74.51	99.8274	78.87	98.331
23.5735	7.50217	25.78	5.10326	23.5735	7.15377	25.78	5.69302	25.78	4.60318	23.5735	5.18815	23.5735	5.16622	23.5735	23.5735	0.07919	25.78	0.02028	78.13	99.6127	73.46	99.3956	74.59	99.8274	78.95	98.331
23.5933	6.97637	25.8	6.26458	23.5933	6.49534	25.8	5.73716	25.8	4.92838	23.5933	5.14695	23.5933	5.12281	23.5933	23.5933	0.10893	25.8	0.02128	78.21	99.6127	73.54	99.3866	74.67	99.8274	79.03	98.331
23.6131	7.23678	25.82	7.84145	23.6131	5.60908	25.82	5.36679	25.82	5.11796	23.6131	5.23866	23.6131	5.21314	23.6131	23.6131	0.12033	25.82	0.0223	78.29	99.6127	73.61	99.3866	74.75	99.8274	79.11	98.331
23.6329	7.72708	25.84	9.82132	23.6329	6.2762	25.84	4.80755	25.84	5.1242	23.6329	5.80036	23.6329	5.77659	23.6329	23.6329	0.15475	25.84	0.02289	78.37	99.5983	73.69	99.3866	74.82	99.8274	79.19	98.3109
23.6527	7.94427	25.86	11.9837	23.6527	6.30847	25.86	4.29667	25.86	4.93171	23.6527	5.97887	23.6527	5.95441	23.6527	23.6527	0.16218	25.86	0.02305	78.44	99.5983	73.77	99.3775	74.9	99.8274	79.26	98.3109
23.6725	7.74846	25.88	13.8796	23.6725	7.52615	25.88	3.96475	25.88	4.59775	23.6725	6.81128	23.6725	6.79047	23.6725	23.6725	0.16222	25.88	0.02322	78.53	99.5983	73.85	99.3775	74.98	99.8274	79.34	98.3109
23.6923	7.58267	25.9	15.0246	23.6923	7.78334	25.9	3.85232	25.9	4.22547	23.6923	6.98979	23.6923	6.96836	23.6923	23.6923	0.1668	25.9	0.02377	78.6	99.5983	73.93	99.3775	75.06	99.8274	79.42	98.3109
23.7121	7.22373	25.92	15.1397	23.7121	8.48024	25.92	3.96348	25.92	3.89992	23.7121	7.57192	23.7121	7.55252	23.7121	23.7121	0.15149	25.92	0.02462	78.68	99.5983	74	99.3775	75.14	99.813	79.5	98.3109
23.7319	7.0214	25.94	14.3914	23.7319	8.86141	25.94	4.29228	25.94	3.65416	23.7319	7.35368	23.7319	7.33109	23.7319	23.7319	0.14884	25.94	0.02521	78.76	99.5983	74.08	99.3685	75.22	99.813	79.58	98.3109
23.7517	6.74583	25.96	13.3233	23.7517	8.73797	25.96	4.83141	25.96	3.4734	23.7517	7.87794	23.7517	7.85703	23.7517	23.7517	0.14248	25.96	0.02492	78.84	99.5983	74.16	99.3685	75.3	99.813	79.66	98.2908
23.7715	6.52695	25.98	12.328	23.7715	8.44207	25.98	5.59678	25.98	3.31752	23.7715	8.00365	23.7715	7.98192	23.7715	23.7715	0.13429	25.98	0.0237	78.92	99.5983	74.24	99.3685	75.38	99.813	79.74	98.2908
23.7913	6.95769	26	11.5007	23.7913	7.90858	26	6.67505	26	3.15351	23.7913	8.04926	23.7913	8.02627	23.7913	23.7913	0.11387	26	0.02219	79	99.5983	74.32	99.3595	75.46	99.813	79.82	98.2908
23.8111	7.23524	26.02	10.8126	23.8111	7.02678	26.02	8.21877	26.02	2.97567	23.8111	8.45778	23.8111	8.43576	23.8111	23.8111	0.11462	26.02	0.02108	79.08	99.5983	74.4	99.3595	75.53	99.813	79.9	98.2908
23.8309	8.50886	26.04	10.134	23.8309	6.67913	26.04	10.368	26.04	2.7942	23.8309	8.97844	23.8309	8.95842	23.8309	23.8309	0.11098	26.04	0.02082	79.15	99.5983	74.48	99.3505	75.62	99.813	79.98	98.2707
23.8507	10.0757	26.06	9.31038	23.8507	5.76827	26.06	13.1464	26.06	2.61397	23.8507	10.5687	23.8507	10.5576	23.8507	23.8507	0.0981	26.06	0.02165	79.23	99.5983	74.56	99.3505	75.69	99.813	80.06	98.2707
23.8705	12.6319	26.08	8.28666	23.8705	5.59019	26.08	16.2992	26.08	2.43281	23.8705	12.3427	23.8705	12.3419	23.8705	23.8705	0.12827	26.08	0.02377	79.31	99.5983	74.64	99.3414	75.77	99.813	80.14	98.2707
23.8903	15.2015	26.1	7.1423	23.8903	5.81927	26.1	19.1224	26.1	2.25218	23.8903	16.0308	23.8903	16.0528	23.8903	23.8903	0.12577	26.1	0.02724	79.39	99.5983	74.72	99.3414	75.85	99.813	80.21	98.2506
23.9101	19.3701	26.12	6.07181	23.9101	6.195	26.12	20.6295	26.12	2.0785	23.9101	20.3405	23.9101	20.3895	23.9101	23.9101	0.14202	26.12	0.03192	79.47	99.5983	74.8	99.3324	75.93	99.813	80.29	98.2506
23.9299	23.4887	26.14	5.24352	23.9299	7.45983	26.14	20.168	26.14	1.91758	23.9299	26.3494	23.9299	26.4368	23.9299	23.9299	0.13185	26.14	0.03725	79.55	99.5983	74.87	99.3324	76.01	99.813	80.37	98.2304
23.9497	29.5862	26.16	4.7259	23.9497	8.90062	26.16	17.9084	26.16	1.77546	23.9497	31.9549	23.9497	32.0779	23.9497	23.9497	0.1302	26.16	0.04194	79.63	99.5983	74.95	99.3234	76.09	99.813	80.45	98.2103
23.9695	38.9149	26.18	4.49621	23.9695	11.4975	26.18	14.7808	26.18	1.65736	23.9695	38.5787	23.9695	38.7441	23.9695	23.9695	0.13935	26.18	0.04423	79.71	99.584	75.03	99.3234	76.17	99.813	80.53	98.2103
23.9893	49.8692	26.2	4.46606	23.9893	13.935	26.2	11.7625	26.2	1.56419	23.9893	44.5791	23.9893	44.783	23.9893	23.9893	0.16357	26.2	0.04322	79.79	99.584	75.11	99.3144	76.25	99.813	80.61	98.2103
24.0091	60.7637	26.22	4.48231	24.0091	18.9711	26.22	9.34079	26.22	1.4877	24.0091	48.3405	24.0091	48.5679	24.0091	24.0091	0.21592	26.22	0.03976	79.87	99.584	75.19	99.3144	76.33	99.7986	80.69	98.2103
24.0289	68.2571	26.24	4.39609	24.0289	25.3001	26.24	7.62265	26.24	1.4163	24.0289	49.0434	24.0289	49.2743	24.0289	24.0289	0.30139	26.24	0.03563	79.94	99.584	75.27	99.3144	76.41	99.7986	80.76	98.2103
24.0487	68.2021	26.26	4.16912	24.0487	32.9805	26.26	6.54669	26.26	1.34421	24.0487	45.5608	24.0487	45.7675	24.0487	24.0487	0.43845	26.26	0.03216	80.02	99.584	75.35	99.3054	76.48	99.813	80.85	98.2103
24.0685	63.6102	26.28	3.85362	24.0685	42.3479	26.28	6.00619	26.28	1.27243	24.0685	41.9317	24.0685	42.1133	24.0685	24.0685	0.60833	26.28	0.02983	80.1	99.584	75.43	99.3054	76.56	99.813	80.93	98.2103
24.0883	53.4852	26.3	3.50802	24.0883	50.1328	26.3	5.87418	26.3	1.20132	24.0883	35.5015	24.0883	35.6395	24.0883	24.0883	0.73402	26.3	0.0285	80.18	99.584	75.51	99.2964	76.64	99.813	81.01	98.2103
24.1081	42.0578	26.32	3.16826	24.1081	56.8139	26.32	5.98553	26.32	1.12672	24.1081	28.0392	24.1081	28.127	24.1081	24.1081	0.78425	26.32	0.02774	80.26	99.584	75.58	99.2964	76.72	99.813	81.08	98.1902
24.1279	30.2474	26.34	2.86228	24.1279	58.8778	26.34	6.12457	26.34	1.0442	24.1279	20.8495	24.1279	20.8887	24.1279	24.1279	0.69437	26.34	0.02716	80.34	99.584	75.66	99.2964	76.8	99.813	81.16	98.1902
24.1477	20.8055	26.36	2.58049	24.1477	57.5063	26.36	6.11964	26.36	0.95396	24.1477	15.5159	24.1477	15.5189	24.1477	24.1477	0.56782	26.36	0.02643	80.42	99.584	75.74	99.2964	76.88	99.813	81.24	98.1902
24.1675	14.2551	26.38	2.32727	24.1675	55.0474	26.38	5.99055	26.38	0.87243	24.1675	11.2108	24.1675	11.1844	24.1675	24.1675	0.42152	26.38	0.02516	80.5	99.584	75.82	99.2873	76.96	99.813	81.32	98.1701
24.1873	9.67012	26.4	2.10365	24.1873	48.5149	26.4	5.89708	26.4	0.80587	24.1873	8.03471	24.1873	7.98639	24.1873	24.1873	0.30237	26.4	0.02306	80.57	99.584	75.9	99.2873	77.04	99.813	81.4	98.1701
24.2071	7.98996	26.42	1.89992	24.2071	40.3349	26.42	5.96028	26.42	0.75938	24.2071	6.12894	24.2071	6.06711	24.2071	24.2071	0.19614	26.42	0.02023	80.65	99.584	75.98	99.2783	77.12	99.813	81.48	98.1701
24.2269	6.68292	26.44	1.62711	24.2269	31.8065	26.44	6.17187	26.44	0.73318	24.2269	5.0693	24.2269	4.99978	24.2269	24.2269	0.12318	26.44	0.01716	80.73	99.584	76.06	99.2783	77.2	99.813	81.56	98.15
24.2467	7.21474	26.46	1.48378	24.2467	22.7573	26.46	6.43479	26.46	0.72362	24.2467	4.04564	24.2467	3.96847	24.2467	24.2467	0.0856	26.46	0.01433	80.81	99.5983	76.14	99.2693	77.28	99.813	81.64	98.15
24.2665	7.77659	26.48	1.37451	24.2665	16.9287	26.48	6.52308	26.48	0.72041	24.2665	3.84097	24.2665	3.76168	24.2665	24.2665	0.06038	26.48	0.01191	80.89	99.5983	76.22	99.2693	77.36	99.813	81.72	98.15
24.2863	8.80152	26.5	1.27659	24.2863	11.3704	26.5	6.24494	26.5	0.70838	24.2863	3.85764	24.2863	3.77775	24.2863	24.2863	0.06401	26.5	0.00992	80.97	99.584	76.29	99.2603	77.44	99.813	81.8	98.1299
24.3061	10.1196	26.52	1.16417	24.3061	8.19266	26.52	5.46796	26.52	0.68121	24.3061	3.87775	24.3061	3.79728	24.3061	24.3061	0.04804	26.52	0.0083	81.05	99.584	76.37	99.2603	77.52	99.813	81.88	98.1299
24.3259	10.8116	26.54	1.04047	24.3259	7.08604	26.54	4.55866	26.54	0.63594	24.3259	4.27074	24.3259	4.19223	24.3259	24.3259	0.04755	26.54	0.00702	81.12	99.584	76.45	99.2603	77.6	99.813	81.95	98.1299
24.3457	11.3736	26.56	0.9205	24.3457	6.00885	26.56	3.66913	26.56	0.57811	24.3457	4.50875	24.3457	4.43124	24.3457	24.3457	0.05105	26.56	0.00605	81.2	99.5696	76.53	99.2512	77.68	99.813	82.04	98.1299
24.3655	10.8164	26.58	0.8204	24.3655	5.57001	26.58	2.92836	26.58	0.51831	24.3655	4.37389	24.3655	4.29489	24.3655	24.3655	0.04729	26.58	0.00529	81.28	99.5696	76.61	99.2512	77.76	99.813	82.11	98.1098
24.3853	9.97283	26.6	0.7466	24.3853	5.35272	26.6	2.36235	26.6	0.46395	24.3853	4.69201	24.3853	4.61452	24.3853	24.3853	0.04397	26.6	0.00473	81.36	99.5696	76.69	99.2512	77.84	99.813	82.19	98.1299
24.4051	9.40243	26.62	0.69087	24.4051	5.58492	26.62	1.95233	26.62	0.41849	24.4051	4.63201	24.4051	4.55366	24.4051	24.4051	0.04491	26.62	0.00425	81.44	99.5696	76.77	99.2512	77.92	99.7986	82.27	98.1098
24.4249	8.05593	26.64	0.65194	24.4249	4.81429	26.64	1.66717	26.64	0.38278	24.4249	4.64705	24.4249	4.56826	24.4249	24.4249	0.04159	26.64	0.00394	81.52	99.5696	76.85	99.2512	78	99.7986	82.36	98.1098
24.4447	7.34905	26.66	0.62497	24.4447	4.34337	26.66	1.47798	26.66	0.35642	24.4447	3.96897	24.4447	3.88525	24.4447	24.4447	0.04069	26.66	0.00373	81.6	99.5553	76.93	99.2422	78.07	99.7986	82.44	98.1098
24.4645	6.61225	26.68	0.60594	24.4645	4.48476	26.68	1.36061	26.68	0.33851	24.4645	3.83917	24.4645	3.75422	24.4645	24.4645	0.03893	26.68	0.0036	81.68	99.5553	77.01	99.2422	78.15	99.7986	82.51	98.1098
24.4843	6.63166	26.7	0.5953	24.4843	4.15735	26.7	1.29436	26.7	0.32813	24.4843	3.60213	24.4843	3.51523	24.4843	24.4843	0.04997	26.7	0.00355	81.75	99.5553	77.09	99.2332	78.23	99.7986	82.59	98.1098
24.5041	6.56785	26.72	0.58912	24.5041	3.88868	26.72	1.25696	26.72	0.32444	24.5041	3.32766	24.5041	3.23857	24.5041	24.5041	0.03926	26.72	0.00359	81.83	99.5553	77.17	99.2332	78.31	99.7986	82.67	98.0897
24.5239	6.74727	26.74	0.59021	24.5239	3.29124	26.74	1.22399	26.74	0.32675	24.5239	2.89478	24.5239	2.80253	24.5239	24.5239	0.05641	26.74	0.00372	81.91	99.5553	77.25	99.2242	78.39	99.7986	82.75	98.0897
24.5437	6.34044	26.76	0.59959	24.5437	3.33542	26.76	1.17827	26.76	0.33495	24.5437	2.47891	24.5437	2.38366	24.5437	24.5437	0.06703	26.76	0.00397	81.99	99.5553	77.33	99.2242	78.47	99.7986	82.83	98.0696
24.5635	5.85039	26.78	0.61651	24.5635	3.17456	26.78	1.1184	26.78	0.34892	24.5635	2.58239	24.5635	2.48763	24.5635	24.5635	0.06301	26.78	0.00437	82.07	99.5696	77.4	99.2152	78.55	99.7986	82.91	98.0696
24.5833	5.32375	26.8	0.64083	24.5833	2.67517	26.8	1.04735	26.8	0.36901	24.5833	2.36415	24.5833	2.26767	24.5833	24.5833	0.07547	26.8	0.00494	82.15	99.5696	77.48	99.2061	78.63	99.7842	82.99	98.0696
24.6031	5.28683	26.82	0.67678	24.6031	2.69691	26.82	0.96601	26.82	0.39586	24.6031	2.13725	24.6031	2.03917	24.6031	24.6031	0.07785	26.82	0.00572	82.23	99.5696	77.56	99.2061	78.71	99.7842	83.07	98.0696
24.6229	4.6437	26.84	0.72459	24.6229	2.74482	26.84	0.89104	26.84	0.42974	24.6229	1.97181	24.6229	1.87241	24.6229	24.6229	0.07951	26.84	0.0067	82.31	99.5696	77.64	99.1971	78.79	99.7842	83.15	98.0495
24.6427	4.32707	26.86	0.78682	24.6427	2.44769	26.86	0.82584	26.86	0.47354	24.6427	1.81815	24.6427	1.71769	24.6427	24.6427	0.06825	26.86	0.00783	82.39	99.5696	77.72	99.1971	78.87	99.7842	83.23	98.0495
24.6625	3.27097	26.88	0.8664	24.6625	2.41443	26.88	0.77436	26.88	0.52802	24.6625	1.54711	24.6625	1.44473	24.6625	24.6625	0.07859	26.88	0.00868	82.47	99.5553	77.8	99.1881	78.95	99.7842	83.31	98.0495
24.6823	2.89115	26.9	0.96823	24.6823	2.62551	26.9	0.75017	26.9	0.59749	24.6823	1.78333	24.6823	1.6826	24.6823	24.6823	0.0669	26.9	0.00961	82.55	99.5553	77.88	99.1881	79.03	99.7842	83.39	98.0495
24.7021	2.45474	26.92	1.09371	24.7021	2.49155	26.92	0.73203	26.92	0.68219	24.7021	1.38969	24.7021	1.28629	24.7021	24.7021	0.06573	26.92	0.01022	82.63	99.5553	77.96	99.1791	79.11	99.7842	83.47	98.0294
24.7219	2.43145	26.94	1.25469	24.7219	2.52378	26.94	0.72675	26.94	0.78864	24.7219	1.33983	24.7219	1.23626	24.7219	24.7219	0.05646	26.94	0.01057	82.71	99.5553	78.04	99.1791	79.19	99.7842	83.55	98.0294
24.7417	2.20501	26.96	1.46373	24.7417	3.19762	26.96	0.73211	26.96	0.92439	24.7417	1.43987	24.7417	1.33711	24.7417	24.7417	0.04904	26.96	0.01073	82.79	99.5553	78.12	99.1701	79.27	99.7842	83.63	98.0294
24.7615	1.53224	26.98	1.74807	24.7615	3.38639	26.98	0.74718	26.98	1.09839	24.7615	1.39018	24.7615	1.28715	24.7615	24.7615	0.04418	26.98	0.01061	82.86	99.5553	78.2	99.1701	79.35	99.7842	83.71	98.0092
24.7813	1.39584	27	2.14255	24.7813	3.30827	27	0.77206	27	1.32187	24.7813	1.30795	24.7813	1.20465	24.7813	24.7813	0.05154	27	0.01013	82.95	99.5553	78.28	99.161	79.43	99.7842	83.79	98.0092
24.8011	1.42272	27.02	2.68478	24.8011	3.49076	27.02	0.8063	27.02	1.60325	24.8011	1.16622	24.8011	1.0622	24.8011	24.8011	0.04484	27.02	0.00942	83.02	99.541	78.36	99.161	79.51	99.7842	83.86	97.9891
24.8209	1.60954	27.04	3.40614	24.8209	3.68315	27.04	0.85104	27.04	1.94696	24.8209	0.98525	24.8209	0.88036	24.8209	24.8209	0.037	27.04	0.00874	83.1	99.541	78.44	99.152	79.59	99.7842	83.94	97.9891
24.8407	1.4966	27.06	4.31052	24.8407	3.90497	27.06	0.90748	27.06	2.34265	24.8407	1.25891	24.8407	1.15621	24.8407	24.8407	0.03754	27.06	0.00834	83.18	99.541	78.52	99.152	79.67	99.7842	84.02	97.9891
24.8605	1.38705	27.08	5.32129	24.8605	3.44959	27.08	0.97761	27.08	2.77581	24.8605	1.30958	24.8605	1.20755	24.8605	24.8605	0.04633	27.08	0.00835	83.26	99.541	78.6	99.152	79.75	99.7842	84.11	97.9891
24.8803	1.40413	27.1	6.26846	24.8803	2.94223	27.1	1.06447	27.1	3.20169	24.8803	1.44183	24.8803	1.34121	24.8803	24.8803	0.0439	27.1	0.00886	83.34	99.541	78.68	99.143	79.83	99.7842	84.18	97.9891
24.9001	1.45791	27.12	7.03359	24.9001	2.71829	27.12	1.17462	27.12	3.57917	24.9001	1.58438	24.9001	1.48518	24.9001	24.9001	0.04629	27.12	0.00992	83.42	99.541	78.75	99.134	79.91	99.7842	84.26	97.9891
24.9199	1.44844	27.14	7.70409	24.9199	2.72567	27.14	1.31098	27.14	3.85358	24.9199	1.94664	24.9199	1.8503	24.9199	24.9199	0.03519	27.14	0.01159	83.5	99.541	78.84	99.134	79.99	99.7842	84.34	97.9891
24.9397	1.80878	27.16	8.39548	24.9397	2.37171	27.16	1.48472	27.16	4.06108	24.9397	2.09426	24.9397	1.99948	24.9397	24.9397	0.04285	27.16	0.01387	83.58	99.541	78.91	99.134	80.07	99.7986	84.42	97.9891
24.9595	2.14918	27.18	8.95179	24.9595	1.91694	27.18	1.71006	27.18	4.12976	24.9595	2.41385	24.9595	2.32182	24.9595	24.9595	0.0498	27.18	0.01663	83.66	99.541	79	99.1249	80.15	99.7986	84.51	97.969
24.9793	2.01327	27.2	8.97288	24.9793	2.00608	27.2	2.00732	27.2	4.01787	24.9793	2.56653	24.9793	2.47621	24.9793	24.9793	0.04296	27.2	0.01953	83.74	99.541	79.08	99.1249	80.23	99.7986	84.58	97.969
24.9991	2.77683	27.22	8.26982	24.9991	1.8902	27.22	2.40759	27.22	3.73436	24.9991	2.58304	24.9991	2.49351	24.9991	24.9991	0.0465	27.22	0.02178	83.82	99.541	79.16	99.1159	80.31	99.7842	84.66	97.969
25.0189	2.73763	27.24	7.10728	25.0189	1.89818	27.24	2.95167	27.24	3.34103	25.0189	2.92993	25.0189	2.84338	25.0189	25.0189	0.04479	27.24	0.02258	83.9	99.541	79.23	99.1069	80.38	99.7842	84.74	97.969
25.0387	2.85504	27.26	5.83919	25.0387	1.65554	27.26	3.68926	27.26	2.90842	25.0387	2.7931	25.0387	2.70648	25.0387	25.0387	0.05373	27.26	0.02178	83.98	99.541	79.32	99.1069	80.47	99.7842	84.82	97.9489
25.0585	3.30229	27.28	4.68587	25.0585	1.61166	27.28	4.6812	27.28	2.4849	25.0585	3.14163	25.0585	3.05813	25.0585	25.0585	0.05273	27.28	0.0201	84.05	99.541	79.4	99.0979	80.54	99.7842	84.9	97.9489
25.0783	3.28989	27.3	3.7506	25.0783	2.53827	27.3	5.97002	27.3	2.09823	25.0783	2.82253	25.0783	2.73789	25.0783	25.0783	0.05371	27.3	0.01849	84.14	99.541	79.48	99.0979	80.63	99.7842	84.98	97.9489
25.0981	3.26421	27.32	3.04237	25.0981	2.17551	27.32	7.57046	27.32	1.76465	25.0981	2.90361	25.0981	2.82049	25.0981	25.0981	0.06423	27.32	0.01761	84.21	99.541	79.56	99.0889	80.71	99.7842	85.06	97.9288
25.118	3.10867	27.34	2.51765	25.118	2.2427	27.34	9.44319	27.34	1.49294	25.1179	2.73278	25.118	2.64945	25.118	25.118	0.0574	27.34	0.01778	84.29	99.5266	79.64	99.0889	80.78	99.7842	85.14	97.9288
25.1378	3.0198	27.36	2.12737	25.1378	2.12766	27.36	11.4473	27.36	1.28357	25.1377	2.41368	25.1378	2.32931	25.1378	25.1378	0.07942	27.36	0.0191	84.37	99.5266	79.71	99.0889	80.87	99.7842	85.22	97.9288
25.1576	2.6445	27.38	1.84614	25.1576	2.43931	27.38	13.3806	27.38	1.13202	25.1575	2.35336	25.1576	2.26975	25.1576	25.1576	0.06507	27.38	0.02156	84.45	99.5266	79.79	99.0798	80.94	99.7842	85.3	97.9087
25.1774	2.649	27.4	1.64687	25.1774	2.72503	27.4	15.0703	27.4	1.0313	25.1773	2.05469	25.1774	1.97025	25.1774	25.1774	0.07559	27.4	0.02489	84.53	99.5266	79.87	99.0798	81.03	99.7698	85.38	97.9087
25.1972	1.92403	27.42	1.51142	25.1972	2.43777	27.42	16.109	27.42	0.97372	25.1972	1.89907	25.1972	1.81476	25.1972	25.1972	0.06806	27.42	0.0284	84.61	99.5266	79.95	99.0708	81.1	99.7698	85.46	97.9087
25.217	2.47827	27.44	1.42764	25.217	2.46323	27.44	15.8139	27.44	0.95139	25.217	1.82175	25.217	1.73816	25.217	25.217	0.07588	27.44	0.03082	84.69	99.5266	80.04	99.0708	81.19	99.7698	85.55	97.9087
25.2368	1.85001	27.46	1.38007	25.2368	2.21528	27.46	14.0454	27.46	0.95498	25.2368	1.76829	25.2368	1.6856	25.2368	25.2368	0.07588	27.46	0.0309	84.77	99.5266	80.11	99.0618	81.26	99.7698	85.63	97.9087
25.2566	1.85138	27.48	1.34574	25.2566	2.61871	27.48	11.5349	27.48	0.97514	25.2566	1.7812	25.2566	1.69991	25.2566	25.2566	0.0766	27.48	0.0285	84.85	99.5266	80.2	99.0618	81.34	99.7698	85.7	97.9087
25.2764	1.75952	27.5	1.30771	25.2764	2.37099	27.5	9.09081	27.5	1.00521	25.2764	2.24204	25.2764	2.16506	25.2764	25.2764	0.08868	27.5	0.02472	84.93	99.5266	80.28	99.0528	81.42	99.7698	85.79	97.8886
25.2962	1.87758	27.52	1.273	25.2962	2.31878	27.52	7.09815	27.52	1.04381	25.2962	2.47793	25.2962	2.40399	25.2962	25.2962	0.07803	27.52	0.02083	85.01	99.5266	80.36	99.0528	81.5	99.7698	85.87	97.8886
25.316	1.16624	27.54	1.26145	25.316	2.41648	27.54	5.62296	27.54	1.09367	25.316	3.1055	25.316	3.0372	25.316	25.316	0.08856	27.54	0.01757	85.09	99.5266	80.44	99.0438	81.59	99.7698	85.95	97.8886
25.3358	1.66082	27.56	1.2841	25.3358	2.50778	27.56	4.60015	27.56	1.16125	25.3358	3.5526	25.3358	3.48874	25.3358	25.3358	0.10449	27.56	0.0152	85.17	99.5266	80.52	99.0438	81.67	99.7698	86.02	97.8685
25.3556	1.11279	27.58	1.34154	25.3556	2.49501	27.58	3.93028	27.58	1.25367	25.3556	4.64002	25.3556	4.58482	25.3556	25.3556	0.10606	27.58	0.01371	85.25	99.5123	80.6	99.0347	81.74	99.7698	86.11	97.8685
25.3754	1.66077	27.6	1.42774	25.3754	3.42993	27.6	3.52706	27.6	1.3801	25.3754	5.2233	25.3754	5.17356	25.3754	25.3754	0.10551	27.6	0.01299	85.33	99.5123	80.68	99.0257	81.82	99.7698	86.19	97.8685
25.3952	1.87235	27.62	1.54444	25.3952	3.08525	27.62	3.34454	27.62	1.5461	25.3952	6.18125	25.3952	6.13943	25.3952	25.3952	0.10979	27.62	0.01282	85.4	99.5123	80.76	99.0257	81.9	99.7698	86.27	97.8484
25.415	2.1606	27.64	1.71654	25.415	4.09532	27.64	3.37609	27.64	1.74724	25.415	7.0148	25.415	6.98021	25.415	25.415	0.12046	27.64	0.01304	85.49	99.5123	80.84	99.0167	81.98	99.7698	86.35	97.8484
25.4348	2.05582	27.66	1.98472	25.4348	4.30119	27.66	3.63795	27.66	1.9602	25.4348	7.96082	25.4348	7.93415	25.4348	25.4348	0.14322	27.66	0.01353	85.57	99.5123	80.92	99.0167	82.07	99.7698	86.43	97.8484
25.4546	2.68061	27.68	2.3944	25.4546	4.02851	27.68	4.15535	27.68	2.13749	25.4546	8.92384	25.4546	8.90527	25.4546	25.4546	0.15588	27.68	0.01403	85.65	99.5123	81	99.0077	82.15	99.7698	86.51	97.8484
25.4744	3.18221	27.7	2.99279	25.4744	4.4528	27.7	4.94309	27.7	2.21802	25.4744	9.44744	25.4744	9.43419	25.4744	25.4744	0.18546	27.7	0.01423	85.73	99.5123	81.08	98.9986	82.23	99.7698	86.59	97.8283
25.4942	4.29678	27.72	3.79668	25.4942	4.32363	27.72	5.95925	27.72	2.16317	25.4942	9.80594	25.4942	9.79687	25.4942	25.4942	0.21334	27.72	0.01389	85.8	99.5123	81.15	98.9986	82.31	99.7698	86.67	97.8283
25.514	4.90506	27.74	4.8001	25.514	4.26623	27.74	7.01142	27.74	1.98874	25.514	10.682	25.514	10.6807	25.514	25.514	0.21819	27.74	0.01316	85.89	99.5123	81.24	98.9896	82.38	99.7698	86.74	97.8082
25.5338	7.54541	27.76	5.8855	25.5338	4.20894	27.76	7.68968	27.76	1.75067	25.5338	10.9264	25.5338	10.9286	25.5338	25.5338	0.21069	27.76	0.01239	85.96	99.5123	81.31	98.9896	82.46	99.7698	86.82	97.8082
25.5536	9.89599	27.78	6.7459	25.5536	3.94988	27.78	7.57718	27.78	1.50588	25.5536	11.1469	25.5536	11.1525	25.5536	25.5536	0.19181	27.78	0.01184	86.05	99.5123	81.39	98.9806	82.55	99.7698	86.9	97.8082
25.5734	12.7463	27.8	6.97202	25.5734	3.28065	27.8	6.70759	27.8	1.28974	25.5734	11.1119	25.5734	11.1194	25.5734	25.5734	0.16783	27.8	0.01163	86.13	99.5123	81.48	98.9806	82.63	99.7698	86.98	97.8082
25.5932	16.103	27.82	6.49662	25.5932	3.76101	27.82	5.5274	27.82	1.11708	25.5932	11.1911	25.5932	11.2011	25.5932	25.5932	0.15109	27.82	0.01177	86.21	99.5123	81.56	98.9716	82.71	99.7698	87.07	97.8082
25.613	18.5137	27.84	5.66322	25.613	3.86051	27.84	4.40337	27.84	0.9899	25.613	10.9006	25.613	10.911	25.613	25.613	0.12724	27.84	0.01226	86.29	99.5123	81.64	98.9626	82.79	99.7698	87.14	97.8082
25.6328	19.8151	27.86	4.81158	25.6328	3.80057	27.86	3.49742	27.86	0.90305	25.6328	10.3735	25.6328	10.3826	25.6328	25.6328	0.1233	27.86	0.01308	86.37	99.5123	81.72	98.9626	82.87	99.7698	87.23	97.8082
25.6526	21.6296	27.88	4.05307	25.6526	4.08266	27.88	2.82234	27.88	0.848	25.6526	9.91792	25.6526	9.92618	25.6526	25.6526	0.09718	27.88	0.01434	86.45	99.5123	81.8	98.9445	82.95	99.7698	87.31	97.8082
25.6724	20.5095	27.9	3.38647	25.6724	5.18871	27.9	2.33568	27.9	0.81478	25.6724	9.58999	25.6724	9.5984	25.6724	25.6724	0.10887	27.9	0.01615	86.53	99.5123	81.88	98.9445	83.03	99.7698	87.39	97.7881
25.6922	19.6791	27.92	2.8324	25.6922	5.54919	27.92	1.98321	27.92	0.79605	25.6922	9.18213	25.6922	9.19008	25.6922	25.6922	0.12141	27.92	0.01843	86.6	99.4979	81.96	98.9355	83.11	99.7698	87.47	97.7881
25.712	17.7962	27.94	2.42836	25.712	6.08563	27.94	1.73097	27.94	0.78217	25.712	9.17771	25.712	9.18804	25.712	25.712	0.13012	27.94	0.02076	86.68	99.4979	82.04	98.9355	83.19	99.7698	87.55	97.7881
25.7318	15.9766	27.96	2.18713	25.7318	7.31905	27.96	1.56375	27.96	0.76343	25.7318	8.41724	25.7318	8.42498	25.7318	25.7318	0.14039	27.96	0.02226	86.76	99.4979	82.12	98.9265	83.27	99.7698	87.63	97.7679
25.7516	14.287	27.98	2.09878	25.7516	8.70562	27.98	1.46235	27.98	0.73117	25.7516	8.02637	25.7516	8.03391	25.7516	25.7516	0.15407	27.98	0.02207	86.84	99.4979	82.2	98.9175	83.35	99.7698	87.71	97.7679
25.7714	12.2077	28	2.14218	25.7714	9.71459	28	1.41349	28	0.68492	25.7714	7.86175	25.7714	7.87085	25.7714	25.7714	0.14573	28	0.02011	86.92	99.4979	82.28	98.9175	83.43	99.7698	87.79	97.7679
25.7912	10.7914	28.02	2.28197	25.7912	11.1568	28.02	1.38277	28.02	0.63243	25.7912	7.32605	25.7912	7.33415	25.7912	25.7912	0.14989	28.02	0.01717	87	99.4979	82.36	98.9084	83.51	99.7554	87.87	97.7679
25.811	9.78478	28.04	2.46038	25.811	13.9928	28.04	1.33211	28.04	0.5827	25.811	7.14966	25.811	7.15915	25.811	25.811	0.12564	28.04	0.01416	87.08	99.4979	82.44	98.9084	83.59	99.7554	87.95	97.7679
25.8308	9.24462	28.06	2.5922	25.8308	15.8976	28.06	1.2478	28.06	0.53895	25.8308	6.34325	25.8308	6.34998	25.8308	25.8308	0.12781	28.06	0.01157	87.17	99.4836	82.52	98.8994	83.67	99.7554	88.03	97.7478
25.8506	8.74114	28.08	2.60992	25.8506	18.2747	28.08	1.15207	28.08	0.50201	25.8506	6.09526	25.8506	6.10306	25.8506	25.8506	0.12218	28.08	0.00958	87.24	99.4836	82.6	98.8994	83.75	99.7554	88.11	97.7478
25.8704	9.72342	28.1	2.48898	25.8704	19.9615	28.1	1.0726	28.1	0.46652	25.8704	5.6122	25.8704	5.61964	25.8704	25.8704	0.10489	28.1	0.00819	87.32	99.4836	82.68	98.8904	83.83	99.7554	88.19	97.7478
25.8902	9.11344	28.12	2.28885	25.8902	21.4825	28.12	1.02583	28.12	0.42985	25.8902	4.63201	25.8902	4.63573	25.8902	25.8902	0.10039	28.12	0.00736	87.4	99.4979	82.77	98.8904	83.91	99.7554	88.27	97.7478
25.91	8.86329	28.14	2.03178	25.91	21.2777	28.14	1.01743	28.14	0.39333	25.91	4.53229	25.91	4.53804	25.91	25.91	0.09561	28.14	0.00701	87.48	99.4979	82.85	98.8814	83.99	99.7554	88.35	97.7277
25.9298	8.40332	28.16	1.74569	25.9298	20.7995	28.16	1.04751	28.16	0.36074	25.9298	3.60311	25.9298	3.60562	25.9298	25.9298	0.10419	28.16	0.00707	87.56	99.4836	82.92	98.8814	84.07	99.7554	88.43	97.7277
25.9496	7.49036	28.18	1.48398	25.9496	18.1201	28.18	1.11411	28.18	0.334	25.9496	3.25966	25.9496	3.26289	25.9496	25.9496	0.0916	28.18	0.00745	87.64	99.4836	83.01	98.8723	84.15	99.7554	88.51	97.7277
25.9694	6.60744	28.2	1.28033	25.9694	15.5581	28.2	1.20611	28.2	0.31376	25.9694	2.86356	25.9694	2.86705	25.9694	25.9694	0.09833	28.2	0.00799	87.72	99.4836	83.09	98.8723	84.24	99.7554	88.59	97.7076
25.9892	5.66793	28.22	1.14144	25.9892	13.0158	28.22	1.3064	28.22	0.29866	25.9892	2.51504	25.9892	2.51924	25.9892	25.9892	0.09526	28.22	0.00841	87.8	99.4836	83.17	98.8633	84.32	99.7554	88.67	97.7076
26.009	5.02495	28.24	1.06552	26.009	10.6298	28.24	1.41018	28.24	0.28742	26.009	2.17158	26.009	2.17661	26.009	26.009	0.09376	28.24	0.00841	87.88	99.4836	83.25	98.8543	84.4	99.7554	88.75	97.7076
26.0288	4.12551	28.26	1.03616	26.0288	8.57618	28.26	1.54456	28.26	0.27895	26.0288	1.99666	26.0288	2.00371	26.0288	26.0288	0.08614	28.26	0.00785	87.96	99.4836	83.33	98.8453	84.48	99.7554	88.83	97.7076
26.0486	2.86636	28.28	1.03987	26.0486	7.46697	28.28	1.75322	28.28	0.27461	26.0486	1.83548	26.0486	1.84455	26.0486	26.0486	0.08294	28.28	0.00694	88.04	99.4836	83.41	98.8453	84.56	99.7554	88.91	97.6875
26.0684	2.93307	28.3	1.0417	26.0684	6.09086	28.3	2.06101	28.3	0.27434	26.0684	1.68623	26.0684	1.69743	26.0684	26.0684	0.08925	28.3	0.00595	88.12	99.4836	83.49	98.8363	84.64	99.7554	88.99	97.6875
26.0882	2.22699	28.32	1.01885	26.0882	5.68851	28.32	2.47726	28.32	0.27986	26.0882	1.48581	26.0882	1.49891	26.0882	26.0882	0.07567	28.32	0.00509	88.2	99.4836	83.57	98.8363	84.72	99.7554	89.08	97.6875
26.108	1.93402	28.34	0.97396	26.108	6.31853	28.34	2.97318	28.34	0.29211	26.108	1.24779	26.108	1.26273	26.108	26.108	0.06494	28.34	0.00443	88.28	99.4692	83.65	98.8272	84.8	99.7554	89.16	97.6674
26.1278	2.14745	28.36	0.93072	26.1278	6.43417	28.36	3.40657	28.36	0.31268	26.1278	1.20921	26.1278	1.22712	26.1278	26.1278	0.06401	28.36	0.00397	88.36	99.4692	83.73	98.8182	84.88	99.7554	89.23	97.6674
26.1476	1.8346	28.38	0.90886	26.1476	6.67367	28.38	3.60151	28.38	0.34116	26.1476	0.88782	26.1476	0.90701	26.1476	26.1476	0.05569	28.38	0.0037	88.44	99.4692	83.81	98.8182	84.96	99.7554	89.32	97.6473
26.1674	1.65171	28.4	0.91851	26.1674	6.77001	28.4	3.47367	28.4	0.37984	26.1674	0.79971	26.1674	0.82176	26.1674	26.1674	0.04496	28.4	0.00362	88.52	99.4692	83.89	98.8092	85.04	99.7554	89.4	97.6473
26.1872	1.89859	28.42	0.96369	26.1872	6.99022	28.42	3.09222	28.42	0.43085	26.1872	0.83764	26.1872	0.8634	26.1872	26.1872	0.04503	28.42	0.00371	88.6	99.4692	83.97	98.8002	85.12	99.7554	89.48	97.6473
26.207	2.03893	28.44	1.0533	26.207	6.89468	28.44	2.61049	28.44	0.49692	26.207	0.92493	26.207	0.95477	26.207	26.207	0.03814	28.44	0.00396	88.68	99.4692	84.05	98.8002	85.2	99.7554	89.56	97.6272
26.2268	1.96612	28.46	1.18922	26.2268	6.47037	28.46	2.16617	28.46	0.58131	26.2268	0.90662	26.2268	0.9399	26.2268	26.2268	0.04021	28.46	0.00441	88.76	99.4692	84.13	98.7912	85.28	99.7554	89.64	97.6272
26.2466	1.62353	28.48	1.37617	26.2466	5.85732	28.48	1.82885	28.48	0.68748	26.2466	0.84581	26.2466	0.88222	26.2466	26.2466	0.04227	28.48	0.00504	88.84	99.4692	84.21	98.7821	85.36	99.7554	89.72	97.6272
26.2664	1.61412	28.5	1.60642	26.2664	4.70709	28.5	1.60584	28.5	0.81858	26.2664	0.67416	26.2664	0.71315	26.2664	26.2664	0.03226	28.5	0.00586	88.92	99.4692	84.29	98.7731	85.44	99.7554	89.8	97.6272
26.2862	1.12506	28.52	1.8522	26.2862	4.19523	28.52	1.47991	28.52	0.97727	26.2862	0.9063	26.2862	0.95036	26.2862	26.2862	0.02708	28.52	0.0068	89	99.4692	84.38	98.7641	85.52	99.741	89.88	97.6272
26.306	0.90588	28.54	2.06473	26.306	3.51741	28.54	1.41916	28.54	1.16676	26.306	0.57788	26.306	0.62367	26.306	26.306	0.03739	28.54	0.00772	89.08	99.4692	84.46	98.7641	85.61	99.741	89.96	97.6272
26.3258	1.1631	28.56	2.22784	26.3258	2.42942	28.56	1.39751	28.56	1.39244	26.3258	0.50857	26.3258	0.55755	26.3258	26.3258	0.0369	28.56	0.00845	89.17	99.4692	84.54	98.7551	85.69	99.741	90.04	97.6272
26.3456	1.16721	28.58	2.39764	26.3456	2.15888	28.58	1.39748	28.58	1.65659	26.3456	0.57526	26.3456	0.62859	26.3456	26.3456	0.0276	28.58	0.00893	89.25	99.4692	84.62	98.7551	85.77	99.741	90.12	97.6272
26.3654	0.83159	28.6	2.65958	26.3654	1.6019	28.6	1.402	28.6	1.95482	26.3654	0.43435	26.3654	0.49055	26.3654	26.3654	0.04218	28.6	0.00935	89.32	99.4692	84.7	98.746	85.85	99.7267	90.2	97.6272
26.3852	0.91241	28.62	3.0732	26.3852	1.36742	28.62	1.37897	28.62	2.26655	26.3852	0.45347	26.3852	0.51367	26.3852	26.3852	0.03374	28.62	0.01001	89.4	99.4549	84.78	98.737	85.93	99.7267	90.28	97.6272
26.405	1.07989	28.64	3.65445	26.405	1.24052	28.64	1.31841	28.64	2.55947	26.405	0.49287	26.405	0.55739	26.405	26.405	0.03041	28.64	0.01117	89.48	99.4549	84.86	98.728	86.01	99.7267	90.37	97.6071
26.4248	0.97094	28.66	4.3781	26.4248	1.50123	28.66	1.24828	28.66	2.8066	26.4248	0.21219	26.4248	0.27889	26.4248	26.4248	0.02524	28.66	0.01288	89.57	99.4549	84.94	98.728	86.09	99.7267	90.45	97.6272
26.4446	0.94531	28.68	5.19014	26.4446	1.30293	28.68	1.19704	28.68	3.01087	26.4446	0.61956	26.4446	0.69293	26.4446	26.4446	0.02583	28.68	0.0152	89.65	99.4549	85.02	98.719	86.17	99.7267	90.53	97.6272
26.4644	0.71986	28.7	5.98961	26.4644	1.1015	28.7	1.18915	28.7	3.18732	26.4644	0	26.4644	0.0734	26.4644	26.4644	0.03964	28.7	0.01779	89.73	99.4549	85.1	98.71	86.25	99.7267	90.61	97.6071
26.4842	0.98415	28.72	6.67194	26.4842	1.38211	28.72	1.22597	28.72	3.33165	26.4842	0.21824	26.4842	0.29723	26.4842	26.4842	0.03611	28.72	0.01999	89.81	99.4549	85.18	98.701	86.33	99.741	90.69	97.6071
26.504	0.86873	28.74	7.16434	26.504	1.05066	28.74	1.30443	28.74	3.40382	26.504	0.24243	26.504	0.3257	26.504	26.504	0.03656	28.74	0.02091	89.89	99.4549	85.26	98.701	86.41	99.741	90.77	97.6071
26.5238	0.76336	28.76	7.34199	26.5238	1.18824	28.76	1.41703	28.76	3.3518	26.5238	0.18652	26.5238	0.27363	26.5238	26.5238	0.03801	28.76	0.02009	89.97	99.4549	85.35	98.6919	86.49	99.7267	90.85	97.6071
26.5436	0.73798	28.78	7.0694	26.5436	1.05566	28.78	1.54279	28.78	3.14258	26.5436	0.15612	26.5436	0.2419	26.5436	26.5436	0.03193	28.78	0.01798	90.05	99.4549	85.43	98.6829	86.57	99.741	90.93	97.587
26.5634	0.80592	28.8	6.47191	26.5634	0.76039	28.8	1.68365	28.8	2.80568	26.5634	0.47473	26.5634	0.56158	26.5634	26.5634	0.03707	28.8	0.01548	90.13	99.4549	85.51	98.6829	86.65	99.741	91.01	97.587
26.5832	0.91389	28.82	5.86336	26.5832	0.85925	28.82	1.86533	28.82	2.40968	26.5832	0.24848	26.5832	0.33279	26.5832	26.5832	0.04407	28.82	0.01327	90.21	99.4549	85.59	98.6739	86.73	99.741	91.09	97.5669
26.603	0.66881	28.84	5.4313	26.603	1.15036	28.84	2.12772	28.84	2.01993	26.603	0.20271	26.603	0.28573	26.603	26.603	0.04339	28.84	0.01166	90.29	99.4549	85.67	98.6649	86.82	99.741	91.17	97.5669
26.6228	0.42044	28.86	5.1384	26.6228	0.9336	28.86	2.50559	28.86	1.67614	26.6228	0.37157	26.6228	0.45468	26.6228	26.6228	0.04669	28.86	0.01074	90.37	99.4549	85.75	98.6558	86.9	99.741	91.25	97.5669
26.6426	0.60492	28.88	4.82321	26.6426	0.58019	28.88	3.03246	28.88	1.39276	26.6426	0.24227	26.6426	0.3237	26.6426	26.6426	0.05355	28.88	0.01052	90.45	99.4549	85.83	98.6468	86.98	99.741	91.34	97.5468
26.6624	0.51963	28.9	4.39316	26.6624	0.95306	28.9	3.73559	28.9	1.17364	26.6624	0.09089	26.6624	0.17047	26.6624	26.6624	0.04264	28.9	0.01097	90.53	99.4405	85.91	98.6468	87.06	99.741	91.42	97.5468
26.6822	0.65091	28.92	3.89853	26.6822	0.76923	28.92	4.65311	28.92	1.01227	26.6822	0.32776	26.6822	0.40486	26.6822	26.6822	0.03188	28.92	0.01205	90.61	99.4405	85.99	98.6378	87.14	99.741	91.49	97.5468
26.702	0.83221	28.94	3.41932	26.702	0.95347	28.94	5.83556	28.94	0.90114	26.702	0.38596	26.702	0.4593	26.702	26.702	0.03576	28.94	0.01368	90.69	99.4405	86.07	98.6288	87.22	99.741	91.58	97.5266
26.7218	0.57385	28.96	3.01552	26.7218	0.52565	28.96	7.29537	28.96	0.83114	26.7218	0.46606	26.7218	0.53606	26.7218	26.7218	0.03622	28.96	0.01584	90.77	99.4405	86.15	98.6288	87.3	99.741	91.66	97.5266
26.7416	0.4721	28.98	2.72813	26.7416	0.73293	28.98	8.90897	28.98	0.79209	26.7416	0.66893	26.7416	0.73627	26.7416	26.7416	0.02646	28.98	0.01837	90.85	99.4405	86.23	98.6198	87.38	99.741	91.74	97.5266
26.7614	0.59187	29	2.57116	26.7614	0.68308	29	10.3802	29	0.77465	26.7614	1.06748	26.7614	1.13364	26.7614	26.7614	0.0319	29	0.02084	90.93	99.4405	86.32	98.6107	87.46	99.7267	91.82	97.5065
26.7812	0.93155	29.02	2.53077	26.7812	0.50636	29.02	11.4231	29.02	0.76547	26.7812	1.34179	26.7812	1.40591	26.7812	26.7812	0.03096	29.02	0.02265	91.01	99.4405	86.4	98.6107	87.55	99.7267	91.9	97.5065
26.8011	1.27127	29.04	2.55233	26.8011	0.63558	29.04	11.8854	29.04	0.75192	26.801	1.67903	26.8011	1.74164	26.8011	26.8011	0.02859	29.04	0.02343	91.09	99.4405	86.48	98.6017	87.62	99.741	91.98	97.5065
26.8209	1.38453	29.06	2.56174	26.8209	0.67699	29.06	11.5812	29.06	0.72716	26.8208	1.90217	26.8209	1.96255	26.8209	26.8209	0.03318	29.06	0.02325	91.18	99.4405	86.56	98.5927	87.7	99.7267	92.07	97.5065
26.8407	1.93088	29.08	2.50406	26.8407	0.96601	29.08	10.4137	29.08	0.69253	26.8407	1.99944	26.8407	2.05666	26.8407	26.8407	0.03607	29.08	0.02229	91.26	99.4405	86.64	98.5837	87.79	99.7267	92.14	97.5065
26.8605	2.61387	29.1	2.37833	26.8605	0.59086	29.1	8.73177	29.1	0.65695	26.8605	2.5613	26.8605	2.61875	26.8605	26.8605	0.03854	29.1	0.02066	91.34	99.4262	86.72	98.5747	87.87	99.7267	92.22	97.4864
26.8803	2.97711	29.12	2.21896	26.8803	0.80522	29.12	7.0614	29.12	0.63006	26.8803	2.89854	26.8803	2.95461	26.8803	26.8803	0.03447	29.12	0.01848	91.42	99.4262	86.8	98.5656	87.95	99.7267	92.3	97.4864
26.9001	3.73348	29.14	2.07581	26.9001	0.87968	29.14	5.69671	29.14	0.61709	26.9001	3.16599	26.9001	3.22023	26.9001	26.9001	0.04347	29.14	0.01594	91.5	99.4262	86.89	98.5566	88.03	99.7123	92.39	97.4864
26.9199	4.69976	29.16	1.9859	26.9199	1.14638	29.16	4.69051	29.16	0.61962	26.9199	3.37719	26.9199	3.42932	26.9199	26.9199	0.05746	29.16	0.01341	91.58	99.4262	86.96	98.5566	88.11	99.7123	92.47	97.4864
26.9397	4.99986	29.18	1.94899	26.9397	1.05176	29.18	4.00059	29.18	0.63371	26.9397	3.46236	26.9397	3.5116	26.9397	26.9397	0.05595	29.18	0.01119	91.66	99.4262	87.04	98.5476	88.19	99.7123	92.55	97.4864
26.9595	5.61647	29.2	1.91946	26.9595	1.3187	29.2	3.58347	29.2	0.65365	26.9595	3.5101	26.9595	3.5562	26.9595	26.9595	0.07789	29.2	0.00943	91.74	99.4262	87.13	98.5386	88.27	99.7123	92.63	97.4864
26.9793	6.3797	29.22	1.87066	26.9793	1.63135	29.22	3.40011	29.22	0.67616	26.9793	3.61734	26.9793	3.66083	26.9793	26.9793	0.0761	29.22	0.00809	91.82	99.4262	87.21	98.5295	88.35	99.7123	92.71	97.4864
26.9991	6.75656	29.24	1.8254	26.9991	2.24695	29.24	3.38522	29.24	0.70371	26.9991	3.22565	26.9991	3.26327	26.9991	26.9991	0.06209	29.24	0.00708	91.9	99.4262	87.29	98.5205	88.44	99.7123	92.79	97.4864
27.0189	6.07417	29.26	1.83664	27.0189	2.15606	29.26	3.41783	29.26	0.74413	27.0189	3.18152	27.0189	3.21542	27.0189	27.0189	0.06741	29.26	0.00624	91.98	99.4262	87.37	98.5115	88.52	99.7123	92.87	97.4663
27.0387	5.41515	29.28	1.9492	27.0387	2.49838	29.28	3.33524	29.28	0.80295	27.0387	2.88007	27.0387	2.90877	27.0387	27.0387	0.06151	29.28	0.00551	92.06	99.4119	87.45	98.5115	88.6	99.7123	92.95	97.4663
27.0585	5.22919	29.3	2.19801	27.0585	3.09481	29.3	3.04848	29.3	0.87957	27.0585	2.58713	27.0585	2.61072	27.0585	27.0585	0.06043	29.3	0.00487	92.14	99.4119	87.53	98.5025	88.68	99.7123	93.03	97.4663
27.0783	4.36041	29.32	2.60878	27.0783	3.88999	29.32	2.62418	29.32	0.9647	27.0783	2.66036	27.0783	2.68124	27.0783	27.0783	0.07158	29.32	0.00432	92.22	99.4119	87.61	98.4935	88.76	99.7123	93.11	97.4462
27.0981	3.76483	29.34	3.19543	27.0981	4.3499	29.34	2.18534	29.34	1.04012	27.0981	2.21751	27.0981	2.23243	27.0981	27.0981	0.07293	29.34	0.00389	92.3	99.4119	87.69	98.4844	88.84	99.7123	93.2	97.4462
27.1179	3.12599	29.36	3.92869	27.1179	5.23324	29.36	1.80666	29.36	1.08614	27.1179	2.30939	27.1179	2.32187	27.1179	27.1179	0.06987	29.36	0.00355	92.38	99.4119	87.77	98.4844	88.92	99.7123	93.28	97.4462
27.1377	2.39726	29.38	4.67461	27.1377	5.79107	29.38	1.50927	29.38	1.09278	27.1377	2.11355	27.1377	2.12167	27.1377	27.1377	0.06753	29.38	0.00331	92.47	99.4119	87.86	98.4754	89	99.7123	93.36	97.4462
27.1575	2.29483	29.4	5.19816	27.1575	5.60984	29.4	1.2887	29.4	1.06301	27.1575	2.01808	27.1575	2.02263	27.1575	27.1575	0.05893	29.4	0.00317	92.54	99.4119	87.94	98.4664	89.08	99.7123	93.44	97.4462
27.1773	1.64282	29.42	5.27017	27.1773	5.87485	29.42	1.12942	29.42	1.00315	27.1773	2.21212	27.1773	2.21502	27.1773	27.1773	0.05715	29.42	0.00313	92.63	99.4119	88.02	98.4574	89.16	99.7267	93.52	97.4462
27.1971	1.71705	29.44	4.86041	27.1971	5.78829	29.44	1.01767	29.44	0.91992	27.1971	1.5973	27.1971	1.59325	27.1971	27.1971	0.05538	29.44	0.0032	92.71	99.4119	88.1	98.4484	89.25	99.7267	93.6	97.4261
27.2169	1.95788	29.46	4.15563	27.2169	5.49997	29.46	0.94111	29.46	0.82212	27.2169	2.00582	27.2169	2.00169	27.2169	27.2169	0.05531	29.46	0.00336	92.78	99.4119	88.18	98.4393	89.33	99.7267	93.68	97.4261
27.2367	1.79903	29.48	3.38894	27.2367	5.0001	29.48	0.89064	29.48	0.7231	27.2367	2.09426	27.2367	2.08791	27.2367	27.2367	0.05553	29.48	0.00365	92.87	99.4119	88.26	98.4303	89.41	99.7267	93.77	97.4261
27.2565	1.76681	29.5	2.71974	27.2565	4.20077	29.5	0.86475	29.5	0.6352	27.2565	2.46534	27.2565	2.4587	27.2565	27.2565	0.04126	29.5	0.0041	92.95	99.3975	88.34	98.4303	89.49	99.7267	93.84	97.406
27.2763	1.96116	29.52	2.20376	27.2763	3.82163	29.52	0.85103	29.52	0.56605	27.2763	2.42938	27.2763	2.41986	27.2763	27.2763	0.03821	29.52	0.00473	93.03	99.3975	88.42	98.4213	89.57	99.7123	93.93	97.406
27.2961	2.18221	29.54	1.83618	27.2961	2.49502	29.54	0.85207	29.54	0.51899	27.2961	2.9265	27.2961	2.91757	27.2961	27.2961	0.0417	29.54	0.00563	93.11	99.3975	88.5	98.4123	89.65	99.7123	94.01	97.406
27.3159	1.79703	29.56	1.59201	27.3159	1.99889	29.56	0.86336	29.56	0.49452	27.3159	3.46612	27.3159	3.45816	27.3159	27.3159	0.05315	29.56	0.00685	93.19	99.3975	88.58	98.4032	89.73	99.7123	94.09	97.406
27.3357	2.27135	29.58	1.44295	27.3357	2.02714	29.58	0.89247	29.58	0.4934	27.3357	4.33433	27.3357	4.3296	27.3357	27.3357	0.05153	29.58	0.00847	93.27	99.3975	88.67	98.3942	89.82	99.7123	94.17	97.3859
27.3555	2.71573	29.6	1.3668	27.3555	1.49543	29.6	0.93507	29.6	0.51651	27.3555	4.71048	27.3555	4.70571	27.3555	27.3555	0.04679	29.6	0.01049	93.35	99.3975	88.75	98.3852	89.9	99.7123	94.25	97.3859
27.3753	3.0036	29.62	1.34858	27.3753	1.46206	29.62	0.97759	29.62	0.56551	27.3753	5.1172	27.3753	5.1127	27.3753	27.3753	0.0436	29.62	0.01282	93.43	99.3975	88.83	98.3762	89.98	99.7123	94.33	97.3859
27.3951	3.97107	29.64	1.38149	27.3951	1.53626	29.64	1.04225	29.64	0.64298	27.3951	5.20041	27.3951	5.19405	27.3951	27.3951	0.05932	29.64	0.01512	93.51	99.3975	88.91	98.3762	90.06	99.6979	94.41	97.3658
27.4149	5.07184	29.66	1.46589	27.4149	1.42823	29.66	1.11588	29.66	0.75081	27.4149	5.37222	27.4149	5.36457	27.4149	27.4149	0.05557	29.66	0.01677	93.59	99.3975	88.99	98.3672	90.14	99.6979	94.5	97.3658
27.4347	6.28592	29.68	1.61189	27.4347	2.15719	29.68	1.2052	29.68	0.89084	27.4347	5.12505	27.4347	5.11345	27.4347	27.4347	0.05865	29.68	0.01719	93.67	99.3975	89.07	98.3581	90.22	99.6979	94.58	97.3658
27.4545	7.36681	29.7	1.83659	27.4545	2.71694	29.7	1.31908	29.7	1.06153	27.4545	4.77914	27.4545	4.76296	27.4545	27.4545	0.06357	29.7	0.01644	93.75	99.3975	89.15	98.3491	90.3	99.6979	94.66	97.3658
27.4743	7.74487	29.72	2.16909	27.4743	4.27324	29.72	1.46846	29.72	1.25362	27.4743	4.4383	27.4743	4.41764	27.4743	27.4743	0.06807	29.72	0.01517	93.84	99.3975	89.23	98.3401	90.38	99.6979	94.74	97.3457
27.4941	8.1363	29.74	2.64557	27.4941	5.37053	29.74	1.66664	29.74	1.44449	27.4941	3.83181	27.4941	3.80495	27.4941	27.4941	0.09304	29.74	0.0141	93.92	99.3832	89.31	98.3311	90.47	99.7123	94.82	97.3256
27.5139	7.20198	29.76	3.3101	27.5139	6.69587	29.76	1.93278	29.76	1.59652	27.5139	3.3973	27.5139	3.36542	27.5139	27.5139	0.10379	29.76	0.01361	94	99.3832	89.4	98.3221	90.55	99.7123	94.9	97.3256
27.5337	6.6508	29.78	4.20127	27.5337	7.78037	29.78	2.29665	29.78	1.67102	27.5337	3.05989	27.5337	3.02363	27.5337	27.5337	0.10232	29.78	0.0138	94.08	99.3832	89.48	98.3221	90.63	99.7123	94.98	97.3054
27.5535	5.8365	29.8	5.3293	27.5535	8.47423	29.8	2.80271	29.8	1.65697	27.5535	2.39717	27.5535	2.35449	27.5535	27.5535	0.08494	29.8	0.0146	94.16	99.3832	89.56	98.313	90.71	99.7123	95.07	97.3054
27.5733	4.8657	29.82	6.62683	27.5733	8.7221	29.82	3.51488	29.82	1.5816	27.5733	2.48708	27.5733	2.443	27.5733	27.5733	0.08234	29.82	0.0157	94.24	99.3832	89.64	98.304	90.79	99.7123	95.15	97.3054
27.5931	3.36861	29.84	7.88153	27.5931	8.4393	29.84	4.51528	29.84	1.49071	27.5931	2.07971	27.5931	2.03104	27.5931	27.5931	0.07406	29.84	0.01662	94.32	99.3832	89.72	98.295	90.87	99.7123	95.23	97.3054
27.6129	2.62775	29.86	8.7563	27.6129	7.92544	29.86	5.89614	29.86	1.42041	27.6129	1.80523	27.6129	1.7528	27.6129	27.6129	0.06621	29.86	0.01686	94.4	99.3832	89.8	98.286	90.95	99.6979	95.31	97.3054
27.6327	2.23671	29.88	9.08099	27.6327	6.7702	29.88	7.73675	29.88	1.38693	27.6327	1.43366	27.6327	1.3769	27.6327	27.6327	0.04826	29.88	0.01625	94.49	99.3832	89.88	98.2769	91.03	99.6979	95.39	97.3054
27.6525	1.87903	29.9	9.05258	27.6525	6.15562	29.9	10.0389	29.9	1.38627	27.6525	1.62067	27.6525	1.56326	27.6525	27.6525	0.03586	29.9	0.01514	94.57	99.3832	89.97	98.2679	91.12	99.6979	95.47	97.3054
27.6723	1.31154	29.92	8.86643	27.6723	5.18948	29.92	12.5779	29.92	1.3969	27.6723	1.59141	27.6723	1.53195	27.6723	27.6723	0.04521	29.92	0.01409	94.65	99.3832	90.05	98.2589	91.2	99.6979	95.55	97.3054
27.6921	1.66683	29.94	8.40701	27.6921	4.30813	29.94	14.7563	29.94	1.38449	27.6921	1.49398	27.6921	1.43212	27.6921	27.6921	0.05128	29.94	0.01343	94.73	99.3832	90.13	98.2499	91.28	99.6835	95.64	97.3054
27.7119	1.44588	29.96	7.52303	27.7119	3.49202	29.96	15.8353	29.96	1.32018	27.7119	1.49349	27.7119	1.43003	27.7119	27.7119	0.05111	29.96	0.01335	94.82	99.3832	90.21	98.2409	91.36	99.6835	95.72	97.3054
27.7317	1.51479	29.98	6.36231	27.7317	2.89747	29.98	15.5594	29.98	1.20056	27.7317	1.51867	27.7317	1.45368	27.7317	27.7317	0.06287	29.98	0.01376	94.9	99.3832	90.29	98.2318	91.44	99.6835	95.8	97.3054
27.7515	1.6004	30	5.21039	27.7515	1.9025	30	14.1546	30	1.0478	27.7515	1.2849	27.7515	1.21683	27.7515	27.7515	0.07407	30	0.01459	94.98	99.3832	90.37	98.2228	91.52	99.6979	95.88	97.3054
27.7713	2.00586	30.02	4.19595	27.7713	1.51008	30.02	12.0813	30.02	0.88882	27.7713	1.1824	27.7713	1.11199	27.7713	27.7713	0.07916	30.02	0.0159	95.06	99.3832	90.46	98.2138	91.6	99.6835	95.96	97.3054
27.7911	2.32808	30.04	3.35063	27.7911	1.15359	30.04	9.89905	30.04	0.74595	27.7911	1.27215	27.7911	1.20088	27.7911	27.7911	0.07785	30.04	0.01779	95.14	99.3832	90.54	98.2048	91.68	99.6835	96.04	97.2853
27.8109	2.3239	30.06	2.68161	27.8109	1.24334	30.06	7.9795	30.06	0.62634	27.8109	1.42156	27.8109	1.3498	27.8109	27.8109	0.07086	30.06	0.02029	95.21	99.3832	90.62	98.1958	91.77	99.6835	96.12	97.2853
27.8307	2.46302	30.08	2.18059	27.8307	1.32018	30.08	6.42818	30.08	0.53132	27.8307	1.11113	27.8307	1.03595	27.8307	27.8307	0.06331	30.08	0.02313	95.3	99.3688	90.7	98.1867	91.85	99.6835	96.21	97.2652
27.8505	2.69878	30.1	1.81879	27.8505	1.6316	30.1	5.23517	30.1	0.45684	27.8505	1.19581	27.8505	1.1198	27.8505	27.8505	0.06528	30.1	0.02557	95.38	99.3688	90.78	98.1777	91.93	99.6835	96.29	97.2652
27.8703	2.27503	30.12	1.56416	27.8703	1.81288	30.12	4.36506	30.12	0.406	27.8703	1.01827	27.8703	0.93971	27.8703	27.8703	0.04962	30.12	0.02666	95.46	99.3688	90.86	98.1687	92.01	99.6835	96.37	97.2652
27.8901	2.56752	30.14	1.38938	27.8901	2.0008	30.14	3.77507	30.14	0.37317	27.8901	1.19156	27.8901	1.11276	27.8901	27.8901	0.04733	30.14	0.02597	95.54	99.3688	90.94	98.1597	92.09	99.6835	96.45	97.2652
27.9099	2.74347	30.16	1.27515	27.9099	1.88274	30.16	3.41841	30.16	0.35652	27.9099	0.97986	27.9099	0.89846	27.9099	27.9099	0.03907	30.16	0.02394	95.62	99.3688	91.02	98.1506	92.18	99.6835	96.53	97.2652
27.9297	2.79289	30.18	1.20944	27.9297	1.996	30.18	3.22971	30.18	0.35541	27.9297	0.9385	27.9297	0.85561	27.9297	27.9297	0.03593	30.18	0.02121	95.7	99.3688	91.11	98.1416	92.26	99.6835	96.61	97.2652
27.9495	3.10885	30.2	1.18703	27.9495	1.86841	30.2	3.10924	30.2	0.37039	27.9495	0.68593	27.9495	0.60024	27.9495	27.9495	0.03293	30.2	0.01819	95.78	99.3688	91.19	98.1326	92.34	99.6835	96.69	97.2451
27.9693	3.05511	30.22	1.20862	27.9693	2.2066	30.22	2.94763	30.22	0.40171	27.9693	0.72288	27.9693	0.6363	27.9693	27.9693	0.03035	30.22	0.01512	95.86	99.3545	91.27	98.1146	92.42	99.6835	96.77	97.2451
27.9891	3.5777	30.24	1.28143	27.9891	2.31697	30.24	2.69729	30.24	0.45058	27.9891	0.54012	27.9891	0.45128	27.9891	27.9891	0.02309	30.24	0.01228	95.94	99.3545	91.35	98.1146	92.5	99.6835	96.85	97.2451
28.0089	3.53404	30.26	1.41416	28.0089	2.42419	30.26	2.38156	30.26	0.51784	28.0089	0.59226	28.0089	0.50283	28.0089	28.0089	0.02864	30.26	0.00987	96.03	99.3545	91.43	98.1055	92.59	99.6835	96.94	97.2451
28.0287	3.92349	30.28	1.62594	28.0287	2.31663	30.28	2.04802	30.28	0.60277	28.0287	0.54927	28.0287	0.45843	28.0287	28.0287	0.0332	30.28	0.00794	96.11	99.3545	91.52	98.0965	92.67	99.6835	97.02	97.225
28.0485	4.44956	30.3	1.93132	28.0485	2.2222	30.3	1.7422	30.3	0.70152	28.0485	0.48388	28.0485	0.39178	28.0485	28.0485	0.03421	30.3	0.00644	96.19	99.3401	91.6	98.0875	92.75	99.6835	97.1	97.225
28.0683	4.34276	30.32	2.33558	28.0683	2.19628	30.32	1.49076	30.32	0.80581	28.0683	0.50546	28.0683	0.41259	28.0683	28.0683	0.03337	30.32	0.00529	96.27	99.3401	91.68	98.0785	92.83	99.6835	97.18	97.2049
28.0881	5.11544	30.34	2.81435	28.0881	2.24863	30.34	1.2986	30.34	0.90424	28.0881	0.58327	28.0881	0.48999	28.0881	28.0881	0.03054	30.34	0.00442	96.35	99.3401	91.76	98.0695	92.91	99.6835	97.26	97.2049
28.1079	4.91547	30.36	3.30951	28.1079	2.39228	30.36	1.15913	30.36	0.98565	28.1079	0.59799	28.1079	0.50401	28.1079	28.1079	0.03923	30.36	0.00378	96.43	99.3401	91.84	98.0604	92.99	99.6835	97.34	97.2049
28.1277	5.14527	30.38	3.75455	28.1277	2.72817	30.38	1.0626	30.38	1.04164	28.1277	0.6825	28.1277	0.58834	28.1277	28.1277	0.04308	30.38	0.00331	96.51	99.3401	91.92	98.0514	93.07	99.6835	97.42	97.1848
28.1475	5.6083	30.4	4.08406	28.1475	2.34128	30.4	1.00111	30.4	1.06648	28.1475	0.95763	28.1475	0.86468	28.1475	28.1475	0.04864	30.4	0.00299	96.59	99.3401	92.01	98.0424	93.15	99.6835	97.51	97.1848
28.1673	5.49176	30.42	4.20882	28.1673	2.596	30.42	0.96624	30.42	1.05684	28.1673	1.02857	28.1673	0.93536	28.1673	28.1673	0.06387	30.42	0.0028	96.68	99.3401	92.09	98.0334	93.24	99.6835	97.59	97.1848
28.1871	5.4319	30.44	4.06912	28.1871	2.53172	30.44	0.95533	30.44	1.01239	28.1871	1.14546	28.1871	1.05236	28.1871	28.1871	0.05949	30.44	0.00271	96.76	99.3401	92.17	98.0244	93.32	99.6835	97.67	97.1848
28.2069	5.04563	30.46	3.70564	28.2069	2.42524	30.46	0.96597	30.46	0.94	28.2069	1.43595	28.2069	1.34423	28.2069	28.2069	0.0659	30.46	0.00272	96.84	99.3401	92.25	98.0153	93.4	99.6835	97.75	97.1848
28.2267	4.14641	30.48	3.24108	28.2267	2.67055	30.48	0.99983	30.48	0.85443	28.2267	1.79281	28.2267	1.70298	28.2267	28.2267	0.08184	30.48	0.00287	96.92	99.3401	92.33	98.0063	93.48	99.6835	97.83	97.1848
28.2465	3.74359	30.5	2.78727	28.2465	2.36567	30.5	1.05718	30.5	0.77051	28.2465	2.12254	28.2465	2.03434	28.2465	28.2465	0.07363	30.5	0.00314	97.01	99.3401	92.41	97.9973	93.56	99.6691	97.92	97.1647
28.2663	3.27753	30.52	2.38612	28.2663	2.4191	30.52	1.14497	30.52	0.69788	28.2663	2.70924	28.2663	2.62457	28.2663	28.2663	0.07195	30.52	0.00353	97.09	99.3401	92.5	97.9883	93.65	99.6691	98	97.1647
28.2861	2.44509	30.54	2.04899	28.2861	1.96141	30.54	1.27523	30.54	0.64112	28.2861	3.20931	28.2861	3.12741	28.2861	28.2861	0.07468	30.54	0.004	97.17	99.3401	92.58	97.9792	93.73	99.6691	98.08	97.1647
28.3059	2.6287	30.56	1.79122	28.3059	2.42537	30.56	1.465	30.56	0.60224	28.3059	3.98172	28.3059	3.90453	28.3059	28.3059	0.07087	30.56	0.00449	97.25	99.3401	92.66	97.9702	93.81	99.6691	98.16	97.1647
28.3257	2.47924	30.58	1.6144	28.3257	2.20238	30.58	1.73172	30.58	0.58159	28.3257	4.7762	28.3257	4.70398	28.3257	28.3257	0.06309	30.58	0.00486	97.33	99.3401	92.74	97.9612	93.9	99.6691	98.24	97.1647
28.3455	2.67294	30.6	1.49717	28.3455	1.88181	30.6	2.09683	30.6	0.57558	28.3455	5.33233	28.3455	5.26349	28.3455	28.3455	0.0634	30.6	0.00504	97.41	99.3401	92.82	97.9522	93.98	99.6691	98.33	97.1446
28.3653	2.38701	30.62	1.40911	28.3653	1.92607	30.62	2.5637	30.62	0.58626	28.3653	5.78287	28.3653	5.71675	28.3653	28.3653	0.05932	30.62	0.00499	97.49	99.3401	92.9	97.9432	94.06	99.6691	98.41	97.1446
28.3851	2.81732	30.64	1.33803	28.3851	1.72949	30.64	3.09899	30.64	0.61115	28.3851	6.17209	28.3851	6.10834	28.3851	28.3851	0.06319	30.64	0.00476	97.57	99.3258	92.99	97.9251	94.14	99.6691	98.49	97.1446
28.4049	2.60811	30.66	1.2955	28.4049	1.84563	30.66	3.6054	30.66	0.65308	28.4049	7.24252	28.4049	7.18561	28.4049	28.4049	0.0574	30.66	0.0045	97.65	99.3258	93.06	97.9161	94.22	99.6691	98.57	97.1245
28.4247	3.325	30.68	1.29803	28.4247	1.79907	30.68	3.9778	30.68	0.71554	28.4247	7.24857	28.4247	7.1916	28.4247	28.4247	0.06525	30.68	0.00431	97.74	99.3258	93.15	97.9071	94.3	99.6691	98.65	97.1245
28.4445	3.69217	30.7	1.36029	28.4445	1.52469	30.7	4.22963	30.7	0.80051	28.4445	7.34828	28.4445	7.2919	28.4445	28.4445	0.08306	30.7	0.00426	97.82	99.3258	93.23	97.8981	94.38	99.6691	98.73	97.1245
28.4643	4.64568	30.72	1.49724	28.4643	1.47512	30.72	4.46462	30.72	0.90402	28.4643	7.09229	28.4643	7.03399	28.4643	28.4643	0.09077	30.72	0.00442	97.9	99.3258	93.31	97.889	94.46	99.6691	98.81	97.1044
28.4841	5.70916	30.74	1.73113	28.4841	1.19773	30.74	4.69756	30.74	1.01348	28.4842	6.77646	28.4841	6.71613	28.4841	28.4841	0.09778	30.74	0.00482	97.98	99.3258	93.4	97.871	94.55	99.6691	98.89	97.1044
28.5039	6.69608	30.76	2.08062	28.5039	1.46752	30.76	4.79889	30.76	1.10713	28.504	6.49822	28.5039	6.436	28.5039	28.5039	0.10251	30.76	0.00545	98.06	99.3258	93.47	97.862	94.63	99.6691	98.98	97.0842
28.5237	8.10943	30.78	2.55881	28.5237	1.60717	30.78	4.66522	30.78	1.15891	28.5238	5.98672	28.5237	5.92108	28.5237	28.5237	0.10739	30.78	0.00629	98.14	99.3258	93.56	97.853	94.71	99.6691	99.06	97.0842
28.5435	9.3696	30.8	3.15396	28.5435	1.64925	30.8	4.37483	30.8	1.14985	28.5436	5.2895	28.5435	5.21936	28.5435	28.5435	0.10076	30.8	0.00723	98.22	99.3258	93.64	97.8439	94.79	99.6691	99.14	97.0842
28.5634	9.77371	30.82	3.78176	28.5634	2.27108	30.82	4.0892	30.82	1.08128	28.5634	4.67909	28.5634	4.60509	28.5634	28.5634	0.10023	30.82	0.00815	98.3	99.3114	93.72	97.8349	94.87	99.6691	99.22	97.0641
28.5832	9.80479	30.84	4.24125	28.5832	2.69114	30.84	3.91842	30.84	0.9754	28.5832	4.15222	28.5832	4.07484	28.5832	28.5832	0.07996	30.84	0.009	98.39	99.3114	93.8	97.8259	94.96	99.6691	99.3	97.0641
28.603	8.69332	30.86	4.30517	28.603	2.74335	30.86	3.93006	30.86	0.8598	28.603	3.3154	28.603	3.23267	28.603	28.603	0.0712	30.86	0.00973	98.47	99.3114	93.89	97.8169	95.04	99.6547	99.39	97.0641
28.6228	8.28145	30.88	3.94305	28.6228	3.25157	30.88	4.17372	30.88	0.75613	28.6228	2.84476	28.6228	2.75906	28.6228	28.6228	0.05648	30.88	0.01022	98.55	99.3114	93.97	97.8079	95.12	99.6547	99.47	97.0641
28.6426	6.64044	30.9	3.35349	28.6426	3.95203	30.9	4.66051	30.9	0.67647	28.6426	2.03688	28.6426	1.94609	28.6426	28.6426	0.05369	30.9	0.01031	98.63	99.3114	94.05	97.7898	95.2	99.6547	99.55	97.0641
28.6624	5.30927	30.92	2.76188	28.6624	4.6754	30.92	5.32413	30.92	0.62489	28.6624	1.60711	28.6624	1.51369	28.6624	28.6624	0.03996	30.92	0.01006	98.71	99.3114	94.13	97.7808	95.28	99.6691	99.63	97.0641
28.6822	4.4978	30.94	2.2843	28.6822	5.9427	30.94	5.98943	30.94	0.60193	28.6822	1.17897	28.6822	1.08303	28.6822	28.6822	0.03916	30.94	0.00977	98.8	99.3114	94.21	97.7718	95.37	99.6547	99.71	97.0641
28.702	3.33995	30.96	1.94838	28.702	7.44456	30.96	6.46391	30.96	0.60685	28.702	1.16981	28.702	1.07407	28.702	28.702	0.04036	30.96	0.00969	98.88	99.3114	94.29	97.7627	95.45	99.6691	99.8	97.044
28.7218	2.55524	30.98	1.7564	28.7218	8.00874	30.98	6.75787	30.98	0.63662	28.7218	0.84042	28.7218	0.7429	28.7218	28.7218	0.03914	30.98	0.00988	98.96	99.3114	94.38	97.7447	95.53	99.6691	99.88	97.044
28.7416	2.50677	31	1.68356	28.7416	9.12335	31	7.06514	31	0.68632	28.7416	0.76473	28.7416	0.66716	28.7416	28.7416	0.02698	31	0.0102	99.04	99.3114	94.46	97.7357	95.61	99.6691	99.96	97.044
28.7614	1.89537	31.02	1.70312	28.7614	10.0981	31.02	7.53674	31.02	0.74936	28.7614	0.70604	28.7614	0.6086	28.7614	28.7614	0.03102	31.02	0.01042	99.12	99.3114	94.54	97.7267	95.69	99.6691	100.04	97.044
28.7812	1.57051	31.04	1.78201	28.7812	10.6007	31.04	8.2327	31.04	0.81729	28.7812	0.56742	28.7812	0.46951	28.7812	28.7812	0.03037	31.04	0.01045	99.2	99.3114	94.62	97.7176	95.77	99.6547	100.12	97.044
28.801	1.44224	31.06	1.88762	28.801	10.1657	31.06	9.10746	31.06	0.88704	28.801	0.58556	28.801	0.48815	28.801	28.801	0.04322	31.06	0.01036	99.28	99.3114	94.7	97.7086	95.85	99.6547	100.21	97.0239
28.8208	1.62714	31.08	2.0113	28.8208	9.62006	31.08	9.84691	31.08	0.96352	28.8208	0.52524	28.8208	0.42797	28.8208	28.8208	0.03675	31.08	0.01011	99.37	99.3114	94.78	97.6906	95.93	99.6547	100.29	97.0239
28.8406	0.99263	31.1	2.15822	28.8406	8.78148	31.1	9.89687	31.1	1.05632	28.8406	0.37288	28.8406	0.27527	28.8406	28.8406	0.03611	31.1	0.00956	99.45	99.3114	94.87	97.6816	96.01	99.6547	100.37	97.0239
28.8604	1.52407	31.12	2.35411	28.8604	7.64671	31.12	8.98989	31.12	1.16714	28.8604	0.35523	28.8604	0.2537	28.8604	28.8604	0.03078	31.12	0.00867	99.53	99.2971	94.95	97.6725	96.09	99.6547	100.45	97.0239
28.8802	1.48927	31.14	2.62427	28.8802	6.43715	31.14	7.47998	31.14	1.28943	28.8802	0.63706	28.8802	0.53384	28.8802	28.8802	0.02914	31.14	0.00762	99.61	99.2971	95.03	97.6635	96.17	99.6547	100.53	97.0239
28.9	1.69769	31.16	2.94429	28.9	5.5273	31.16	5.90216	31.16	1.40618	28.9	0.36569	28.9	0.25694	28.9	28.9	0.02836	31.16	0.00669	99.69	99.2971	95.12	97.6545	96.25	99.6547	100.61	97.0038
28.9198	1.85619	31.18	3.21628	28.9198	4.7413	31.18	4.55343	31.18	1.49968	28.9198	0.74642	28.9198	0.63657	28.9198	28.9198	0.02872	31.18	0.00601	99.78	99.2971	95.2	97.6455	96.33	99.6547	100.7	97.0038
28.9396	1.94146	31.2	3.3348	28.9396	3.92612	31.2	3.50766	31.2	1.55974	28.9396	0.75067	28.9396	0.63742	28.9396	28.9396	0.0332	31.2	0.00561	99.86	99.2971	95.28	97.6364	96.41	99.6547	100.78	96.9837
28.9594	1.89353	31.22	3.3187	28.9594	3.40738	31.22	2.74314	31.22	1.57972	28.9594	0.86069	28.9594	0.74458	28.9594	28.9594	0.03271	31.22	0.00541	99.94	99.2971	95.36	97.6274	96.49	99.6547	100.86	96.9837
28.9792	1.56583	31.24	3.30168	28.9792	2.879	31.24	2.19237	31.24	1.55089	28.9792	1.10868	28.9792	0.99061	28.9792	28.9792	0.01971	31.24	0.00531	100.02	99.2827	95.44	97.6094	96.57	99.6547	100.94	96.9837
28.999	1.18156	31.26	3.40715	28.999	2.875	31.26	1.81315	31.26	1.47132	28.999	1.21853	28.999	1.09783	28.999	28.999	0.02732	31.26	0.00516	100.1	99.2827	95.53	97.6004	96.65	99.6547	101.03	96.9837
29.0188	1.12378	31.28	3.69173	29.0188	2.15798	31.28	1.55008	31.28	1.35776	29.0188	1.43415	29.0188	1.31136	29.0188	29.0188	0.02967	31.28	0.00494	100.18	99.2827	95.61	97.5913	96.73	99.6403	101.11	96.9837
29.0386	1.13935	31.3	4.14476	29.0386	1.59414	31.3	1.36782	31.3	1.23929	29.0386	1.49643	29.0386	1.37066	29.0386	29.0386	0.03345	31.3	0.00474	100.27	99.2827	95.69	97.5823	96.81	99.6403	101.19	96.9837
29.0584	0.69859	31.32	4.65296	29.0584	1.76959	31.32	1.24191	31.32	1.14223	29.0584	1.65059	29.0584	1.52256	29.0584	29.0584	0.03254	31.32	0.00467	100.35	99.2827	95.77	97.5643	96.89	99.6403	101.27	96.9837
29.0782	1.13064	31.34	5.00782	29.0782	0.93246	31.34	1.15517	31.34	1.08276	29.0782	1.95808	29.0782	1.82875	29.0782	29.0782	0.02964	31.34	0.00483	100.43	99.2827	95.85	97.5553	96.97	99.6403	101.35	96.9636
29.098	1.10638	31.36	5.08167	29.098	1.23515	31.36	1.0976	31.36	1.06807	29.098	1.9352	29.098	1.80245	29.098	29.098	0.03427	31.36	0.00523	100.51	99.2827	95.94	97.5462	97.05	99.6403	101.43	96.9636
29.1178	1.17211	31.38	4.98793	29.1178	1.0137	31.38	1.05863	31.38	1.09907	29.1178	2.07758	29.1178	1.94245	29.1178	29.1178	0.02299	31.38	0.00587	100.59	99.2827	96.02	97.5282	97.13	99.6403	101.52	96.9636
29.1376	1.76088	31.4	4.91988	29.1376	0.8119	31.4	1.03826	31.4	1.17102	29.1376	2.27784	29.1376	2.14076	29.1376	29.1376	0.02549	31.4	0.00669	100.67	99.2827	96.1	97.5192	97.21	99.6403	101.6	96.9435
29.1574	1.56687	31.42	4.92249	29.1574	0.60046	31.42	1.04347	31.42	1.27231	29.1574	2.14935	29.1574	2.00828	29.1574	29.1574	0.02032	31.42	0.00752	100.76	99.2827	96.18	97.5101	97.3	99.6403	101.68	96.9435
29.1772	1.89258	31.44	4.88379	29.1772	0.46077	31.44	1.08216	31.44	1.38478	29.1772	2.14526	29.1772	2.00097	29.1772	29.1772	0.03359	31.44	0.00814	100.84	99.2827	96.26	97.4921	97.38	99.6403	101.76	96.9234
29.197	2.54146	31.46	4.71842	29.197	0.73093	31.46	1.16265	31.46	1.49198	29.197	2.31298	29.197	2.16681	29.197	29.197	0.02923	31.46	0.00843	100.92	99.2827	96.35	97.4831	97.46	99.6403	101.85	96.9234
29.2168	2.97053	31.48	4.52681	29.2168	0.54532	31.48	1.30065	31.48	1.59131	29.2168	2.05175	29.2168	1.90074	29.2168	29.2168	0.03625	31.48	0.00853	101	99.2827	96.43	97.4741	97.54	99.6403	101.93	96.9234
29.2366	3.20645	31.5	4.49713	29.2366	0.70826	31.5	1.50978	31.5	1.69563	29.2366	2.06467	29.2366	1.91068	29.2366	29.2366	0.02678	31.5	0.00871	101.08	99.2684	96.51	97.456	97.62	99.6403	102.01	96.9234
29.2564	3.59898	31.52	4.75049	29.2564	0.7085	31.52	1.80718	31.52	1.81745	29.2564	2.01971	29.2564	1.86236	29.2564	29.2564	0.0311	31.52	0.00911	101.17	99.2684	96.59	97.447	97.7	99.6403	102.09	96.9033
29.2762	4.25139	31.54	5.3064	29.2762	0.80655	31.54	2.20255	31.54	1.94969	29.2762	1.75668	29.2762	1.59468	29.2762	29.2762	0.02916	31.54	0.00969	101.25	99.2684	96.67	97.438	97.78	99.6403	102.17	96.9033
29.296	4.54075	31.56	6.05858	29.296	0.56281	31.56	2.68346	31.56	2.06047	29.296	1.7611	29.296	1.59614	29.296	29.296	0.03519	31.56	0.01036	101.33	99.2684	96.76	97.4199	97.86	99.6403	102.25	96.9033
29.3158	5.04336	31.58	6.70053	29.3158	0.86625	31.58	3.22383	31.58	2.09802	29.3158	2.01399	29.3158	1.8479	29.3158	29.3158	0.04221	31.58	0.01101	101.41	99.2684	96.84	97.4109	97.94	99.6403	102.34	96.9033
29.3356	4.3468	31.6	6.81082	29.3356	0.73347	31.6	3.82679	31.6	2.02645	29.3356	1.83286	29.3356	1.66259	29.3356	29.3356	0.05435	31.6	0.01158	101.49	99.2684	96.92	97.4019	98.02	99.6403	102.42	96.9033
29.3554	4.36982	31.62	6.21828	29.3554	1.2488	31.62	4.51697	31.62	1.85158	29.3554	2.15229	29.3554	1.98126	29.3554	29.3554	0.05882	31.62	0.01201	101.57	99.2684	97	97.3838	98.1	99.6403	102.5	96.8832
29.3752	3.64671	31.64	5.21498	29.3752	0.76458	31.64	5.21699	31.64	1.61745	29.3752	2.1209	29.3752	1.94687	29.3752	29.3752	0.06314	31.64	0.0124	101.66	99.2684	97.08	97.3748	98.18	99.6403	102.59	96.8832
29.395	3.12352	31.66	4.18416	29.395	0.57354	31.66	5.65171	31.66	1.37161	29.395	2.32949	29.395	2.15419	29.395	29.395	0.0868	31.66	0.013	101.74	99.2684	97.17	97.3658	98.27	99.626	102.67	96.8832
29.4148	2.53042	31.68	3.32565	29.4148	0.81896	31.68	5.51229	31.68	1.1474	29.4148	2.67115	29.4148	2.49525	29.4148	29.4148	0.09113	31.68	0.01404	101.82	99.2684	97.25	97.3478	98.35	99.626	102.75	96.8832
29.4346	2.27382	31.7	2.68219	29.4346	0.93426	31.7	4.81997	31.7	0.96229	29.4346	2.83381	29.4346	2.65636	29.4346	29.4346	0.10129	31.7	0.01561	101.9	99.2684	97.33	97.3388	98.43	99.626	102.83	96.8631
29.4544	2.51695	31.72	2.23026	29.4544	1.18318	31.72	3.9009	31.72	0.81869	29.4544	2.91309	29.4544	2.73352	29.4544	29.4544	0.09681	31.72	0.01746	101.99	99.2541	97.41	97.3297	98.51	99.626	102.91	96.8631
29.4742	2.82008	31.74	1.93157	29.4742	1.10333	31.74	3.0351	31.74	0.71484	29.4742	3.36019	29.4742	3.18095	29.4742	29.4742	0.10313	31.74	0.01894	102.07	99.2541	97.49	97.3117	98.59	99.626	102.99	96.843
29.494	2.99002	31.76	1.75875	29.494	1.49251	31.76	2.33487	31.76	0.64596	29.494	3.23007	29.494	3.04735	29.494	29.494	0.08757	31.76	0.01926	102.15	99.2541	97.58	97.3027	98.67	99.626	103.08	96.843
29.5138	3.68633	31.78	1.69178	29.5138	2.09999	31.78	1.81196	31.78	0.60577	29.5138	3.34335	29.5138	3.15889	29.5138	29.5138	0.07869	31.78	0.01809	102.23	99.2541	97.66	97.2846	98.75	99.626	103.16	96.843
29.5336	5.0456	31.8	1.70783	29.5336	3.27418	31.8	1.44141	31.8	0.5866	29.5336	3.55554	29.5336	3.36988	29.5336	29.5336	0.07038	31.8	0.01593	102.31	99.2541	97.74	97.2756	98.83	99.626	103.24	96.843
29.5534	5.38557	31.82	1.77378	29.5534	4.18799	31.82	1.19035	31.82	0.57972	29.5534	3.39468	29.5534	3.20552	29.5534	29.5534	0.07543	31.82	0.01355	102.39	99.2541	97.82	97.2576	98.91	99.626	103.32	96.8228
29.5732	6.58837	31.84	1.84708	29.5732	5.36568	31.84	1.02928	31.84	0.57672	29.5732	3.3378	29.5732	3.14575	29.5732	29.5732	0.08204	31.84	0.01141	102.48	99.2541	97.9	97.2485	98.99	99.6116	103.41	96.8228
29.593	6.91845	31.86	1.88414	29.593	6.75515	31.86	0.93555	31.86	0.57086	29.593	3.34891	29.593	3.15458	29.593	29.593	0.08596	31.86	0.00963	102.56	99.2397	97.98	97.2395	99.07	99.6116	103.49	96.8228
29.6128	7.24525	31.88	1.84939	29.6128	7.86469	31.88	0.89279	31.88	0.55696	29.6128	3.36526	29.6128	3.16859	29.6128	29.6128	0.0849	31.88	0.00819	102.64	99.2397	98.07	97.2215	99.16	99.6116	103.57	96.8027
29.6326	7.23232	31.9	1.7225	29.6326	10.0164	31.9	0.88684	31.9	0.53114	29.6326	3.1346	29.6326	2.93409	29.6326	29.6326	0.09223	31.9	0.00707	102.72	99.2397	98.15	97.2125	99.24	99.6116	103.66	96.8027
29.6524	7.14616	31.92	1.52886	29.6524	10.8494	31.92	0.89834	31.92	0.49363	29.6524	3.26669	29.6524	3.06473	29.6524	29.6524	0.0906	31.92	0.00629	102.8	99.2397	98.23	97.2034	99.32	99.6116	103.74	96.7826
29.6722	5.43778	31.94	1.31363	29.6722	12.6171	31.94	0.8985	31.94	0.44922	29.6722	2.73981	29.6722	2.53204	29.6722	29.6722	0.09623	31.94	0.00583	102.89	99.2397	98.31	97.1854	99.4	99.6116	103.82	96.7826
29.692	5.2651	31.96	1.11385	29.692	12.6948	31.96	0.86466	31.96	0.40355	29.692	2.64369	29.692	2.43306	29.692	29.692	0.08282	31.96	0.00565	102.96	99.2397	98.4	97.1764	99.48	99.6116	103.9	96.7625
29.7118	4.17308	31.98	0.94586	29.7118	12.6197	31.98	0.80466	31.98	0.36141	29.7118	2.13382	29.7118	1.91758	29.7118	29.7118	0.07551	31.98	0.00563	103.05	99.2397	98.48	97.1673	99.57	99.6116	103.98	96.7826
29.7316	3.14107	32	0.81748	29.7316	12.3428	32	0.7466	32	0.32516	29.7316	1.78562	29.7316	1.56498	29.7316	29.7316	0.0594	32	0.00565	103.13	99.2397	98.56	97.1493	99.65	99.6116	104.07	96.7826
29.7514	2.14575	32.02	0.73061	29.7514	11.7696	32.02	0.7128	32.02	0.29724	29.7514	1.27231	29.7514	1.04615	29.7514	29.7514	0.04812	32.02	0.00561	103.21	99.2397	98.64	97.1403	99.73	99.6116	104.15	96.7826
29.7712	1.70679	32.04	0.67589	29.7712	10.363	32.04	0.71371	32.04	0.27967	29.7712	1.03315	29.7712	0.80331	29.7712	29.7712	0.05674	32.04	0.00557	103.3	99.2397	98.73	97.1222	99.81	99.6116	104.23	96.7826
29.791	1.19459	32.06	0.65971	29.791	8.93373	32.06	0.75353	32.06	0.27348	29.791	0.84009	29.791	0.6068	29.791	29.791	0.04617	32.06	0.00563	103.38	99.2397	98.81	97.1132	99.89	99.626	104.31	96.7625
29.8108	1.28204	32.08	0.67016	29.8108	7.13659	32.08	0.82952	32.08	0.27853	29.8108	0.74903	29.8108	0.51316	29.8108	29.8108	0.04484	32.08	0.00588	103.46	99.2397	98.89	97.0952	99.97	99.626	104.39	96.7625
29.8306	0.57007	32.1	0.69733	29.8306	5.83453	32.1	0.93063	32.1	0.29272	29.8306	0.80952	29.8306	0.57211	29.8306	29.8306	0.04721	32.1	0.00629	103.54	99.2397	98.97	97.0862	100.06	99.626	104.48	96.7625
29.8504	0.601	32.12	0.72211	29.8504	4.29163	32.12	1.03872	32.12	0.31187	29.8504	0.84973	29.8504	0.61052	29.8504	29.8504	0.04674	32.12	0.00673	103.62	99.2397	99.05	97.0681	100.14	99.626	104.56	96.7625
29.8702	0.43876	32.14	0.74512	29.8702	3.83645	32.14	1.14109	32.14	0.33032	29.8702	0.82178	29.8702	0.58041	29.8702	29.8702	0.03945	32.14	0.007	103.71	99.2397	99.13	97.0591	100.22	99.626	104.64	96.7424
29.89	0.67394	32.16	0.76653	29.89	2.51847	32.16	1.24319	32.16	0.34168	29.89	1.12241	29.89	0.88115	29.89	29.89	0.05532	32.16	0.00698	103.79	99.2254	99.22	97.041	100.3	99.626	104.73	96.7424
29.9098	0.5161	32.18	0.79568	29.9098	2.06679	32.18	1.32371	32.18	0.34365	29.9098	1.33443	29.9098	1.09279	29.9098	29.9098	0.04405	32.18	0.00679	103.87	99.2254	99.3	97.032	100.38	99.626	104.8	96.7223
29.9296	0.6148	32.2	0.82757	29.9296	1.70315	32.2	1.33607	32.2	0.33967	29.9296	1.57212	29.9296	1.33017	29.9296	29.9296	0.04089	32.2	0.00664	103.95	99.2254	99.38	97.014	100.46	99.626	104.89	96.7223
29.9494	0.76685	32.22	0.84338	29.9494	1.34614	32.22	1.24595	32.22	0.33279	29.9494	1.91018	29.9494	1.66873	29.9494	29.9494	0.03957	32.22	0.00661	104.04	99.2254	99.46	97.005	100.55	99.6116	104.97	96.7223
29.9692	0.97892	32.24	0.83679	29.9692	1.4028	32.24	1.09403	32.24	0.32592	29.9692	2.20754	29.9692	1.96617	29.9692	29.9692	0.05019	32.24	0.0067	104.12	99.2254	99.54	96.9869	100.63	99.6116	105.05	96.7022
29.989	1.47084	32.26	0.82294	29.989	1.16326	32.26	0.94044	32.26	0.31954	29.989	2.28339	29.989	2.04082	29.989	29.989	0.04532	32.26	0.00677	104.2	99.211	99.63	96.9779	100.71	99.6116	105.13	96.7022
30.0088	1.88287	32.28	0.82192	30.0088	0.94012	32.28	0.814	32.28	0.31715	30.0088	2.15654	30.0088	1.91153	30.0088	30.0088	0.04159	32.28	0.00668	104.28	99.211	99.71	96.9599	100.79	99.6116	105.22	96.7022
30.0286	1.8619	32.3	0.84676	30.0286	1.05901	32.3	0.72147	32.3	0.32209	30.0286	2.45717	30.0286	2.21251	30.0286	30.0286	0.04085	32.3	0.00635	104.36	99.211	99.79	96.9418	100.87	99.6116	105.3	96.7022
30.0484	2.86698	32.32	0.90562	30.0484	1.28223	32.32	0.66116	32.32	0.33835	30.0484	2.14313	30.0484	1.89473	30.0484	30.0484	0.03996	32.32	0.00585	104.44	99.211	99.88	96.9328	100.96	99.6116	105.39	96.7022
30.0682	3.25584	32.34	1.00722	30.0682	0.86081	32.34	0.63013	32.34	0.36802	30.0682	2.25822	30.0682	2.00895	30.0682	30.0682	0.04789	32.34	0.00532	104.53	99.211	99.95	96.9147	101.04	99.6116	105.46	96.7022
30.088	3.89459	32.36	1.15436	30.088	1.12334	32.36	0.62481	32.36	0.41119	30.088	2.18596	30.088	1.93464	30.088	30.088	0.04701	32.36	0.00493	104.61	99.211	100.04	96.8967	101.12	99.5972	105.55	96.6821
30.1078	3.72725	32.38	1.33126	30.1078	1.30132	32.38	0.64015	32.38	0.46324	30.1078	2.02167	30.1078	1.76781	30.1078	30.1078	0.04158	32.38	0.00468	104.69	99.211	100.12	96.8877	101.2	99.5972	105.63	96.6821
30.1276	4.04297	32.4	1.48554	30.1276	0.78584	32.4	0.67521	32.4	0.51578	30.1277	1.84888	30.1276	1.59244	30.1276	30.1276	0.0407	32.4	0.00454	104.78	99.211	100.2	96.8696	101.28	99.5972	105.71	96.662
30.1474	3.37606	32.42	1.54169	30.1474	1.22457	32.42	0.74	32.42	0.55849	30.1475	1.91117	30.1474	1.65365	30.1474	30.1474	0.03897	32.42	0.00438	104.86	99.211	100.29	96.8606	101.36	99.5972	105.79	96.662
30.1672	3.21886	32.44	1.48008	30.1672	1.25312	32.44	0.84592	32.44	0.58532	30.1673	1.76388	30.1672	1.50406	30.1672	30.1672	0.04534	32.44	0.00407	104.94	99.211	100.37	96.8426	101.45	99.5972	105.88	96.662
30.187	3.02174	32.46	1.35994	30.187	1.18736	32.46	1.00938	32.46	0.59834	30.1871	1.79379	30.187	1.53277	30.187	30.187	0.04091	32.46	0.00363	105.03	99.211	100.45	96.8336	101.53	99.5972	105.96	96.662
30.2069	2.53152	32.48	1.25722	30.2069	1.24546	32.48	1.24208	32.48	0.60315	30.2069	1.77091	30.2069	1.50838	30.2069	30.2069	0.0335	32.48	0.00317	105.11	99.211	100.53	96.8155	101.61	99.5828	106.04	96.6419
30.2267	2.7409	32.5	1.20362	30.2267	1.2874	32.5	1.5493	32.5	0.60176	30.2267	1.67658	30.2267	1.41203	30.2267	30.2267	0.03761	32.5	0.00275	105.19	99.1967	100.62	96.8065	101.69	99.5828	106.13	96.6419
30.2465	1.57456	32.52	1.18962	30.2465	1.73325	32.52	1.91834	32.52	0.59209	30.2465	1.44756	30.2465	1.1803	30.2465	30.2465	0.03617	32.52	0.00242	105.27	99.1967	100.7	96.7884	101.77	99.5828	106.21	96.6419
30.2663	2.15379	32.54	1.1831	30.2663	2.25085	32.54	2.28986	32.54	0.57385	30.2663	1.57457	30.2663	1.30685	30.2663	30.2663	0.04553	32.54	0.00216	105.35	99.1967	100.78	96.7794	101.86	99.5828	106.29	96.6218
30.2861	2.05685	32.56	1.16571	30.2861	2.55365	32.56	2.57504	32.56	0.55226	30.2861	1.59076	30.2861	1.32202	30.2861	30.2861	0.03585	32.56	0.00195	105.43	99.1967	100.86	96.7704	101.94	99.5972	106.37	96.6218
30.3059	1.74344	32.58	1.14264	30.3059	2.90542	32.58	2.7199	32.58	0.53449	30.3059	1.89989	30.3059	1.63205	30.3059	30.3059	0.03598	32.58	0.0018	105.52	99.1823	100.94	96.7524	102.02	99.5972	106.45	96.6218
30.3257	1.56665	32.6	1.12673	30.3257	3.62202	32.6	2.75539	32.6	0.52508	30.3257	2.13071	30.3257	1.86326	30.3257	30.3257	0.03142	32.6	0.0017	105.6	99.1823	101.03	96.7343	102.1	99.5972	106.54	96.6218
30.3455	1.5065	32.62	1.13299	30.3455	3.93495	32.62	2.71973	32.62	0.52472	30.3455	2.34453	30.3455	2.07737	30.3455	30.3455	0.02231	32.62	0.00169	105.68	99.1823	101.11	96.7163	102.18	99.5972	106.62	96.6017
30.3653	1.45973	32.64	1.18812	30.3653	3.89307	32.64	2.60287	32.64	0.53096	30.3653	2.84787	30.3653	2.5829	30.3653	30.3653	0.02758	32.64	0.00174	105.76	99.1823	101.19	96.7073	102.27	99.5972	106.7	96.6017
30.3851	1.49629	32.66	1.31287	30.3851	3.87735	32.66	2.40253	32.66	0.53913	30.3851	3.03096	30.3851	2.76622	30.3851	30.3851	0.03697	32.66	0.00182	105.85	99.1823	101.27	96.6892	102.35	99.5828	106.78	96.6017
30.4049	1.7161	32.68	1.50448	30.4049	4.09947	32.68	2.17466	32.68	0.54271	30.4049	2.76286	30.4049	2.49534	30.4049	30.4049	0.03528	32.68	0.00187	105.93	99.1823	101.36	96.6802	102.43	99.5828	106.87	96.5815
30.4247	2.30573	32.7	1.72627	30.4247	3.79093	32.7	2.00082	32.7	0.54141	30.4247	2.90001	30.4247	2.63245	30.4247	30.4247	0.03331	32.7	0.00185	106.01	99.1823	101.44	96.6622	102.51	99.5828	106.95	96.5815
30.4445	2.85543	32.72	1.89872	30.4445	3.58996	32.72	1.92683	32.72	0.53444	30.4445	2.53318	30.4445	2.26222	30.4445	30.4445	0.03233	32.72	0.00179	106.09	99.1823	101.52	96.6441	102.6	99.5828	107.03	96.5815
30.4643	3.13203	32.74	1.94289	30.4643	3.90687	32.74	1.9455	32.74	0.52384	30.4643	2.5886	30.4643	2.31712	30.4643	30.4643	0.03689	32.74	0.00174	106.17	99.1823	101.6	96.6351	102.68	99.5828	107.12	96.5614
30.4841	3.79842	32.76	1.85258	30.4841	3.05814	32.76	1.99484	32.76	0.51013	30.4841	2.38507	30.4841	2.11152	30.4841	30.4841	0.03905	32.76	0.00178	106.26	99.1823	101.69	96.6171	102.76	99.5828	107.2	96.5614
30.5039	3.73534	32.78	1.69293	30.5039	2.965	32.78	1.98742	32.78	0.49282	30.5039	2.18515	30.5039	1.90937	30.5039	30.5039	0.03566	32.78	0.00192	106.34	99.1823	101.77	96.599	102.84	99.5828	107.28	96.5614
30.5237	3.95879	32.8	1.53752	30.5237	3.23017	32.8	1.88171	32.8	0.47296	30.5237	1.66334	30.5237	1.3833	30.5237	30.5237	0.02857	32.8	0.00215	106.42	99.1823	101.85	96.59	102.92	99.5828	107.36	96.5413
30.5435	3.34617	32.82	1.42557	30.5435	2.98747	32.82	1.70868	32.82	0.45465	30.5435	1.49741	30.5435	1.2155	30.5435	30.5435	0.03655	32.82	0.00243	106.51	99.1823	101.93	96.5719	103.01	99.5828	107.44	96.5413
30.5633	3.14666	32.84	1.3561	30.5633	3.19752	32.84	1.52544	32.84	0.44396	30.5633	1.21559	30.5633	0.93118	30.5633	30.5633	0.04056	32.84	0.00266	106.59	99.168	102.02	96.5539	103.09	99.5828	107.53	96.5413
30.5831	2.28763	32.86	1.30431	30.5831	3.91242	32.86	1.37344	32.86	0.44519	30.5831	0.85382	30.5831	0.56634	30.5831	30.5831	0.03987	32.86	0.00276	106.67	99.168	102.1	96.5449	103.17	99.5828	107.61	96.5413
30.6029	1.97496	32.88	1.26083	30.6029	4.2725	32.88	1.26609	32.88	0.46227	30.6029	0.75933	30.6029	0.47064	30.6029	30.6029	0.0426	32.88	0.0027	106.75	99.168	102.18	96.5268	103.25	99.5828	107.69	96.5212
30.6227	1.70231	32.9	1.24922	30.6227	4.35592	32.9	1.19353	32.9	0.49123	30.6227	0.3925	30.6227	0.10072	30.6227	30.6227	0.04135	32.9	0.00252	106.83	99.168	102.26	96.5088	103.34	99.5828	107.78	96.5212
30.6425	1.5563	32.92	1.29763	30.6425	4.83021	32.92	1.11946	32.92	0.52388	30.6425	0.60632	30.6425	0.31533	30.6425	30.6425	0.03328	32.92	0.00228	106.92	99.168	102.34	96.4908	103.42	99.5684	107.86	96.5212
30.6623	1.27043	32.94	1.41258	30.6623	4.73151	32.94	1.0197	32.94	0.54869	30.6623	0.53063	30.6623	0.23859	30.6623	30.6623	0.05065	32.94	0.00201	107	99.1536	102.43	96.4727	103.5	99.5684	107.94	96.5011
30.6821	1.31773	32.96	1.56648	30.6821	4.71434	32.96	0.89795	32.96	0.55611	30.6821	0.79546	30.6821	0.5047	30.6821	30.6821	0.04912	32.96	0.00177	107.08	99.1536	102.51	96.4637	103.58	99.5684	108.02	96.5011
30.7019	1.41837	32.98	1.69584	30.7019	4.45632	32.98	0.76872	32.98	0.54335	30.7019	0.83894	30.7019	0.54801	30.7019	30.7019	0.04489	32.98	0.00161	107.17	99.1536	102.59	96.4457	103.67	99.5684	108.11	96.5011
30.7217	1.31586	33	1.73338	30.7217	3.94769	33	0.64978	33	0.51377	30.7217	0.96253	30.7217	0.67192	30.7217	30.7217	0.04635	33	0.00156	107.25	99.1536	102.68	96.4276	103.75	99.5684	108.19	96.5011
30.7415	1.4799	33.02	1.6598	30.7415	3.72247	33.02	0.55234	33.02	0.47337	30.7415	1.26316	30.7415	0.97413	30.7415	30.7415	0.0417	33.02	0.00163	107.33	99.1536	102.76	96.4096	103.83	99.5684	108.27	96.481
30.7613	1.59068	33.04	1.51972	30.7613	3.60809	33.04	0.47589	33.04	0.4284	30.7613	1.62509	30.7613	1.33807	30.7613	30.7613	0.04287	33.04	0.00181	107.41	99.1536	102.84	96.4005	103.91	99.5684	108.36	96.481
30.7811	1.5183	33.06	1.36278	30.7811	3.30822	33.06	0.41362	33.06	0.38325	30.7811	1.84905	30.7811	1.56322	30.7811	30.7811	0.04007	33.06	0.00208	107.5	99.1536	102.92	96.3825	104	99.5684	108.44	96.481
30.8009	1.70581	33.08	1.19426	30.8009	2.93684	33.08	0.35906	33.08	0.33939	30.8009	2.13774	30.8009	1.85353	30.8009	30.8009	0.03841	33.08	0.00239	107.57	99.1536	103.01	96.3645	104.08	99.5684	108.52	96.4609
30.8207	1.31041	33.1	1.01372	30.8207	3.08983	33.1	0.31231	33.1	0.29687	30.8207	2.41793	30.8207	2.1353	30.8207	30.8207	0.04527	33.1	0.00263	107.66	99.1536	103.09	96.3464	104.16	99.5684	108.6	96.4609
30.8405	1.95104	33.12	0.84124	30.8405	3.10944	33.12	0.27508	33.12	0.25732	30.8405	2.48185	30.8405	2.19942	30.8405	30.8405	0.04006	33.12	0.00268	107.74	99.1536	103.17	96.3374	104.24	99.5684	108.68	96.4408
30.8603	1.64568	33.14	0.69894	30.8603	3.42549	33.14	0.24733	33.14	0.22305	30.8603	2.68194	30.8603	2.4007	30.8603	30.8603	0.04877	33.14	0.00252	107.82	99.1536	103.25	96.3194	104.33	99.5684	108.77	96.4408
30.8801	2.00994	33.16	0.59484	30.8801	3.69282	33.16	0.22503	33.16	0.19573	30.8801	2.64549	30.8801	2.36376	30.8801	30.8801	0.05266	33.16	0.00223	107.91	99.1536	103.33	96.3013	104.41	99.5684	108.85	96.4408
30.8999	2.76065	33.18	0.5275	30.8999	4.37382	33.18	0.21317	33.18	0.17544	30.8999	2.63274	30.8999	2.35084	30.8999	30.8999	0.05214	33.18	0.00194	107.99	99.1536	103.42	96.2833	104.49	99.5684	108.93	96.4408
30.9197	3.31488	33.2	0.49292	30.9197	4.33204	33.2	0.20612	33.2	0.16192	30.9197	2.39357	30.9197	2.10999	30.9197	30.9197	0.0556	33.2	0.00173	108.07	99.1536	103.5	96.2652	104.58	99.5684	109.01	96.4207
30.9395	3.50273	33.22	0.48752	30.9395	4.7658	33.22	0.2058	33.22	0.15506	30.9395	2.21735	30.9395	1.9326	30.9395	30.9395	0.0619	33.22	0.00162	108.16	99.1393	103.58	96.2562	104.66	99.5684	109.1	96.4207
30.9593	3.55738	33.24	0.50809	30.9593	4.20976	33.24	0.21072	33.24	0.15465	30.9593	2.01056	30.9593	1.72438	30.9593	30.9593	0.05812	33.24	0.00163	108.24	99.1393	103.66	96.2382	104.74	99.5684	109.18	96.4207
30.9791	3.1757	33.26	0.55097	30.9791	4.3572	33.26	0.22109	33.26	0.16063	30.9791	1.60449	30.9791	1.31565	30.9791	30.9791	0.06101	33.26	0.00177	108.32	99.1393	103.75	96.2201	104.82	99.5684	109.26	96.4006
30.9989	3.30041	33.28	0.60663	30.9989	3.70697	33.28	0.2304	33.28	0.17095	30.9989	1.55594	30.9989	1.26691	30.9989	30.9989	0.04629	33.28	0.00203	108.4	99.1393	103.83	96.2021	104.9	99.5684	109.34	96.4006
31.0187	3.03542	33.3	0.65959	31.0187	3.53554	33.3	0.2532	33.3	0.1836	31.0187	1.46668	31.0187	1.17707	31.0187	31.0187	0.04606	33.3	0.00239	108.48	99.1249	103.91	96.193	104.99	99.5684	109.43	96.4006
31.0385	3.39341	33.32	0.69247	31.0385	2.62179	33.32	0.2869	33.32	0.19537	31.0385	1.4062	31.0385	1.1164	31.0385	31.0385	0.04513	33.32	0.00282	108.57	99.1249	104	96.175	105.07	99.5684	109.51	96.4006
31.0583	2.46895	33.34	0.70003	31.0583	2.58084	33.34	0.33129	33.34	0.20518	31.0583	1.26577	31.0583	0.97521	31.0583	31.0583	0.0449	33.34	0.00324	108.65	99.1249	104.08	96.157	105.15	99.5684	109.59	96.3804
31.0781	2.4806	33.36	0.69056	31.0781	1.77153	33.36	0.39061	33.36	0.2157	31.0781	1.34342	31.0781	1.05345	31.0781	31.0781	0.03772	33.36	0.00356	108.73	99.1249	104.16	96.1389	105.24	99.554	109.67	96.3804
31.0979	2.09256	33.38	0.66986	31.0979	1.5843	33.38	0.46942	33.38	0.23015	31.0979	1.28817	31.0979	0.99802	31.0979	31.0979	0.03664	33.38	0.00376	108.82	99.1249	104.24	96.1299	105.32	99.554	109.76	96.3804
31.1177	1.52801	33.4	0.64889	31.1177	1.13016	33.4	0.57496	33.4	0.25133	31.1177	1.26169	31.1177	0.97178	31.1177	31.1177	0.03429	33.4	0.00394	108.9	99.1249	104.33	96.1028	105.4	99.554	109.84	96.3603
31.1375	1.27332	33.42	0.63926	31.1375	1.22972	33.42	0.71981	33.42	0.27983	31.1375	1.28474	31.1375	0.99527	31.1375	31.1375	0.02824	33.42	0.00425	108.98	99.1249	104.41	96.0848	105.49	99.554	109.92	96.3603
31.1573	1.06198	33.44	0.65163	31.1573	0.58045	33.44	0.92073	33.44	0.31408	31.1573	1.56836	31.1573	1.28105	31.1573	31.1573	0.032	33.44	0.00478	109.06	99.1249	104.49	96.0668	105.57	99.554	110	96.3402
31.1771	0.93063	33.46	0.68417	31.1771	0.52069	33.46	1.19233	33.46	0.35057	31.1771	1.87406	31.1771	1.58915	31.1771	31.1771	0.03023	33.46	0.00559	109.15	99.1249	104.58	96.0487	105.65	99.554	110.09	96.3402
31.1969	1.26903	33.48	0.72111	31.1969	0.73466	33.48	1.53642	33.48	0.38554	31.1969	2.16962	31.1969	1.887	31.1969	31.1969	0.03086	33.48	0.00667	109.23	99.1106	104.65	96.0397	105.73	99.554	110.17	96.3402
31.2167	1.31434	33.5	0.74425	31.2167	0.55147	33.5	1.92004	33.5	0.41564	31.2167	2.65922	31.2167	2.38029	31.2167	31.2167	0.03278	33.5	0.0079	109.31	99.1106	104.74	96.0216	105.82	99.5396	110.26	96.3201
31.2365	1.17315	33.52	0.7498	31.2365	0.53448	33.52	2.24987	33.52	0.43762	31.2365	2.89168	31.2365	2.61479	31.2365	31.2365	0.03584	33.52	0.00905	109.39	99.1106	104.82	96.0036	105.9	99.5396	110.34	96.3201
31.2563	2.03802	33.54	0.76442	31.2563	0.83673	33.54	2.40292	33.54	0.44871	31.2563	3.36264	31.2563	3.08929	31.2563	31.2563	0.04657	33.54	0.00981	109.48	99.1106	104.9	95.9856	105.98	99.5396	110.42	96.3
31.2761	2.58981	33.56	0.80672	31.2761	0.7581	33.56	2.34308	33.56	0.4508	31.2761	3.5678	31.2761	3.29643	31.2761	31.2761	0.03414	33.56	0.00992	109.56	99.1106	104.99	95.9675	106.07	99.5396	110.5	96.3
31.2959	3.40481	33.58	0.88682	31.2959	1.18433	33.58	2.15795	33.58	0.44976	31.2959	3.90423	31.2959	3.63559	31.2959	31.2959	0.04743	33.58	0.00941	109.64	99.1106	105.07	95.9495	106.15	99.5396	110.59	96.3
31.3157	3.77349	33.6	0.99941	31.3157	1.35342	33.6	1.95208	33.6	0.45563	31.3157	3.88461	31.3157	3.61654	31.3157	31.3157	0.04396	33.6	0.00854	109.73	99.1106	105.15	95.9314	106.23	99.5396	110.67	96.3
31.3355	4.25548	33.62	1.12125	31.3355	2.30415	33.62	1.7852	33.62	0.47611	31.3355	3.25034	31.3355	2.97874	31.3355	31.3355	0.05498	33.62	0.00759	109.81	99.1106	105.24	95.9134	106.31	99.5396	110.75	96.2799
31.3553	4.37108	33.64	1.23813	31.3553	2.36929	33.64	1.68055	33.64	0.51609	31.3553	2.99744	31.3553	2.72492	31.3553	31.3553	0.05847	33.64	0.00676	109.89	99.1106	105.32	95.8953	106.4	99.5396	110.83	96.2799
31.3751	3.92045	33.66	1.35696	31.3751	2.75692	33.66	1.63815	33.66	0.57661	31.3751	2.38883	31.3751	2.1129	31.3751	31.3751	0.07802	33.66	0.00609	109.97	99.1106	105.4	95.8773	106.48	99.5396	110.92	96.2799
31.3949	4.01284	33.68	1.50374	31.3949	3.73732	33.68	1.62382	33.68	0.65533	31.3949	2.16488	31.3949	1.88829	31.3949	31.3949	0.07313	33.68	0.00554	110.05	99.1106	105.48	95.8593	106.56	99.5396	111	96.2598
31.4147	3.40573	33.7	1.67763	31.4147	3.84514	33.7	1.57702	33.7	0.74304	31.4147	1.6174	31.4147	1.33804	31.4147	31.4147	0.06994	33.7	0.00509	110.14	99.0963	105.56	95.8412	106.65	99.5396	111.08	96.2598
31.4345	3.01188	33.72	1.83092	31.4345	4.22336	33.72	1.45663	33.72	0.82848	31.4345	1.39361	31.4345	1.11351	31.4345	31.4345	0.0706	33.72	0.00472	110.22	99.0963	105.65	95.8232	106.73	99.5396	111.17	96.2598
31.4543	2.48482	33.74	1.90957	31.4543	4.08069	33.74	1.27294	33.74	0.89971	31.4543	1.16622	31.4543	0.88557	31.4543	31.4543	0.05136	33.74	0.0044	110.3	99.0963	105.73	95.8051	106.81	99.5252	111.25	96.2397
31.4741	2.21765	33.76	1.92599	31.4741	3.37155	33.76	1.05801	33.76	0.95653	31.4741	0.96449	31.4741	0.68339	31.4741	31.4741	0.04818	33.76	0.00407	110.38	99.0963	105.81	95.7871	106.9	99.5252	111.33	96.2397
31.4939	1.97051	33.78	1.94197	31.4939	3.037	33.78	0.85367	33.78	1.00858	31.4939	1.12878	31.4939	0.84977	31.4939	31.4939	0.05026	33.78	0.00377	110.47	99.0963	105.9	95.7691	106.98	99.5396	111.42	96.2196
31.5137	1.89331	33.8	2.01867	31.5137	2.66674	33.8	0.68165	33.8	1.06578	31.5137	1.0598	31.5137	0.78135	31.5137	31.5137	0.04609	33.8	0.00357	110.55	99.0819	105.98	95.751	107.06	99.5396	111.5	96.2196
31.5335	1.45972	33.82	2.13702	31.5335	2.20869	33.82	0.54956	33.82	1.12773	31.5335	0.92787	31.5335	0.64954	31.5335	31.5335	0.04206	33.82	0.00352	110.63	99.0819	106.06	95.733	107.14	99.5396	111.58	96.1995
31.5533	1.09947	33.84	2.22312	31.5533	1.68238	33.84	0.45311	33.84	1.18506	31.5533	0.92183	31.5533	0.64461	31.5533	31.5533	0.02652	33.84	0.00369	110.72	99.0819	106.14	95.7149	107.23	99.5396	111.66	96.1995
31.5731	1.13901	33.86	2.20886	31.5731	1.40692	33.86	0.38024	33.86	1.22756	31.5731	1.09298	31.5731	0.81798	31.5731	31.5731	0.035	33.86	0.0041	110.8	99.0819	106.23	95.6969	107.31	99.5396	111.75	96.1995
31.5929	1.16861	33.88	2.11455	31.5929	1.36604	33.88	0.33385	33.88	1.25425	31.5929	1.08366	31.5929	0.80969	31.5929	31.5929	0.03368	33.88	0.00482	110.88	99.0676	106.31	95.6788	107.39	99.5252	111.83	96.1995
31.6127	0.78519	33.9	2.01087	31.6127	0.80752	33.9	0.30318	33.9	1.27419	31.6127	1.10492	31.6127	0.83229	31.6127	31.6127	0.02411	33.9	0.00586	110.96	99.0676	106.39	95.6608	107.48	99.5252	111.92	96.1995
31.6325	1.05806	33.92	1.93799	31.6325	1.20648	33.92	0.28414	33.92	1.29594	31.6325	0.81295	31.6325	0.53953	31.6325	31.6325	0.02847	33.92	0.00723	111.05	99.0676	106.47	95.6428	107.56	99.5252	112	96.1794
31.6523	0.62145	33.94	1.90808	31.6523	0.56028	33.94	0.2742	33.94	1.31832	31.6523	1.13565	31.6523	0.86559	31.6523	31.6523	0.02644	33.94	0.00888	111.13	99.0676	106.56	95.6247	107.64	99.5252	112.08	96.1794
31.6721	1.03432	33.96	1.94264	31.6721	0.68921	33.96	0.27162	33.96	1.32764	31.6721	1.08366	31.6721	0.81459	31.6721	31.6721	0.02555	33.96	0.01064	111.21	99.0676	106.64	95.6067	107.73	99.5252	112.16	96.1794
31.6919	1.24738	33.98	2.07053	31.6919	0.99409	33.98	0.27589	33.98	1.30085	31.6919	1.05375	31.6919	0.7859	31.6919	31.6919	0.03056	33.98	0.01225	111.3	99.0676	106.72	95.5886	107.81	99.5252	112.25	96.1593
31.7117	1.17401	34	2.30812	31.7117	0.59899	34	0.28701	34	1.22158	31.7117	1.09887	31.7117	0.83266	31.7117	31.7117	0.03301	34	0.0134	111.38	99.0676	106.81	95.5706	107.9	99.5252	112.33	96.1593
31.7315	1.40049	34.02	2.63075	31.7315	0.6371	34.02	0.30572	34.02	1.0962	31.7315	1.10998	31.7315	0.84518	31.7315	31.7315	0.03347	34.02	0.0137	111.46	99.0532	106.89	95.5525	107.98	99.5252	112.41	96.1392
31.7513	1.13401	34.04	2.95769	31.7513	0.87722	34.04	0.33347	34.04	0.94937	31.7513	1.31171	31.7513	1.04971	31.7513	31.7513	0.03506	34.04	0.01299	111.55	99.0532	106.97	95.5255	108.06	99.5252	112.49	96.1392
31.7711	1.57046	34.06	3.17387	31.7711	0.58993	34.06	0.37256	34.06	0.80611	31.7712	1.38069	31.7711	1.12058	31.7711	31.7711	0.02785	34.06	0.01152	111.63	99.0532	107.05	95.5074	108.15	99.5252	112.57	96.119
31.7909	1.12086	34.08	3.16096	31.7909	0.89542	34.08	0.42624	34.08	0.68058	31.791	1.53992	31.7909	1.28233	31.7909	31.7909	0.03116	34.08	0.00983	111.71	99.0532	107.14	95.4894	108.23	99.5252	112.66	96.119
31.8107	1.57073	34.1	2.88294	31.8107	0.90144	34.1	0.49864	34.1	0.57878	31.8108	1.78921	31.8107	1.53496	31.8107	31.8107	0.03077	34.1	0.00833	111.79	99.0532	107.22	95.4714	108.31	99.5252	112.74	96.119
31.8305	1.08793	34.12	2.43924	31.8305	0.85548	34.12	0.59471	34.12	0.49906	31.8306	1.69309	31.8305	1.43966	31.8305	31.8305	0.02641	34.12	0.00724	111.88	99.0532	107.3	95.4533	108.39	99.5109	112.82	96.0989
31.8504	0.92829	34.14	1.96872	31.8504	0.94316	34.14	0.72019	34.14	0.43742	31.8504	1.66154	31.8504	1.40953	31.8504	31.8504	0.0374	34.14	0.00661	111.96	99.0532	107.39	95.4353	108.48	99.5109	112.91	96.0989
31.8702	0.92527	34.16	1.55575	31.8702	0.96256	34.16	0.88191	34.16	0.39292	31.8702	1.42728	31.8702	1.17546	31.8702	31.8702	0.02721	34.16	0.00639	112.04	99.0532	107.47	95.4172	108.56	99.5109	112.99	96.0989
31.89	0.7291	34.18	1.23034	31.89	0.803	34.18	1.07981	34.18	0.36357	31.89	1.42303	31.89	1.17282	31.89	31.89	0.03677	34.18	0.00645	112.12	99.0532	107.55	95.3992	108.64	99.5109	113.07	96.0788
31.9098	1.17921	34.2	0.99179	31.9098	0.86823	34.2	1.30295	34.2	0.34906	31.9098	1.43922	31.9098	1.19079	31.9098	31.9098	0.03682	34.2	0.00657	112.21	99.0532	107.64	95.3721	108.73	99.5109	113.15	96.0587
31.9296	0.66002	34.22	0.82626	31.9296	0.68286	34.22	1.53531	34.22	0.34956	31.9296	1.09772	31.9296	0.84883	31.9296	31.9296	0.03516	34.22	0.00652	112.29	99.0532	107.72	95.3541	108.81	99.5109	113.24	96.0587
31.9494	0.94367	34.24	0.71764	31.9494	0.71251	34.24	1.77407	34.24	0.3656	31.9494	1.12911	31.9494	0.8823	31.9494	31.9494	0.0355	34.24	0.00621	112.37	99.0532	107.8	95.336	108.89	99.4965	113.32	96.0386
31.9692	0.92758	34.26	0.65219	31.9692	0.77485	34.26	2.02698	34.26	0.3982	31.9692	1.02432	31.9692	0.77867	31.9692	31.9692	0.04251	34.26	0.00569	112.46	99.0532	107.88	95.318	108.98	99.4965	113.4	96.0386
31.989	0.78495	34.28	0.61996	31.989	0.91221	34.28	2.26931	34.28	0.44893	31.989	1.08988	31.989	0.84648	31.989	31.989	0.04214	34.28	0.00507	112.54	99.0389	107.97	95.2909	109.06	99.4965	113.49	96.0386
32.0088	0.94217	34.3	0.61434	32.0088	0.96502	34.3	2.43636	34.3	0.51886	32.0088	1.08546	32.0088	0.84405	32.0088	32.0088	0.04489	34.3	0.00446	112.62	99.0389	108.05	95.2729	109.14	99.4965	113.57	96.0386
32.0286	0.93955	34.32	0.63048	32.0286	1.06354	34.32	2.51083	34.32	0.60987	32.0286	1.25482	32.0286	1.01649	32.0286	32.0286	0.03656	34.32	0.00391	112.71	99.0389	108.13	95.2549	109.22	99.4965	113.65	96.0185
32.0484	1.0036	34.34	0.66617	32.0484	0.86586	34.34	2.57128	34.34	0.72399	32.0484	1.25907	32.0484	1.0227	32.0484	32.0484	0.03889	34.34	0.00344	112.79	99.0389	108.21	95.2368	109.31	99.4965	113.74	96.0185
32.0682	1.26424	34.36	0.72137	32.0682	1.21535	34.36	2.70064	34.36	0.8632	32.0682	1.4966	32.0682	1.26377	32.0682	32.0682	0.03852	34.36	0.00307	112.87	99.0389	108.3	95.2188	109.39	99.4965	113.82	96.0185
32.088	1.63819	34.38	0.80427	32.088	1.17747	34.38	2.89995	34.38	1.02911	32.088	1.32528	32.088	1.0935	32.088	32.088	0.0373	34.38	0.00282	112.95	99.0389	108.38	95.2007	109.48	99.4965	113.9	96.0185
32.1078	1.41924	34.4	0.92496	32.1078	1.26019	34.4	3.08663	34.4	1.2143	32.1078	1.50837	32.1078	1.27979	32.1078	32.1078	0.04078	34.4	0.00267	113.04	99.0245	108.47	95.1827	109.56	99.4965	113.98	96.0185
32.1276	1.61674	34.42	1.09018	32.1276	1.41141	34.42	3.15465	34.42	1.40078	32.1276	1.40865	32.1276	1.18158	32.1276	32.1276	0.04482	34.42	0.00258	113.12	99.0245	108.55	95.1556	109.64	99.4965	114.07	95.9984
32.1474	2.01749	34.44	1.29196	32.1474	1.5367	34.44	3.05724	34.44	1.55968	32.1474	1.55414	32.1474	1.33023	32.1474	32.1474	0.0419	34.44	0.00256	113.2	99.0245	108.63	95.1376	109.73	99.4965	114.15	95.9984
32.1672	1.69542	34.46	1.50341	32.1672	1.52534	34.46	2.85546	34.46	1.66032	32.1672	1.7508	32.1672	1.53033	32.1672	32.1672	0.04637	34.46	0.0026	113.28	99.0102	108.71	95.1195	109.81	99.4965	114.24	95.9783
32.187	1.72651	34.48	1.69668	32.187	1.58249	34.48	2.67028	34.48	1.68068	32.187	1.65615	32.187	1.43736	32.187	32.187	0.04558	34.48	0.00273	113.37	99.0102	108.79	95.1015	109.89	99.4965	114.32	95.9783
32.2068	1.86425	34.5	1.89225	32.2068	1.58766	34.5	2.60438	34.5	1.62304	32.2068	1.80164	32.2068	1.58611	32.2068	32.2068	0.03598	34.5	0.00298	113.45	99.0102	108.88	95.0834	109.98	99.4965	114.4	95.9582
32.2266	1.54566	34.52	2.14519	32.2266	1.67435	34.52	2.69844	34.52	1.506	32.2266	1.86033	32.2266	1.64748	32.2266	32.2266	0.0396	34.52	0.0034	113.53	99.0102	108.96	95.0564	110.06	99.4965	114.48	95.9582
32.2464	1.70681	34.54	2.48251	32.2464	1.78071	34.54	2.93081	34.54	1.36107	32.2464	1.64307	32.2464	1.4312	32.2464	32.2464	0.04138	34.54	0.00403	113.62	99.0102	109.05	95.0383	110.15	99.4965	114.57	95.9582
32.2662	1.63817	34.56	2.85691	32.2662	2.14443	34.56	3.20466	34.56	1.21198	32.2662	1.56052	32.2662	1.35036	32.2662	32.2662	0.03932	34.56	0.00493	113.7	98.9958	109.13	95.0113	110.23	99.4821	114.65	95.9381
32.286	1.55958	34.58	3.15062	32.286	2.06541	34.58	3.37413	34.58	1.06739	32.286	1.44543	32.286	1.237	32.286	32.286	0.04124	34.58	0.00616	113.78	98.9958	109.21	94.9932	110.31	99.4821	114.73	95.9381
32.3058	1.1779	34.6	3.22445	32.3058	2.39355	34.6	3.37651	34.6	0.92733	32.3058	1.42565	32.3058	1.21965	32.3058	32.3058	0.02966	34.6	0.00776	113.87	98.9958	109.29	94.9752	110.4	99.4821	114.81	95.918
32.3256	1.19268	34.62	3.00929	32.3256	2.6404	34.62	3.30727	34.62	0.7939	32.3256	1.32593	32.3256	1.12178	32.3256	32.3256	0.04253	34.62	0.00969	113.95	98.9958	109.38	94.9481	110.48	99.4821	114.9	95.918
32.3454	1.24415	34.64	2.57221	32.3454	2.53244	34.64	3.28132	34.64	0.67229	32.3454	1.27395	32.3454	1.07193	32.3454	32.3454	0.03962	34.64	0.01172	114.03	98.9958	109.46	94.9301	110.56	99.4677	114.98	95.918
32.3652	1.16243	34.66	2.07065	32.3652	2.60044	34.66	3.29751	34.66	0.56746	32.3652	1.04312	32.3652	0.84214	32.3652	32.3652	0.03131	34.66	0.01341	114.11	98.9958	109.55	94.912	110.65	99.4677	115.07	95.8979
32.385	1.42386	34.68	1.62249	32.385	2.60994	34.68	3.24231	34.68	0.48065	32.385	1.01321	32.385	0.81465	32.385	32.385	0.03552	34.68	0.01428	114.2	98.9958	109.63	94.894	110.73	99.4677	115.15	95.8777
32.4048	1.199	34.7	1.27111	32.4048	2.4828	34.7	3.02319	34.7	0.41031	32.4048	0.78745	32.4048	0.59007	32.4048	32.4048	0.02977	34.7	0.01426	114.28	98.9958	109.71	94.8669	110.81	99.4677	115.23	95.8777
32.4246	1.46387	34.72	1.01601	32.4246	2.60651	34.72	2.69344	34.72	0.35424	32.4246	0.6588	32.4246	0.46323	32.4246	32.4246	0.02559	34.72	0.01363	114.36	98.9958	109.8	94.8489	110.9	99.4821	115.32	95.8576
32.4444	1.37568	34.74	0.84228	32.4444	2.40797	34.74	2.38286	34.74	0.30962	32.4444	0.64425	32.4444	0.45127	32.4444	32.4444	0.02273	34.74	0.01273	114.45	98.9958	109.88	94.8308	110.98	99.4677	115.4	95.8576
32.4642	1.16096	34.76	0.72991	32.4642	1.90346	34.76	2.17821	34.76	0.27559	32.4642	0.75737	32.4642	0.56789	32.4642	32.4642	0.03365	34.76	0.01172	114.53	98.9958	109.96	94.8038	111.06	99.4677	115.48	95.8576
32.484	1.1828	34.78	0.66104	32.484	1.94938	34.78	2.09164	34.78	0.25173	32.484	0.55025	32.484	0.36231	32.484	32.484	0.02809	34.78	0.01069	114.61	98.9815	110.05	94.7857	111.15	99.4677	115.56	95.8375
32.5038	1.30462	34.8	0.62334	32.5038	1.83261	34.8	2.07612	34.8	0.2381	32.5038	0.32973	32.5038	0.14304	32.5038	32.5038	0.03333	34.8	0.00963	114.69	98.9815	110.13	94.7587	111.23	99.4677	115.65	95.8375
32.5236	0.92016	34.82	0.61137	32.5236	1.75503	34.82	2.03784	34.82	0.23566	32.5236	0.55172	32.5236	0.36627	32.5236	32.5236	0.02947	34.82	0.00845	114.78	98.9815	110.21	94.7406	111.32	99.4677	115.73	95.8375
32.5434	1.00878	34.84	0.62436	32.5434	1.90226	34.84	1.91041	34.84	0.24471	32.5434	0.61548	32.5434	0.43012	32.5434	32.5434	0.036	34.84	0.00714	114.86	98.9815	110.29	94.7226	111.4	99.4677	115.82	95.8174
32.5632	0.87425	34.86	0.6624	32.5632	1.9454	34.86	1.71476	34.86	0.26589	32.5632	0.72353	32.5632	0.53858	32.5632	32.5632	0.02476	34.86	0.00583	114.94	98.9672	110.37	94.6955	111.48	99.4677	115.9	95.8174
32.583	1.24944	34.88	0.72705	32.583	2.21986	34.88	1.51932	34.88	0.29969	32.583	0.70032	32.583	0.51508	32.583	32.583	0.03398	34.88	0.00467	115.03	98.9672	110.46	94.6775	111.56	99.4677	115.98	95.7973
32.6028	1.03507	34.9	0.82014	32.6028	1.92785	34.9	1.3628	34.9	0.34636	32.6028	0.77257	32.6028	0.5876	32.6028	32.6028	0.02956	34.9	0.00373	115.11	98.9672	110.54	94.6504	111.65	99.4677	116.06	95.7973
32.6226	0.89736	34.92	0.94056	32.6226	2.13743	34.92	1.25001	34.92	0.40469	32.6226	0.66092	32.6226	0.47504	32.6226	32.6226	0.0297	34.92	0.00303	115.19	98.9672	110.63	94.6324	111.73	99.4677	116.15	95.7772
32.6424	0.86963	34.94	1.0684	32.6424	2.02149	34.94	1.18209	34.94	0.47157	32.6424	0.94422	32.6424	0.76018	32.6424	32.6424	0.02699	34.94	0.00251	115.28	98.9672	110.71	94.6053	111.81	99.4677	116.23	95.7772
32.6622	0.84529	34.96	1.16203	32.6622	1.79497	34.96	1.17003	34.96	0.54183	32.6622	0.8548	32.6622	0.66997	32.6622	32.6622	0.02315	34.96	0.00212	115.36	98.9672	110.79	94.5873	111.9	99.4677	116.32	95.7772
32.682	0.79767	34.98	1.18615	32.682	1.84209	34.98	1.23475	34.98	0.61054	32.682	0.95926	32.682	0.7752	32.682	32.682	0.03536	34.98	0.0018	115.44	98.9672	110.87	94.5602	111.98	99.4677	116.4	95.7571
32.7018	1.09321	35	1.15856	32.7018	1.73303	35	1.39331	35	0.67631	32.7018	0.96351	32.7018	0.77934	32.7018	32.7018	0.03379	35	0.00153	115.53	98.9528	110.96	94.5422	112.07	99.4677	116.48	95.7571
32.7216	1.25223	35.02	1.13385	32.7216	1.95948	35.02	1.65648	35.02	0.74113	32.7216	0.86199	32.7216	0.67723	32.7216	32.7216	0.03479	35.02	0.0013	115.61	98.9528	111.04	94.5151	112.15	99.4533	116.56	95.7571
32.7414	1.08817	35.04	1.15224	32.7414	1.35245	35.04	2.02049	35.04	0.80468	32.7414	0.87801	32.7414	0.69343	32.7414	32.7414	0.02711	35.04	0.00112	115.69	98.9528	111.12	94.4971	112.23	99.4533	116.64	95.7571
32.7612	1.01077	35.06	1.22966	32.7612	1.51076	35.06	2.4403	35.06	0.85777	32.7612	0.8481	32.7612	0.66338	32.7612	32.7612	0.03123	35.06	0.00099309	115.78	98.9528	111.21	94.479	112.32	99.4533	116.73	95.737
32.781	0.70358	35.08	1.36565	32.781	0.99189	35.08	2.79354	35.08	0.88297	32.781	0.95779	32.781	0.77393	32.781	32.781	0.02697	35.08	0.000933041	115.86	98.9528	111.29	94.452	112.4	99.4533	116.81	95.737
32.8008	0.85613	35.1	1.55408	32.8008	1.17649	35.1	2.90299	35.1	0.8645	32.8008	0.61777	32.8008	0.43198	32.8008	32.8008	0.03067	35.1	0.000939969	115.94	98.9528	111.37	94.4249	112.48	99.4389	116.9	95.7169
32.8206	0.80886	35.12	1.76947	32.8206	1.02256	35.12	2.69398	35.12	0.80288	32.8206	0.82619	32.8206	0.64201	32.8206	32.8206	0.02456	35.12	0.00101	116.02	98.9528	111.45	94.4069	112.57	99.4389	116.98	95.7169
32.8404	0.73499	35.14	1.9462	32.8404	0.83945	35.14	2.28571	35.14	0.71498	32.8404	0.51527	32.8404	0.32928	32.8404	32.8404	0.03025	35.14	0.00115	116.11	98.9528	111.54	94.3888	112.65	99.4389	117.06	95.7169
32.8602	1.06757	35.16	1.98464	32.8602	0.87788	35.16	1.85074	35.16	0.621	32.8602	0.63869	32.8602	0.45367	32.8602	32.8602	0.02912	35.16	0.00133	116.19	98.9385	111.62	94.3618	112.73	99.4389	117.14	95.6968
32.88	0.6507	35.18	1.84058	32.88	0.62337	35.18	1.4824	35.18	0.53451	32.88	0.63755	32.88	0.45297	32.88	32.88	0.02316	35.18	0.00151	116.27	98.9385	111.7	94.3437	112.82	99.4389	117.23	95.6968
32.8998	0.6436	35.2	1.58244	32.8998	1.02349	35.2	1.20203	35.2	0.45981	32.8998	0.64686	32.8998	0.46258	32.8998	32.8998	0.02997	35.2	0.00164	116.36	98.9385	111.79	94.3166	112.9	99.4389	117.31	95.6766
32.9196	0.86974	35.22	1.3048	32.9196	0.6064	35.22	0.99624	35.22	0.39514	32.9196	0.59635	32.9196	0.41224	32.9196	32.9196	0.02669	35.22	0.00165	116.44	98.9385	111.87	94.2986	112.98	99.4389	117.39	95.6766
32.9394	0.55628	35.24	1.05823	32.9394	0.83743	35.24	0.84398	35.24	0.33683	32.9394	0.55287	32.9394	0.36879	32.9394	32.9394	0.02938	35.24	0.00153	116.52	98.9241	111.95	94.2715	113.07	99.4389	117.48	95.6565
32.9592	0.67591	35.26	0.8599	32.9592	0.75598	35.26	0.73222	35.26	0.28301	32.9592	0.30308	32.9592	0.11797	32.9592	32.9592	0.03221	35.26	0.00133	116.61	98.9241	112.04	94.2535	113.15	99.4245	117.56	95.6565
32.979	0.65236	35.28	0.70986	32.979	0.56068	35.28	0.65598	35.28	0.23451	32.979	0.57118	32.979	0.38826	32.979	32.979	0.03391	35.28	0.00111	116.69	98.9241	112.12	94.2264	113.24	99.4245	117.64	95.6364
32.9988	0.71214	35.3	0.5972	32.9988	0.58692	35.3	0.61159	35.3	0.1942	32.9988	0.49353	32.9988	0.31063	32.9988	32.9988	0.0376	35.3	0.000907881	116.77	98.9241	112.2	94.1994	113.32	99.4245	117.73	95.6364
33.0186	0.56876	35.32	0.51415	33.0186	0.52537	35.32	0.5926	35.32	0.16128	33.0186	0.53668	33.0186	0.35473	33.0186	33.0186	0.04044	35.32	0.000752567	116.86	98.9241	112.29	94.1813	113.4	99.4245	117.81	95.6163
33.0384	0.37547	35.34	0.45673	33.0384	0.56009	35.34	0.59029	35.34	0.13725	33.0384	0.5612	33.0384	0.38001	33.0384	33.0384	0.03915	35.34	0.000645926	116.94	98.9241	112.37	94.1543	113.49	99.4245	117.89	95.6163
33.0582	0.704	35.36	0.42282	33.0582	0.5819	35.36	0.59895	35.36	0.1205	33.0582	0.54649	33.0582	0.36591	33.0582	33.0582	0.04412	35.36	0.000595024	117.02	98.9098	112.45	94.1272	113.57	99.4245	117.98	95.5962
33.078	0.62951	35.38	0.40793	33.078	0.63314	35.38	0.62457	35.38	0.10872	33.078	0.46034	33.078	0.27984	33.078	33.078	0.0464	35.38	0.000598851	117.1	98.9098	112.54	94.1092	113.65	99.4245	118.06	95.5761
33.0978	0.73162	35.4	0.40488	33.0978	0.75289	35.4	0.67555	35.4	0.09885	33.0978	0.48666	33.0978	0.30669	33.0978	33.0978	0.04412	35.4	0.000661323	117.19	98.9098	112.62	94.0821	113.74	99.4245	118.14	95.5761
33.1176	0.65389	35.42	0.40225	33.1176	0.71645	35.42	0.75831	35.42	0.08778	33.1176	0.56905	33.1176	0.39015	33.1176	33.1176	0.04086	35.42	0.000783879	117.27	98.9098	112.71	94.064	113.82	99.4245	118.23	95.556
33.1374	0.76276	35.44	0.38751	33.1374	0.50429	35.44	0.86966	35.44	0.07473	33.1374	0.67171	33.1374	0.4942	33.1374	33.1374	0.04853	35.44	0.000970203	117.36	98.8954	112.79	94.037	113.91	99.4245	118.31	95.556
33.1572	0.90166	35.46	0.35454	33.1572	0.8621	35.46	1.00038	35.46	0.06005	33.1572	0.64016	33.1572	0.46288	33.1572	33.1572	0.04797	35.46	0.00123	117.44	98.8954	112.87	94.0099	113.99	99.4245	118.39	95.5359
33.177	0.99398	35.48	0.3126	33.177	0.66971	35.48	1.13145	35.48	0.04514	33.177	0.64932	33.177	0.47273	33.177	33.177	0.04172	35.48	0.00157	117.52	98.8954	112.95	93.9919	114.07	99.4245	118.47	95.5359
33.1968	1.05303	35.5	0.27326	33.1968	0.77052	35.5	1.21781	35.5	0.03124	33.1968	0.79464	33.1968	0.61974	33.1968	33.1968	0.04528	35.5	0.00202	117.6	98.8954	113.04	93.9648	114.16	99.4245	118.56	95.5359
33.2166	0.55916	35.52	0.24264	33.2166	1.11892	35.52	1.20637	35.52	0.01942	33.2166	0.85317	33.2166	0.67936	33.2166	33.2166	0.04856	35.52	0.0026	117.69	98.8954	113.12	93.9468	114.24	99.4102	118.64	95.5158
33.2364	0.80153	35.54	0.22068	33.2364	1.59444	35.54	1.09749	35.54	0.01026	33.2364	0.75672	33.2364	0.58304	33.2364	33.2364	0.04431	35.54	0.00333	117.77	98.8954	113.21	93.9197	114.32	99.4102	118.73	95.5158
33.2562	0.95067	35.56	0.20605	33.2562	1.70863	35.56	0.95124	35.56	0.00406	33.2562	0.82047	33.2562	0.64788	33.2562	33.2562	0.04844	35.56	0.00416	117.86	98.8954	113.29	93.8927	114.41	99.4102	118.81	95.4957
33.276	1.06988	35.58	0.19949	33.276	1.51685	35.58	0.82209	35.58	0.000733118	33.276	0.83813	33.276	0.66647	33.276	33.276	0.04646	35.58	0.00497	117.94	98.8811	113.37	93.8656	114.49	99.4102	118.89	95.4957
33.2958	1.02925	35.6	0.2018	33.2958	1.71594	35.6	0.73377	35.6	0	33.2958	0.91022	33.2958	0.73994	33.2958	33.2958	0.04833	35.6	0.00557	118.02	98.8811	113.45	93.8385	114.57	99.4102	118.98	95.4957
33.3156	1.27848	35.62	0.21258	33.3156	1.54068	35.62	0.69085	35.62	0.00135	33.3156	1.04361	33.3156	0.87516	33.3156	33.3156	0.03925	35.62	0.00579	118.1	98.8811	113.54	93.8205	114.66	99.4102	119.06	95.4756
33.3355	1.15133	35.64	0.2283	33.3355	1.66186	35.64	0.69059	35.64	0.00356	33.3354	1.23324	33.3355	1.06698	33.3355	33.3355	0.04452	35.64	0.00559	118.19	98.8811	113.62	93.7934	114.74	99.4102	119.14	95.4756
33.3552	1.39733	35.66	0.24068	33.3552	1.55848	35.66	0.72879	35.66	0.00516	33.3552	1.11129	33.3552	0.94515	33.3552	33.3552	0.03402	35.66	0.00508	118.27	98.8667	113.7	93.7664	114.83	99.3958	119.23	95.4555
33.3751	1.56342	35.68	0.23975	33.3751	1.94366	35.68	0.80416	35.68	0.00543	33.375	1.23798	33.3751	1.07361	33.3751	33.3751	0.03149	35.68	0.00443	118.35	98.8667	113.78	93.7483	114.91	99.3958	119.31	95.4555
33.3948	1.52637	35.7	0.22441	33.3948	1.45302	35.7	0.91902	35.7	0.00421	33.3948	1.23864	33.3948	1.07526	33.3948	33.3948	0.04316	35.7	0.00383	118.44	98.8667	113.87	93.7212	114.99	99.3958	119.39	95.4353
33.4147	1.35945	35.72	0.20307	33.4147	1.4021	35.72	1.07818	35.72	0.00292	33.4147	1.3856	33.4147	1.22436	33.4147	33.4147	0.03863	35.72	0.00338	118.52	98.8667	113.95	93.7032	115.08	99.3958	119.48	95.4353
33.4344	1.35914	35.74	0.18441	33.4344	1.24058	35.74	1.27642	35.74	0.00299	33.4345	1.5991	33.4344	1.44035	33.4344	33.4344	0.04306	35.74	0.00309	118.6	98.8667	114.03	93.6761	115.16	99.3958	119.56	95.4353
33.4543	1.2223	35.76	0.17283	33.4543	1.38202	35.76	1.4934	35.76	0.00556	33.4543	1.52308	33.4543	1.36497	33.4543	33.4543	0.0438	35.76	0.00292	118.69	98.8524	114.12	93.6491	115.25	99.3958	119.64	95.4152
33.474	1.29204	35.78	0.16959	33.474	1.29238	35.78	1.67105	35.78	0.0117	33.4741	1.79788	33.474	1.64273	33.474	33.474	0.05079	35.78	0.00287	118.77	98.8524	114.2	93.622	115.33	99.3958	119.73	95.4152
33.4939	1.07869	35.8	0.17447	33.4939	1.32986	35.8	1.76844	35.8	0.02227	33.4939	1.79673	33.4939	1.64284	33.4939	33.4939	0.04741	35.8	0.00293	118.85	98.8524	114.28	93.5949	115.41	99.3814	119.81	95.3951
33.5137	0.99196	35.82	0.18622	33.5137	0.97344	35.82	1.81901	35.82	0.03816	33.5137	2.08183	33.5137	1.93095	33.5137	33.5137	0.06619	35.82	0.0031	118.93	98.8524	114.37	93.5679	115.5	99.3814	119.9	95.3951
33.5335	0.87531	35.84	0.20475	33.5335	0.89393	35.84	1.90266	35.84	0.06013	33.5335	2.22879	33.5335	2.08026	33.5335	33.5335	0.06154	35.84	0.00339	119.02	98.8524	114.45	93.5408	115.58	99.3814	119.98	95.375
33.5533	0.88529	35.86	0.23018	33.5533	0.94805	35.86	2.06986	35.86	0.08894	33.5533	2.50016	33.5533	2.35473	33.5533	33.5533	0.05674	35.86	0.00375	119.1	98.838	114.53	93.5228	115.67	99.3814	120.06	95.375
33.5731	1.04189	35.88	0.26596	33.5731	0.75481	35.88	2.30478	35.88	0.12538	33.5731	2.71022	33.5731	2.56752	33.5731	33.5731	0.05791	35.88	0.00416	119.18	98.838	114.62	93.4957	115.75	99.3814	120.15	95.3549
33.5929	1.16523	35.9	0.3161	33.5929	0.94268	35.9	2.52298	35.9	0.16837	33.5929	2.73295	33.5929	2.5918	33.5929	33.5929	0.05951	35.9	0.00454	119.27	98.838	114.7	93.4686	115.83	99.3814	120.23	95.3549
33.6127	1.3719	35.92	0.38064	33.6127	0.73991	35.92	2.60638	35.92	0.21571	33.6127	2.92764	33.6127	2.78923	33.6127	33.6127	0.04576	35.92	0.00481	119.35	98.838	114.79	93.4416	115.91	99.367	120.31	95.3549
33.6325	1.47868	35.94	0.45527	33.6325	0.73264	35.94	2.49877	35.94	0.26212	33.6325	3.18364	33.6325	3.04841	33.6325	33.6325	0.05418	35.94	0.00493	119.44	98.838	114.87	93.4145	116	99.367	120.39	95.3348
33.6523	1.8087	35.96	0.52198	33.6523	0.95994	35.96	2.22765	35.96	0.30024	33.6523	3.2286	33.6523	3.09507	33.6523	33.6523	0.04399	35.96	0.00494	119.52	98.838	114.95	93.3965	116.08	99.367	120.48	95.3147
33.6721	2.2487	35.98	0.56086	33.6721	0.72171	35.98	1.86897	35.98	0.32289	33.6721	2.95674	33.6721	2.82295	33.6721	33.6721	0.04914	35.98	0.00487	119.6	98.8237	115.03	93.3694	116.17	99.367	120.56	95.3147
33.6919	2.08914	36	0.57108	33.6919	1.12835	36	1.50503	36	0.32745	33.6919	2.80912	33.6919	2.67599	33.6919	33.6919	0.04265	36	0.00475	119.69	98.8237	115.12	93.3423	116.25	99.367	120.64	95.2946
33.7117	2.8457	36.02	0.56995	33.7117	1.21925	36.02	1.191	36.02	0.31695	33.7117	2.45553	33.7117	2.32166	33.7117	33.7117	0.03459	36.02	0.00457	119.77	98.8237	115.2	93.3243	116.33	99.367	120.73	95.2946
33.7315	3.18924	36.04	0.57463	33.7315	1.26143	36.04	0.94901	36.04	0.29781	33.7315	2.27735	33.7315	2.14392	33.7315	33.7315	0.04174	36.04	0.00428	119.85	98.8237	115.28	93.2973	116.42	99.367	120.81	95.2745
33.7513	3.41957	36.06	0.59227	33.7513	1.32	36.06	0.77683	36.06	0.27656	33.7513	1.73641	33.7513	1.60111	33.7513	33.7513	0.03099	36.06	0.00389	119.94	98.8237	115.37	93.2702	116.5	99.3526	120.89	95.2544
33.7711	3.41345	36.08	0.63383	33.7711	1.63269	36.08	0.66056	36.08	0.25823	33.7711	1.74377	33.7711	1.61027	33.7711	33.7711	0.03956	36.08	0.00345	120.02	98.8093	115.45	93.2431	116.59	99.3526	120.98	95.2544
33.7909	3.69718	36.1	0.69493	33.7909	1.71104	36.1	0.58023	36.1	0.24634	33.7909	1.53665	33.7909	1.40348	33.7909	33.7909	0.0379	36.1	0.00307	120.1	98.8093	115.53	93.2161	116.67	99.3526	121.06	95.2343
33.8107	3.78109	36.12	0.76232	33.8107	1.75369	36.12	0.51574	36.12	0.24182	33.8107	1.17619	33.8107	1.04247	33.8107	33.8107	0.02801	36.12	0.00277	120.19	98.8093	115.62	93.189	116.75	99.3526	121.14	95.2343
33.8305	3.25878	36.14	0.8093	33.8305	1.83229	36.14	0.4558	36.14	0.24371	33.8305	1.26528	33.8305	1.13401	33.8305	33.8305	0.0427	36.14	0.00257	120.27	98.8093	115.7	93.1619	116.84	99.3526	121.23	95.2142
33.8503	3.24286	36.16	0.82613	33.8503	1.93705	36.16	0.40019	36.16	0.24956	33.8503	1.46178	33.8503	1.33357	33.8503	33.8503	0.0382	36.16	0.00249	120.35	98.8093	115.78	93.1349	116.92	99.3382	121.31	95.2142
33.8701	3.16036	36.18	0.82483	33.8701	2.42292	36.18	0.35309	36.18	0.25611	33.8701	1.3874	33.8701	1.26062	33.8701	33.8701	0.03953	36.18	0.00255	120.43	98.795	115.87	93.1078	117	99.3382	121.39	95.1941
33.8899	2.41502	36.2	0.82035	33.8899	2.42372	36.2	0.3176	36.2	0.25984	33.8899	1.48156	33.8899	1.3574	33.8899	33.8899	0.05522	36.2	0.00274	120.52	98.795	115.95	93.0807	117.09	99.3382	121.47	95.1941
33.9097	2.64242	36.22	0.82093	33.9097	2.74376	36.22	0.29335	36.22	0.25676	33.9097	1.60825	33.9097	1.48679	33.9097	33.9097	0.0405	36.22	0.00302	120.6	98.795	116.04	93.0537	117.17	99.3382	121.56	95.1739
33.9295	2.39351	36.24	0.82576	33.9295	2.96298	36.24	0.27996	36.24	0.24789	33.9295	1.62067	33.9295	1.50136	33.9295	33.9295	0.03772	36.24	0.00327	120.69	98.795	116.12	93.0266	117.26	99.3382	121.64	95.1739
33.9493	2.10135	36.26	0.81504	33.9493	2.60269	36.26	0.27624	36.26	0.23774	33.9493	2.04865	33.9493	1.93421	33.9493	33.9493	0.03536	36.26	0.0034	120.77	98.7807	116.2	92.9995	117.34	99.3382	121.73	95.1538
33.9691	1.54275	36.28	0.77391	33.9691	2.8254	36.28	0.281	36.28	0.23219	33.9691	2.34895	33.9691	2.23853	33.9691	33.9691	0.03698	36.28	0.00337	120.86	98.7807	116.28	92.9725	117.42	99.3382	121.81	95.1538
33.9889	1.55383	36.3	0.70065	33.9889	2.84959	36.3	0.29385	36.3	0.2368	33.9889	2.63731	33.9889	2.53089	33.9889	33.9889	0.04373	36.3	0.00323	120.94	98.7807	116.37	92.9454	117.51	99.3382	121.89	95.1337
34.0087	1.22851	36.32	0.61591	34.0087	2.84134	36.32	0.31634	36.32	0.25422	34.0087	2.68554	34.0087	2.5816	34.0087	34.0087	0.04109	36.32	0.00306	121.02	98.7807	116.45	92.9093	117.59	99.3382	121.98	95.1337
34.0285	1.27632	36.34	0.54317	34.0285	2.65738	36.34	0.35255	36.34	0.2864	34.0285	2.83593	34.0285	2.73518	34.0285	34.0285	0.03917	36.34	0.00291	121.1	98.7663	116.53	92.8823	117.67	99.3382	122.06	95.1136
34.0483	1.31753	36.36	0.49404	34.0483	2.8187	36.36	0.40551	36.36	0.33338	34.0483	3.1498	34.0483	3.05336	34.0483	34.0483	0.04094	36.36	0.00279	121.18	98.7663	116.62	92.8552	117.76	99.3382	122.14	95.1136
34.0681	1.35212	36.38	0.47186	34.0681	3.18203	36.38	0.48106	36.38	0.39294	34.0681	2.89151	34.0681	2.79563	34.0681	34.0681	0.05223	36.38	0.00272	121.27	98.7663	116.7	92.8281	117.84	99.3382	122.23	95.0935
34.0879	1.46005	36.4	0.47795	34.0879	3.45756	36.4	0.58379	36.4	0.45846	34.0879	2.94824	34.0879	2.85504	34.0879	34.0879	0.04989	36.4	0.00276	121.35	98.7663	116.78	92.8101	117.93	99.3238	122.31	95.0935
34.1077	1.7579	36.42	0.5147	34.1077	4.0914	36.42	0.71764	36.42	0.51859	34.1077	3.22124	34.1077	3.13218	34.1077	34.1077	0.06062	36.42	0.00288	121.44	98.7663	116.87	92.783	118.01	99.3238	122.4	95.0935
34.1275	2.01916	36.44	0.5848	34.1275	3.97967	36.44	0.87857	36.44	0.56012	34.1275	2.93908	34.1275	2.85056	34.1275	34.1275	0.05642	36.44	0.00305	121.52	98.752	116.95	92.756	118.09	99.3238	122.48	95.0935
34.1473	2.36375	36.46	0.68966	34.1473	4.27836	36.46	1.05447	36.46	0.57508	34.1473	3.05368	34.1473	2.96836	34.1473	34.1473	0.06744	36.46	0.00322	121.6	98.752	117.04	92.7289	118.18	99.3238	122.56	95.0734
34.1671	3.03151	36.48	0.8253	34.1671	5.03956	36.48	1.23796	36.48	0.56564	34.1671	2.86013	34.1671	2.77594	34.1671	34.1671	0.05984	36.48	0.00336	121.69	98.752	117.12	92.7018	118.27	99.3238	122.65	95.0734
34.1869	3.66267	36.5	0.9733	34.1869	4.93144	36.5	1.44842	36.5	0.54114	34.1869	2.3805	34.1869	2.29558	34.1869	34.1869	0.06845	36.5	0.00347	121.77	98.752	117.21	92.6748	118.35	99.3238	122.73	95.0533
34.2067	4.05072	36.52	1.10745	34.2067	5.09047	36.52	1.7106	36.52	0.51275	34.2067	2.32655	34.2067	2.24378	34.2067	34.2067	0.07037	36.52	0.00353	121.85	98.752	117.29	92.6477	118.43	99.3238	122.81	95.0332
34.2265	4.2889	36.54	1.21843	34.2265	4.99562	36.54	2.02672	36.54	0.49067	34.2265	2.0699	34.2265	1.98804	34.2265	34.2265	0.06462	36.54	0.00354	121.93	98.7376	117.37	92.6207	118.52	99.3238	122.9	95.0332
34.2463	4.47051	36.56	1.32656	34.2463	4.93997	36.56	2.34532	36.56	0.4818	34.2463	1.92571	34.2463	1.84547	34.2463	34.2463	0.06342	36.56	0.00354	122.02	98.7376	117.46	92.5936	118.6	99.3094	122.98	95.0131
34.2661	4.5156	36.58	1.45625	34.2661	5.18076	36.58	2.55826	36.58	0.48898	34.2661	1.8139	34.2661	1.7355	34.2661	34.2661	0.0618	36.58	0.00356	122.1	98.7376	117.54	92.5665	118.68	99.3094	123.06	94.993
34.2859	4.43081	36.6	1.60773	34.2859	4.4057	36.6	2.58049	36.6	0.51105	34.2859	1.45344	34.2859	1.3753	34.2859	34.2859	0.05279	36.6	0.00361	122.18	98.7233	117.63	92.5305	118.77	99.2951	123.15	94.993
34.3057	4.10624	36.62	1.74548	34.3057	4.3504	36.62	2.43714	36.62	0.54346	34.3057	1.38413	34.3057	1.30825	34.3057	34.3057	0.04946	36.62	0.00366	122.27	98.7233	117.71	92.5034	118.85	99.2951	123.23	94.9728
34.3255	3.79837	36.64	1.83468	34.3255	3.657	36.64	2.20239	36.64	0.5784	34.3255	1.13941	34.3255	1.06468	34.3255	34.3255	0.05424	36.64	0.00369	122.35	98.7233	117.79	92.4763	118.93	99.2951	123.31	94.9527
34.3453	3.29068	36.66	1.89817	34.3453	3.75173	36.66	1.93203	36.66	0.60859	34.3453	0.97136	34.3453	0.89827	34.3453	34.3453	0.04111	36.66	0.00369	122.44	98.7233	117.88	92.4493	119.02	99.2951	123.4	94.9527
34.3651	3.27605	36.68	1.99215	34.3651	3.68377	36.68	1.66234	36.68	0.62693	34.3651	0.89861	34.3651	0.82789	34.3651	34.3651	0.04291	36.68	0.00362	122.52	98.7233	117.96	92.4132	119.1	99.2951	123.48	94.9326
34.3849	2.67519	36.7	2.12875	34.3849	3.54104	36.7	1.41367	36.7	0.63059	34.3849	0.81753	34.3849	0.74898	34.3849	34.3849	0.04143	36.7	0.00342	122.61	98.7089	118.04	92.3861	119.19	99.2807	123.56	94.9326
34.4047	2.141	36.72	2.26379	34.4047	3.62637	36.72	1.20583	36.72	0.61919	34.4047	0.91169	34.4047	0.84665	34.4047	34.4047	0.03684	36.72	0.00308	122.69	98.7089	118.13	92.359	119.27	99.2807	123.65	94.9125
34.4245	2.06322	36.74	2.33456	34.4245	3.87138	36.74	1.04332	36.74	0.59232	34.4245	0.79301	34.4245	0.73009	34.4245	34.4245	0.03565	36.74	0.00265	122.77	98.7089	118.21	92.332	119.36	99.2807	123.73	94.9125
34.4443	1.80229	36.76	2.29127	34.4443	3.04518	36.76	0.91435	36.76	0.54862	34.4443	0.69296	34.4443	0.63243	34.4443	34.4443	0.03887	36.76	0.00222	122.85	98.7089	118.29	92.3049	119.44	99.2807	123.82	94.8924
34.4641	1.84454	36.78	2.1135	34.4641	3.42393	36.78	0.81628	36.78	0.49067	34.4641	0.62872	34.4641	0.57079	34.4641	34.4641	0.04067	36.78	0.00184	122.94	98.6946	118.37	92.2779	119.52	99.2807	123.9	94.8723
34.4839	1.33053	36.8	1.82386	34.4839	3.01153	36.8	0.75131	36.8	0.42279	34.4839	0.65831	34.4839	0.60346	34.4839	34.4839	0.03025	36.8	0.00152	123.02	98.6946	118.46	92.2418	119.61	99.2807	123.98	94.8723
34.5037	1.38621	36.82	1.50128	34.5037	2.67088	36.82	0.72496	36.82	0.35203	34.5037	0.74217	34.5037	0.69101	34.5037	34.5037	0.02623	36.82	0.00127	123.1	98.6946	118.55	92.2147	119.69	99.2807	124.07	94.8522
34.5235	1.0222	36.84	1.21335	34.5235	2.9523	36.84	0.73531	36.84	0.28532	34.5235	0.58425	34.5235	0.5352	34.5235	34.5235	0.02931	36.84	0.00109	123.19	98.6946	118.63	92.1876	119.78	99.2807	124.15	94.8522
34.5433	1.29783	36.86	0.99204	34.5433	2.55328	36.86	0.76914	36.86	0.22732	34.5433	0.73465	34.5433	0.68968	34.5433	34.5433	0.0324	36.86	0.000969897	123.27	98.6803	118.71	92.1606	119.86	99.2807	124.23	94.8321
34.5631	1.07384	36.88	0.83736	34.5631	2.46698	36.88	0.81413	36.88	0.18006	34.5631	0.80838	34.5631	0.76705	34.5631	34.5631	0.02597	36.88	0.000911591	123.35	98.6803	118.79	92.1245	119.94	99.2807	124.32	94.812
34.5829	0.99979	36.9	0.73187	34.5829	2.25055	36.9	0.86726	36.9	0.14265	34.5829	0.81066	34.5829	0.77247	34.5829	34.5829	0.0346	36.9	0.000926467	123.44	98.6803	118.88	92.0974	120.03	99.2663	124.4	94.812
34.6027	1.15565	36.92	0.65075	34.6027	2.91996	36.92	0.94636	36.92	0.11572	34.6027	1.0137	34.6027	0.98018	34.6027	34.6027	0.04039	36.92	0.00102	123.52	98.6803	118.96	92.0613	120.11	99.2663	124.48	94.7919
34.6225	1.21495	36.94	0.57664	34.6225	3.32247	36.94	1.06363	36.94	0.09657	34.6225	0.98525	34.6225	0.95481	34.6225	34.6225	0.03111	36.94	0.0012	123.61	98.6659	119.04	92.0343	120.19	99.2663	124.56	94.7718
34.6423	1.21101	36.96	0.50396	34.6423	3.8293	36.96	1.20204	36.96	0.08354	34.6423	0.96367	34.6423	0.93634	34.6423	34.6423	0.02682	36.96	0.00147	123.69	98.6659	119.12	92.0162	120.28	99.2519	124.65	94.7718
34.6621	1.26375	36.98	0.43951	34.6621	4.18321	36.98	1.30348	36.98	0.07566	34.6621	0.9658	34.6621	0.94189	34.6621	34.6621	0.02849	36.98	0.00182	123.77	98.6659	119.21	91.9801	120.36	99.2519	124.73	94.7517
34.6819	1.21994	37	0.38856	34.6819	4.34511	37	1.30061	37	0.07299	34.6819	1.19107	34.6819	1.17202	34.6819	34.6819	0.03599	37	0.00223	123.86	98.6659	119.29	91.9531	120.45	99.2519	124.81	94.7517
34.7017	0.89303	37.02	0.35203	34.7017	4.79369	37.02	1.1918	37.02	0.0762	34.7017	1.27673	34.7017	1.26163	34.7017	34.7017	0.03397	37.02	0.00271	123.94	98.6516	119.38	91.926	120.53	99.2519	124.9	94.7315
34.7215	0.98922	37.04	0.32624	34.7215	4.17106	37.04	1.04314	37.04	0.08607	34.7215	1.22098	34.7215	1.20901	34.7215	34.7215	0.03394	37.04	0.00322	124.02	98.6516	119.46	91.899	120.61	99.2519	124.98	94.7315
34.7413	0.96221	37.06	0.31007	34.7413	4.4538	37.06	0.91295	37.06	0.10329	34.7413	1.51278	34.7413	1.5061	34.7413	34.7413	0.02553	37.06	0.00375	124.11	98.6516	119.54	91.8629	120.7	99.2519	125.06	94.7114
34.7611	0.91193	37.08	0.30389	34.7611	4.28078	37.08	0.81706	37.08	0.12796	34.7611	1.61201	34.7611	1.60952	34.7611	34.7611	0.03176	37.08	0.00416	124.19	98.6516	119.63	91.8358	120.78	99.2519	125.15	94.6913
34.7809	1.15152	37.1	0.31062	34.7809	4.27396	37.1	0.73842	37.1	0.15924	34.7809	1.6295	34.7809	1.63071	34.7809	34.7809	0.03358	37.1	0.00432	124.28	98.6372	119.71	91.8088	120.87	99.2375	125.23	94.6913
34.8007	1.29121	37.12	0.33352	34.8007	3.23501	37.12	0.65367	37.12	0.19436	34.8007	1.47665	34.8007	1.48052	34.8007	34.8007	0.03129	37.12	0.00423	124.36	98.6372	119.79	91.7817	120.95	99.2375	125.32	94.6712
34.8205	1.41098	37.14	0.37786	34.8205	2.64228	37.14	0.56013	37.14	0.22776	34.8205	1.65419	34.8205	1.66289	34.8205	34.8205	0.02459	37.14	0.00403	124.44	98.6372	119.88	91.7456	121.03	99.2375	125.4	94.6712
34.8403	2.18369	37.16	0.44477	34.8403	2.17668	37.16	0.47324	37.16	0.25163	34.8403	1.69898	34.8403	1.71161	34.8403	34.8403	0.02771	37.16	0.00389	124.52	98.6229	119.96	91.7185	121.12	99.2375	125.48	94.6511
34.8601	2.31021	37.18	0.54074	34.8601	2.07916	37.18	0.40591	37.18	0.25983	34.8601	1.41175	34.8601	1.42611	34.8601	34.8601	0.03041	37.18	0.0039	124.61	98.6229	120.05	91.6825	121.2	99.2231	125.57	94.631
34.8799	2.18695	37.2	0.66409	34.8799	1.56495	37.2	0.36251	37.2	0.25172	34.8799	1.27248	34.8799	1.28977	34.8799	34.8799	0.03481	37.2	0.00404	124.69	98.6229	120.13	91.6554	121.28	99.2231	125.65	94.631
34.8997	2.33023	37.22	0.80445	34.8997	1.45138	37.22	0.34331	37.22	0.23221	34.8997	1.23733	34.8997	1.25802	34.8997	34.8997	0.02473	37.22	0.00418	124.77	98.6229	120.21	91.6193	121.37	99.2231	125.74	94.6109
34.9195	2.88329	37.24	0.9412	34.9195	1.31189	37.24	0.3482	37.24	0.20815	34.9195	1.09985	34.9195	1.12346	34.9195	34.9195	0.02429	37.24	0.00422	124.86	98.6229	120.3	91.5922	121.45	99.2231	125.82	94.5908
34.9393	2.37043	37.26	1.0454	34.9393	1.10413	37.26	0.37614	37.26	0.18516	34.9393	1.00487	34.9393	1.03179	34.9393	34.9393	0.0368	37.26	0.00412	124.94	98.6085	120.38	91.5562	121.54	99.2231	125.9	94.5908
34.9591	2.38394	37.28	1.0836	34.9591	0.99418	37.28	0.42347	37.28	0.16559	34.9591	0.83339	34.9591	0.86302	34.9591	34.9591	0.03111	37.28	0.00395	125.02	98.6085	120.46	91.5291	121.62	99.2231	125.99	94.5707
34.9789	2.3542	37.3	1.0421	34.9789	1.03089	37.3	0.48617	37.3	0.1496	34.9789	0.83731	34.9789	0.87083	34.9789	34.9789	0.0331	37.3	0.00378	125.11	98.6085	120.55	91.502	121.7	99.2087	126.07	94.5707
34.9988	2.11797	37.32	0.94502	34.9988	0.86908	37.32	0.54501	37.32	0.13722	34.9987	0.57543	34.9988	0.61128	34.9988	34.9988	0.03224	37.32	0.0037	125.19	98.6085	120.63	91.4659	121.79	99.2087	126.15	94.5506
35.0185	2.05502	37.34	0.83029	35.0185	0.81159	37.34	0.57643	37.34	0.12881	35.0185	0.63035	35.0185	0.67058	35.0185	35.0185	0.02826	37.34	0.00371	125.27	98.6085	120.71	91.4389	121.87	99.2087	126.24	94.5305
35.0384	1.77892	37.36	0.73198	35.0384	0.91053	37.36	0.57199	37.36	0.12748	35.0383	0.49287	35.0384	0.53623	35.0384	35.0384	0.04262	37.36	0.00378	125.36	98.5942	120.8	91.4028	121.96	99.2087	126.32	94.5104
35.0581	1.25303	37.38	0.6694	35.0581	0.80769	37.38	0.54537	37.38	0.13493	35.0582	0.43042	35.0581	0.47733	35.0581	35.0581	0.03907	37.38	0.00379	125.44	98.5942	120.88	91.3757	122.04	99.2087	126.41	94.5104
35.078	1.14692	37.4	0.65369	35.078	1.1576	37.4	0.51826	37.4	0.15119	35.078	0.47178	35.078	0.52302	35.078	35.078	0.04291	37.4	0.00368	125.52	98.5942	120.96	91.3397	122.12	99.2087	126.49	94.4903
35.0977	0.97423	37.42	0.68862	35.0977	1.2048	37.42	0.50988	37.42	0.17787	35.0978	0.40917	35.0977	0.46419	35.0977	35.0977	0.04121	37.42	0.00344	125.61	98.5798	121.05	91.3036	122.21	99.2087	126.57	94.4701
35.1176	0.87489	37.44	0.77049	35.1176	1.10558	37.44	0.5333	37.44	0.21234	35.1176	0.35343	35.1176	0.41225	35.1176	35.1176	0.04563	37.44	0.00313	125.69	98.5798	121.13	91.2765	122.29	99.1944	126.66	94.4701
35.1374	0.86553	37.46	0.8837	35.1374	1.17255	37.46	0.59658	37.46	0.25047	35.1374	0.30275	35.1374	0.36549	35.1374	35.1374	0.0408	37.46	0.00277	125.78	98.5798	121.22	91.2494	122.38	99.1944	126.74	94.45
35.1572	0.9395	37.48	0.99192	35.1572	1.5555	37.48	0.70503	37.48	0.2857	35.1572	0.24701	35.1572	0.31362	35.1572	35.1572	0.04494	37.48	0.00239	125.86	98.5655	121.3	91.2134	122.46	99.1944	126.82	94.45
35.177	0.75702	37.5	1.04836	35.177	1.40454	37.5	0.85805	37.5	0.31157	35.177	0.2815	35.177	0.35262	35.177	35.177	0.03926	37.5	0.00202	125.94	98.5511	121.38	91.1863	122.54	99.1944	126.91	94.4299
35.1968	0.49797	37.52	1.04179	35.1968	1.57933	37.52	1.03921	37.52	0.32615	35.1968	0.27169	35.1968	0.3471	35.1968	35.1968	0.04254	37.52	0.0017	126.03	98.5511	121.47	91.1502	122.63	99.18	126.99	94.4299
35.2166	0.62206	37.54	1.01203	35.2166	1.39279	37.54	1.21295	37.54	0.33174	35.2166	0.42716	35.2166	0.50788	35.2166	35.2166	0.03929	37.54	0.00142	126.11	98.5511	121.55	91.1231	122.71	99.18	127.07	94.4098
35.2364	0.62627	37.56	0.99905	35.2364	1.16404	37.56	1.32375	37.56	0.33186	35.2364	0.22151	35.2364	0.3053	35.2364	35.2364	0.03519	37.56	0.00116	126.19	98.5368	121.64	91.0871	122.79	99.1656	127.16	94.4098
35.2562	0.91369	37.58	1.01068	35.2562	1.02007	37.58	1.3247	37.58	0.32617	35.2562	0.02305	35.2562	0.11133	35.2562	35.2562	0.04131	37.58	0.000912864	126.28	98.5368	121.72	91.06	122.88	99.1656	127.24	94.3897
35.276	0.88469	37.6	1.0206	35.276	1.31583	37.6	1.23136	37.6	0.31082	35.276	0.33022	35.276	0.41779	35.276	35.276	0.03707	37.6	0.000672883	126.36	98.5368	121.8	91.0239	122.96	99.1656	127.32	94.3696
35.2958	0.72916	37.62	0.98919	35.2958	1.26979	37.62	1.1141	37.62	0.28296	35.2958	0.31387	35.2958	0.39861	35.2958	35.2958	0.03823	37.62	0.000459061	126.44	98.5368	121.89	90.9968	123.05	99.1656	127.41	94.3495
35.3156	0.45375	37.64	0.90364	35.3156	1.27271	37.64	1.02943	37.64	0.2445	35.3156	0.14598	35.3156	0.22691	35.3156	35.3156	0.0428	37.64	0.000285078	126.53	98.5368	121.97	90.9608	123.13	99.1512	127.49	94.3495
35.3354	0.5482	37.66	0.78555	35.3354	1.08364	37.66	0.99136	37.66	0.20194	35.3354	0.40378	35.3354	0.48376	35.3354	35.3354	0.03287	37.66	0.000154555	126.61	98.5368	122.05	90.9337	123.21	99.1512	127.58	94.3294
35.3552	0.70266	37.68	0.65963	35.3552	1.1389	37.68	0.97621	37.68	0.16135	35.3552	0.24439	35.3552	0.3207	35.3552	35.3552	0.04085	37.68	6.49544e-05	126.69	98.5225	122.14	90.8976	123.3	99.1512	127.66	94.3093
35.375	0.57402	37.7	0.54246	35.375	1.06078	37.7	0.94231	37.7	0.12655	35.375	0.32515	35.375	0.39936	35.375	35.375	0.03249	37.7	1.3346e-05	126.78	98.5225	122.22	90.8615	123.38	99.1512	127.74	94.2892
35.3948	0.48207	37.72	0.44595	35.3948	1.06419	37.72	0.87094	37.72	0.0992	35.3948	0.44154	35.3948	0.51404	35.3948	35.3948	0.02741	37.72	0	126.86	98.5081	122.31	90.8345	123.47	99.1512	127.83	94.269
35.4146	0.70324	37.74	0.37542	35.4146	0.8821	37.74	0.78919	37.74	0.07889	35.4146	0.6552	35.4146	0.72647	35.4146	35.4146	0.03696	37.74	1.59139e-05	126.95	98.5081	122.39	90.7984	123.55	99.1368	127.91	94.2489
35.4344	0.52472	37.76	0.33046	35.4344	1.00623	37.76	0.73243	37.76	0.06465	35.4344	0.60992	35.4344	0.67838	35.4344	35.4344	0.03016	37.76	5.6648e-05	127.03	98.5081	122.47	90.7713	123.64	99.1368	127.99	94.2489
35.4542	0.8659	37.78	0.30841	35.4542	0.69088	37.78	0.7225	37.78	0.05507	35.4542	0.75181	35.4542	0.81889	35.4542	35.4542	0.0373	37.78	0.000111581	127.11	98.5081	122.56	90.7352	123.72	99.1368	128.08	94.2288
35.474	0.70414	37.8	0.30645	35.474	0.47334	37.8	0.7651	37.8	0.04902	35.474	0.55156	35.474	0.61489	35.474	35.474	0.03392	37.8	0.000166663	127.2	98.4938	122.64	90.6991	123.8	99.1368	128.16	94.2087
35.4938	0.61571	37.82	0.3215	35.4938	0.67598	37.82	0.85567	37.82	0.04665	35.4938	0.52851	35.4938	0.58919	35.4938	35.4938	0.0341	37.82	0.00020698	127.28	98.4938	122.72	90.6631	123.89	99.1368	128.24	94.2087
35.5136	0.62393	37.84	0.34837	35.5136	0.54334	37.84	0.9731	37.84	0.04694	35.5136	0.74364	35.5136	0.8035	35.5136	35.5136	0.03101	37.84	0.000230389	127.36	98.4938	122.81	90.636	123.97	99.1224	128.33	94.1886
35.5334	0.64885	37.86	0.37696	35.5334	0.63225	37.86	1.07456	37.86	0.05027	35.5334	0.76653	35.5334	0.82415	35.5334	35.5334	0.0319	37.86	0.000256655	127.45	98.4938	122.89	90.5999	124.05	99.1224	128.41	94.1886
35.5532	0.54392	37.88	0.39465	35.5532	0.5031	37.88	1.10521	37.88	0.05572	35.5532	0.79611	35.5532	0.85169	35.5532	35.5532	0.03805	37.88	0.000312397	127.53	98.4938	122.97	90.5638	124.14	99.1224	128.5	94.1685
35.573	0.54229	37.9	0.39453	35.573	0.70271	37.9	1.04083	37.9	0.06234	35.573	0.68266	35.573	0.73529	35.573	35.573	0.03965	37.9	0.000420633	127.62	98.4794	123.06	90.5277	124.22	99.1224	128.58	94.1484
35.5928	0.90049	37.92	0.38057	35.5928	0.70706	37.92	0.91724	37.92	0.06929	35.5928	0.76342	35.5928	0.81432	35.5928	35.5928	0.04367	37.92	0.000593724	127.7	98.4794	123.14	90.5007	124.31	99.108	128.66	94.1484
35.6126	0.97558	37.94	0.36107	35.6126	0.59756	37.94	0.79017	37.94	0.07709	35.6126	0.69427	35.6126	0.74255	35.6126	35.6126	0.0403	37.94	0.000825185	127.78	98.4794	123.23	90.4646	124.39	99.108	128.75	94.1283
35.6324	0.68097	37.96	0.34215	35.6324	0.65426	37.96	0.69029	37.96	0.08791	35.6324	0.58425	35.6324	0.62967	35.6324	35.6324	0.04035	37.96	0.00109	127.87	98.4651	123.31	90.4375	124.47	99.108	128.83	94.1082
35.6522	0.91272	37.98	0.32944	35.6522	0.79899	37.98	0.62247	37.98	0.10398	35.6522	0.70588	35.6522	0.74994	35.6522	35.6522	0.03954	37.98	0.00132	127.95	98.4507	123.39	90.4014	124.56	99.108	128.91	94.0881
35.672	0.75145	38	0.32538	35.672	0.94384	38	0.57838	38	0.12734	35.672	0.75753	35.672	0.79997	35.672	35.672	0.04058	38	0.00142	128.03	98.4507	123.48	90.3744	124.64	99.0937	129	94.068
35.6918	0.88338	38.02	0.33011	35.6918	1.03671	38.02	0.55319	38.02	0.16173	35.6918	0.62202	35.6918	0.66149	35.6918	35.6918	0.04048	38.02	0.00135	128.12	98.4507	123.56	90.3383	124.73	99.0937	129.08	94.068
35.7116	0.89543	38.04	0.34559	35.7116	0.89525	38.04	0.5495	38.04	0.20907	35.7116	0.76914	35.7116	0.80758	35.7116	35.7116	0.03201	38.04	0.00115	128.2	98.4364	123.65	90.3022	124.81	99.0937	129.17	94.0479
35.7314	0.93085	38.06	0.37594	35.7314	0.86788	38.06	0.56522	38.06	0.27148	35.7314	0.65733	35.7314	0.69316	35.7314	35.7314	0.02993	38.06	0.000898653	128.28	98.4364	123.73	90.2661	124.89	99.0793	129.25	94.0277
35.7512	0.7831	38.08	0.4259	35.7512	1.09787	38.08	0.58453	38.08	0.35046	35.7512	0.61041	35.7512	0.6439	35.7512	35.7512	0.04348	38.08	0.000670682	128.37	98.422	123.81	90.2391	124.98	99.0793	129.33	94.0076
35.771	0.99517	38.1	0.50065	35.771	0.98282	38.1	0.58525	38.1	0.44619	35.771	0.54469	35.771	0.57583	35.771	35.771	0.04254	38.1	0.000497619	128.45	98.422	123.9	90.203	125.06	99.0793	129.42	93.9875
35.7908	1.02074	38.12	0.60575	35.7908	0.67251	38.12	0.5651	38.12	0.55512	35.7908	0.72746	35.7908	0.75805	35.7908	35.7908	0.0416	38.12	0.0003811	128.54	98.422	123.98	90.1669	125.14	99.0649	129.5	93.9875
35.8106	0.68993	38.14	0.75195	35.8106	0.99078	38.14	0.5382	38.14	0.66844	35.8106	0.75884	35.8106	0.78775	35.8106	35.8106	0.03924	38.14	0.000325176	128.62	98.4077	124.07	90.1308	125.23	99.0649	129.58	93.9674
35.8304	1.00542	38.16	0.95501	35.8304	0.36811	38.16	0.52398	38.16	0.76762	35.8304	0.93311	35.8304	0.96147	35.8304	35.8304	0.03858	38.16	0.000324536	128.7	98.4077	124.15	90.0947	125.31	99.0649	129.67	93.9473
35.8502	1.02448	38.18	1.2303	35.8502	0.74849	38.18	0.525	38.18	0.82651	35.8502	1.01386	35.8502	1.04095	35.8502	35.8502	0.03594	38.18	0.000368562	128.79	98.4077	124.23	90.0586	125.4	99.0649	129.75	93.9272
35.87	1.12354	38.2	1.57688	35.87	0.59496	38.2	0.52923	38.2	0.82442	35.87	1.24272	35.87	1.26958	35.87	35.87	0.03728	38.2	0.00046387	128.87	98.4077	124.32	90.0225	125.48	99.0649	129.84	93.9272
35.8898	1.07274	38.22	1.9518	35.8898	0.62391	38.22	0.52233	38.22	0.76264	35.8898	1.20071	35.8898	1.22571	35.8898	35.8898	0.02967	38.22	0.00061997	128.96	98.4077	124.4	89.9955	125.56	99.0649	129.92	93.9071
35.9096	0.98203	38.24	2.23991	35.9096	0.46736	38.24	0.50667	38.24	0.66375	35.9096	1.18273	35.9096	1.20588	35.9096	35.9096	0.03343	38.24	0.00084564	129.04	98.3933	124.48	89.9594	125.65	99.0505	130.01	93.887
35.9294	1.22447	38.26	2.29373	35.9294	0.72449	38.26	0.4993	38.26	0.55456	35.9294	1.45753	35.9294	1.4809	35.9294	35.9294	0.03079	38.26	0.00114	129.12	98.3933	124.57	89.9233	125.73	99.0505	130.09	93.887
35.9492	1.04391	38.28	2.08387	35.9492	0.52585	38.28	0.51575	38.28	0.45345	35.9492	1.39688	35.9492	1.41827	35.9492	35.9492	0.03029	38.28	0.00149	129.21	98.3933	124.65	89.8872	125.82	99.0505	130.17	93.8669
35.969	1.21317	38.3	1.73581	35.969	0.56713	38.3	0.56285	38.3	0.36824	35.969	1.36516	35.969	1.38483	35.969	35.969	0.0359	38.3	0.00183	129.29	98.3933	124.74	89.8512	125.9	99.0361	130.26	93.8468
35.9888	1.0527	38.32	1.38324	35.9888	0.65738	38.32	0.63948	38.32	0.30108	35.9888	1.52586	35.9888	1.5451	35.9888	35.9888	0.03625	38.32	0.00205	129.37	98.379	124.82	89.8241	125.99	99.0361	130.34	93.8267
36.0086	1.14545	38.34	1.09073	36.0086	0.73798	38.34	0.73324	38.34	0.25072	36.0086	1.68999	36.0086	1.70884	36.0086	36.0086	0.04272	38.34	0.00209	129.46	98.379	124.9	89.788	126.07	99.0361	130.43	93.8066
36.0284	1.23158	38.36	0.87381	36.0284	0.66891	38.36	0.81685	38.36	0.2148	36.0284	1.4863	36.0284	1.50237	36.0284	36.0284	0.04307	38.36	0.00196	129.54	98.379	124.99	89.7519	126.15	99.0361	130.51	93.7865
36.0482	1.15453	38.38	0.72925	36.0482	0.58693	38.38	0.85916	38.38	0.19018	36.0482	1.30141	36.0482	1.31479	36.0482	36.0482	0.04229	38.38	0.00178	129.63	98.3646	125.07	89.7158	126.24	99.0217	130.6	93.7865
36.068	1.55389	38.4	0.64583	36.068	0.64509	38.4	0.85695	38.4	0.17282	36.068	1.33427	36.068	1.34665	36.068	36.068	0.03953	38.4	0.00164	129.71	98.3646	125.16	89.6888	126.32	99.0217	130.68	93.7663
36.0878	1.49027	38.42	0.60994	36.0878	0.80432	38.42	0.84384	38.42	0.15878	36.0878	1.18845	36.0878	1.19856	36.0878	36.0878	0.04415	38.42	0.00157	129.8	98.3646	125.24	89.6527	126.4	99.0217	130.76	93.7462
36.1076	1.48333	38.44	0.6064	36.1076	0.67386	38.44	0.85836	38.44	0.14567	36.1076	1.0665	36.1076	1.07451	36.1076	36.1076	0.03414	38.44	0.00159	129.88	98.3503	125.32	89.6166	126.49	99.0073	130.85	93.7261
36.1274	1.88617	38.46	0.61477	36.1274	1.18501	38.46	0.92232	38.46	0.13382	36.1274	1.03479	36.1274	1.04133	36.1274	36.1274	0.03606	38.46	0.00167	129.96	98.3503	125.41	89.5805	126.57	99.0073	130.93	93.706
36.1472	2.04255	38.48	0.61617	36.1472	1.05479	38.48	1.03984	38.48	0.12469	36.1472	0.85333	36.1472	0.85735	36.1472	36.1472	0.036	38.48	0.00182	130.04	98.336	125.49	89.5444	126.66	99.0073	131.01	93.706
36.167	2.01577	38.5	0.60738	36.167	1.35126	38.5	1.19313	38.5	0.11973	36.167	0.93229	36.167	0.93566	36.167	36.167	0.03864	38.5	0.00204	130.13	98.336	125.57	89.5083	126.74	98.9929	131.09	93.6859
36.1868	2.19891	38.52	0.60059	36.1868	1.79765	38.52	1.33702	38.52	0.11881	36.1868	0.80854	36.1868	0.81003	36.1868	36.1868	0.0363	38.52	0.00234	130.21	98.3216	125.66	89.4723	126.83	98.9929	131.18	93.6658
36.2066	1.95903	38.54	0.60636	36.2066	1.94132	38.54	1.41799	38.54	0.12123	36.2066	0.9403	36.2066	0.94154	36.2066	36.2066	0.03838	38.54	0.00271	130.3	98.3216	125.75	89.4362	126.91	98.9929	131.26	93.6457
36.2264	2.07897	38.56	0.62976	36.2264	2.34886	38.56	1.42652	38.56	0.12564	36.2264	0.91888	36.2264	0.91882	36.2264	36.2264	0.03392	38.56	0.00311	130.38	98.3073	125.83	89.4001	126.99	98.9786	131.35	93.6256
36.2462	2.01242	38.58	0.67265	36.2462	2.59372	38.58	1.40925	38.58	0.1303	36.2462	0.81737	36.2462	0.81557	36.2462	36.2462	0.02903	38.58	0.00349	130.46	98.3073	125.91	89.364	127.08	98.9786	131.43	93.6256
36.266	1.61613	38.6	0.73649	36.266	2.86148	38.6	1.42067	38.6	0.13321	36.266	0.91839	36.266	0.91634	36.266	36.266	0.02983	38.6	0.0038	130.55	98.2929	126	89.3279	127.16	98.9642	131.51	93.6055
36.2858	1.69625	38.62	0.80934	36.2858	3.04145	38.62	1.48892	38.62	0.13264	36.2858	0.94112	36.2858	0.93828	36.2858	36.2858	0.03347	38.62	0.00403	130.63	98.2929	126.08	89.2918	127.25	98.9642	131.6	93.5854
36.3056	1.62651	38.64	0.85922	36.3056	3.329	38.64	1.61976	38.64	0.12798	36.3056	0.79203	36.3056	0.78714	36.3056	36.3056	0.02546	38.64	0.00425	130.71	98.2786	126.16	89.2558	127.33	98.9642	131.68	93.5653
36.3254	1.42025	38.66	0.85739	36.3254	3.1738	38.66	1.82282	38.66	0.12055	36.3254	1.1144	36.3254	1.11084	36.3254	36.3254	0.03323	38.66	0.00448	130.8	98.2786	126.25	89.2197	127.41	98.9642	131.76	93.5451
36.3452	1.38059	38.68	0.80748	36.3452	3.51694	38.68	2.12326	38.68	0.11338	36.3452	0.99081	36.3452	0.98548	36.3452	36.3452	0.03176	38.68	0.0048	130.88	98.2786	126.33	89.1836	127.5	98.9498	131.85	93.525
36.365	1.34765	38.7	0.73242	36.365	3.08846	38.7	2.52799	38.7	0.10903	36.365	1.00324	36.365	0.99728	36.365	36.365	0.03881	38.7	0.00528	130.97	98.2642	126.42	89.1385	127.58	98.9498	131.93	93.5049
36.3848	1.52461	38.72	0.65354	36.3848	2.7643	38.72	2.97585	38.72	0.10906	36.3848	1.05162	36.3848	1.04511	36.3848	36.3848	0.02939	38.72	0.00603	131.05	98.2642	126.5	89.1024	127.67	98.9354	132.02	93.4848
36.4046	1.52508	38.74	0.58502	36.4046	2.65518	38.74	3.31499	38.74	0.11315	36.4046	0.99948	36.4046	0.99185	36.4046	36.4046	0.0292	38.74	0.00706	131.13	98.2642	126.58	89.0753	127.75	98.9354	132.1	93.4848
36.4244	1.65218	38.76	0.53449	36.4244	2.02842	38.76	3.39201	38.76	0.11992	36.4244	0.89453	36.4244	0.88548	36.4244	36.4244	0.03811	38.76	0.00824	131.22	98.2499	126.67	89.0392	127.83	98.9354	132.19	93.4647
36.4442	1.64275	38.78	0.50184	36.4442	1.70136	38.78	3.22657	38.78	0.126	36.4442	0.70277	36.4442	0.69172	36.4442	36.4442	0.03892	38.78	0.00928	131.3	98.2499	126.75	89.0032	127.92	98.921	132.27	93.4446
36.464	1.65336	38.8	0.48387	36.464	1.51445	38.8	2.96433	38.8	0.13079	36.464	0.92134	36.464	0.9111	36.464	36.464	0.03405	38.8	0.0098	131.38	98.2499	126.83	88.9671	128	98.921	132.35	93.4245
36.4838	1.44417	38.82	0.4759	36.4838	1.77702	38.82	2.688	38.82	0.13451	36.4838	0.84025	36.4838	0.82883	36.4838	36.4838	0.03018	38.82	0.00964	131.47	98.2356	126.92	88.931	128.09	98.921	132.44	93.4245
36.5036	1.56814	38.84	0.47672	36.5036	1.31681	38.84	2.38871	38.84	0.14012	36.5036	0.6024	36.5036	0.5889	36.5036	36.5036	0.03298	38.84	0.00904	131.55	98.2356	127	88.8859	128.17	98.9066	132.52	93.4044
36.5234	1.50561	38.86	0.49004	36.5234	1.36797	38.86	2.05634	38.86	0.15057	36.5234	0.71716	36.5234	0.70382	36.5234	36.5234	0.0338	38.86	0.00827	131.64	98.2212	127.09	88.8498	128.25	98.9066	132.61	93.3843
36.5432	1.55306	38.88	0.52023	36.5432	1.28248	38.88	1.73192	38.88	0.16742	36.5432	0.62234	36.5432	0.60794	36.5432	36.5432	0.02495	38.88	0.00749	131.72	98.2212	127.17	88.8137	128.34	98.8923	132.69	93.3642
36.563	1.10089	38.9	0.56983	36.563	1.08639	38.9	1.46085	38.9	0.19138	36.563	0.51396	36.563	0.49838	36.563	36.563	0.03387	38.9	0.00671	131.8	98.2069	127.25	88.7776	128.42	98.8923	132.78	93.3441
36.5828	0.96189	38.92	0.63911	36.5828	0.91973	38.92	1.25277	38.92	0.22202	36.5828	0.67302	36.5828	0.65797	36.5828	36.5828	0.03299	38.92	0.00592	131.89	98.2069	127.34	88.7415	128.51	98.8923	132.86	93.3239
36.6026	1.26266	38.94	0.72528	36.6026	1.01695	38.94	1.0947	38.94	0.25875	36.6026	0.66337	36.6026	0.6479	36.6026	36.6026	0.03509	38.94	0.00513	131.97	98.1925	127.42	88.7055	128.59	98.8779	132.94	93.3038
36.6225	1.05714	38.96	0.81813	36.6225	0.87333	38.96	0.97865	38.96	0.30115	36.6224	0.51412	36.6225	0.4973	36.6225	36.6225	0.03108	38.96	0.00441	132.06	98.1782	127.51	88.6694	128.67	98.8779	133.03	93.2837
36.6422	1.0249	38.98	0.90634	36.6422	1.10756	38.98	0.90889	38.98	0.34915	36.6422	0.56758	36.6422	0.55072	36.6422	36.6422	0.02423	38.98	0.0038	132.14	98.1782	127.59	88.6333	128.76	98.8635	133.11	93.2636
36.6621	0.99603	39	0.98117	36.6621	1.00325	39	0.88802	39	0.40267	36.662	0.6516	36.6621	0.63502	36.6621	36.6621	0.02799	39	0.00335	132.22	98.1782	127.67	88.5972	128.84	98.8635	133.2	93.2435
36.6818	0.95722	39.02	1.05914	36.6818	0.86975	39.02	0.91489	39.02	0.46291	36.6818	0.53979	36.6818	0.52224	36.6818	36.6818	0.02577	39.02	0.00305	132.31	98.1638	127.76	88.5611	128.92	98.8491	133.28	93.2234
36.7017	1.12832	39.04	1.17211	36.7017	1.19877	39.04	0.97686	39.04	0.52992	36.7017	0.52344	36.7017	0.50548	36.7017	36.7017	0.02061	39.04	0.00286	132.39	98.1638	127.84	88.525	129.01	98.8491	133.36	93.2033
36.7214	0.93304	39.06	1.33424	36.7214	1.06226	39.06	1.05351	39.06	0.60032	36.7215	0.62954	36.7214	0.61217	36.7214	36.7214	0.03563	39.06	0.00281	132.47	98.1638	127.93	88.4799	129.1	98.8491	133.45	93.1832
36.7413	0.80444	39.08	1.52334	36.7413	0.82492	39.08	1.13872	39.08	0.66492	36.7413	0.66436	36.7413	0.64691	36.7413	36.7413	0.03587	39.08	0.0029	132.56	98.1495	128.01	88.4438	129.18	98.8491	133.54	93.1832
36.761	0.95571	39.1	1.67572	36.761	1.27153	39.1	1.2407	39.1	0.71462	36.7611	0.71945	36.761	0.70224	36.761	36.761	0.0398	39.1	0.00316	132.65	98.1495	128.09	88.4078	129.26	98.8347	133.62	93.1631
36.7809	1.04706	39.12	1.73517	36.7809	1.15491	39.12	1.37056	39.12	0.74659	36.7809	0.71323	36.7809	0.6959	36.7809	36.7809	0.04018	39.12	0.00358	132.73	98.1495	128.18	88.3717	129.35	98.8347	133.7	93.143
36.8007	0.57883	39.14	1.72044	36.8007	0.62487	39.14	1.49543	39.14	0.76413	36.8007	0.79726	36.8007	0.78045	36.8007	36.8007	0.03616	39.14	0.00413	132.81	98.1351	128.26	88.3266	129.43	98.8203	133.78	93.1229
36.8205	0.48374	39.16	1.6929	36.8205	0.93833	39.16	1.53933	39.16	0.76888	36.8205	0.82341	36.8205	0.80675	36.8205	36.8205	0.03712	39.16	0.00476	132.9	98.1351	128.34	88.2905	129.51	98.8203	133.87	93.1028
36.8403	0.69532	39.18	1.67949	36.8403	0.79928	39.18	1.45186	39.18	0.75786	36.8403	0.6861	36.8403	0.66853	36.8403	36.8403	0.04149	39.18	0.00542	132.98	98.1351	128.43	88.2544	129.6	98.8059	133.95	93.0827
36.8601	0.88031	39.2	1.67412	36.8601	0.85573	39.2	1.2731	39.2	0.72897	36.8601	0.71732	36.8601	0.70004	36.8601	36.8601	0.04486	39.2	0.00604	133.06	98.1208	128.51	88.2183	129.68	98.7915	134.03	93.0625
36.8799	0.8255	39.22	1.68064	36.8799	0.62249	39.22	1.0851	39.22	0.68672	36.8799	0.63951	36.8799	0.62188	36.8799	36.8799	0.04227	39.22	0.00659	133.15	98.1208	128.59	88.1822	129.77	98.7915	134.12	93.0424
36.8997	0.84403	39.24	1.70885	36.8997	0.49682	39.24	0.93895	39.24	0.64175	36.8997	0.72876	36.8997	0.71173	36.8997	36.8997	0.04266	39.24	0.00695	133.23	98.1064	128.68	88.1461	129.85	98.7772	134.2	93.0022
36.9195	0.79265	39.26	1.7682	36.9195	0.72947	39.26	0.85263	39.26	0.60455	36.9195	0.77192	36.9195	0.75534	36.9195	36.9195	0.0432	39.26	0.00701	133.31	98.1064	128.76	88.1101	129.93	98.7772	134.29	92.9821
36.9393	1.30429	39.28	1.84579	36.9393	0.39239	39.28	0.82781	39.28	0.57898	36.9393	0.69084	36.9393	0.67386	36.9393	36.9393	0.04117	39.28	0.00669	133.4	98.0921	128.85	88.0649	130.02	98.7628	134.37	92.962
36.9591	0.96986	39.3	1.87948	36.9591	0.61002	39.3	0.8593	39.3	0.56062	36.9591	0.6964	36.9591	0.67983	36.9591	36.9591	0.04171	39.3	0.00599	133.48	98.0921	128.93	88.0289	130.1	98.7628	134.45	92.9419
36.9789	1.15515	39.32	1.79124	36.9789	0.57377	39.32	0.94395	39.32	0.53978	36.9789	0.61368	36.9789	0.5967	36.9789	36.9789	0.04183	39.32	0.00505	133.56	98.0777	129.02	87.9928	130.19	98.7484	134.54	92.9218
36.9987	1.34048	39.34	1.5803	36.9987	0.80141	39.34	1.07976	39.34	0.50744	36.9987	0.56137	36.9987	0.54446	36.9987	36.9987	0.04052	39.34	0.00409	133.65	98.0777	129.1	87.9477	130.27	98.7484	134.62	92.9017
37.0185	1.53253	39.36	1.32573	37.0185	0.90869	39.36	1.27182	39.36	0.46174	37.0185	0.43598	37.0185	0.41854	37.0185	37.0185	0.04533	39.36	0.00326	133.73	98.0634	129.19	87.9116	130.35	98.734	134.71	92.9017
37.0383	1.51476	39.38	1.09991	37.0383	0.99654	39.38	1.51013	39.38	0.4066	37.0383	0.55924	37.0383	0.54292	37.0383	37.0383	0.0301	39.38	0.00259	133.82	98.0634	129.27	87.8755	130.44	98.7196	134.79	92.8816
37.0581	1.56034	39.4	0.93377	37.0581	1.06498	39.4	1.74974	39.4	0.34823	37.0581	0.58883	37.0581	0.57306	37.0581	37.0581	0.02823	39.4	0.0021	133.9	98.0491	129.36	87.8304	130.52	98.7052	134.88	92.8615
37.0779	1.29949	39.42	0.82706	37.0779	1.19215	39.42	1.91564	39.42	0.29311	37.0779	0.34918	37.0779	0.3324	37.0779	37.0779	0.03247	39.42	0.00175	133.98	98.0491	129.44	87.7943	130.6	98.6908	134.96	92.8413
37.0977	1.47175	39.44	0.76497	37.0977	0.89612	39.44	1.93134	39.44	0.2455	37.0977	0.47244	37.0977	0.45688	37.0977	37.0977	0.03472	39.44	0.00154	134.07	98.0347	129.52	87.7582	130.69	98.6908	135.04	92.8212
37.1175	1.10774	39.46	0.72063	37.1175	1.18961	39.46	1.78915	39.46	0.20728	37.1175	0.43222	37.1175	0.41684	37.1175	37.1175	0.03044	39.46	0.00144	134.15	98.0347	129.61	87.7131	130.78	98.6765	135.13	92.8011
37.1373	1.29676	39.48	0.67482	37.1373	1.09897	39.48	1.56234	39.48	0.17792	37.1373	0.29654	37.1373	0.28085	37.1373	37.1373	0.03127	39.48	0.00142	134.24	98.0204	129.69	87.677	130.86	98.6621	135.21	92.781
37.1571	1.11939	39.5	0.62637	37.1571	0.73166	39.5	1.33249	39.5	0.15548	37.1571	0.4283	37.1571	0.414	37.1571	37.1571	0.02785	39.5	0.00149	134.32	98.0204	129.77	87.641	130.94	98.6621	135.29	92.7609
37.1769	0.79551	39.52	0.59125	37.1769	0.89851	39.52	1.14326	39.52	0.13818	37.1769	0.50709	37.1769	0.49405	37.1769	37.1769	0.02826	39.52	0.00164	134.4	98.006	129.86	87.5958	131.02	98.6477	135.38	92.7408
37.1967	0.90139	39.54	0.58168	37.1967	0.88638	39.54	1.01884	39.54	0.12492	37.1967	0.47195	37.1967	0.45929	37.1967	37.1967	0.03293	39.54	0.0019	134.49	98.006	129.94	87.5598	131.11	98.6333	135.47	92.7207
37.2165	0.93404	39.56	0.59866	37.2165	0.53897	39.56	0.96544	39.56	0.11524	37.2165	0.62578	37.2165	0.61483	37.2165	37.2165	0.0325	39.56	0.00225	134.57	97.9917	130.03	87.5237	131.19	98.6333	135.55	92.7006
37.2363	0.88346	39.58	0.63447	37.2363	0.81689	39.58	0.97585	39.58	0.10911	37.2363	0.6418	37.2363	0.63156	37.2363	37.2363	0.03163	39.58	0.00268	134.65	97.9917	130.11	87.4786	131.28	98.6189	135.63	92.6805
37.2561	0.75964	39.6	0.67925	37.2561	0.65207	39.6	1.02995	39.6	0.10646	37.2561	0.81099	37.2561	0.80259	37.2561	37.2561	0.03503	39.6	0.00313	134.74	97.9773	130.19	87.4425	131.36	98.6045	135.72	92.6604
37.2759	0.82908	39.62	0.72847	37.2759	0.71532	39.62	1.10293	39.62	0.10651	37.2759	0.81998	37.2759	0.81254	37.2759	37.2759	0.02849	39.62	0.0035	134.82	97.963	130.28	87.3974	131.45	98.6045	135.8	92.6403
37.2957	0.98518	39.64	0.78175	37.2957	0.56377	39.64	1.16705	39.64	0.10793	37.2957	0.99948	37.2957	0.99392	37.2957	37.2957	0.0309	39.64	0.00372	134.91	97.963	130.36	87.3613	131.53	98.5901	135.88	92.6201
37.3155	1.148	39.66	0.83506	37.3155	0.56864	39.66	1.18759	39.66	0.11008	37.3155	0.88243	37.3155	0.87709	37.3155	37.3155	0.03246	39.66	0.00377	134.99	97.963	130.45	87.3252	131.61	98.5757	135.97	92.6
37.3353	1.28754	39.68	0.8703	37.3353	0.74622	39.68	1.1449	39.68	0.11083	37.3353	0.81671	37.3353	0.81172	37.3353	37.3353	0.03117	39.68	0.00375	135.07	97.9486	130.53	87.2891	131.7	98.5614	136.05	92.5598
37.3551	1.33386	39.7	0.85688	37.3551	0.94996	39.7	1.05588	39.7	0.10766	37.3551	0.92624	37.3551	0.92293	37.3551	37.3551	0.02194	39.7	0.00373	135.16	97.9343	130.61	87.244	131.78	98.547	136.14	92.5397
37.3749	1.30028	39.72	0.77898	37.3749	0.90635	39.72	0.95159	39.72	0.09826	37.3749	1.0137	37.3749	1.01189	37.3749	37.3749	0.03131	39.72	0.00369	135.24	97.9343	130.7	87.2079	131.87	98.5326	136.22	92.5196
37.3947	1.26009	39.74	0.66382	37.3947	1.12987	39.74	0.85446	39.74	0.0828	37.3947	0.84908	37.3947	0.8472	37.3947	37.3947	0.03117	39.74	0.00359	135.33	97.92	130.78	87.1719	131.95	98.5326	136.31	92.4995
37.4145	1.32655	39.76	0.54741	37.4145	1.0344	39.76	0.7705	39.76	0.06414	37.4145	0.84287	37.4145	0.84196	37.4145	37.4145	0.02677	39.76	0.00342	135.41	97.92	130.87	87.1268	132.03	98.5182	136.39	92.4794
37.4343	1.36641	39.78	0.44683	37.4343	1.60984	39.78	0.69125	39.78	0.04575	37.4343	0.78206	37.4343	0.78189	37.4343	37.4343	0.03118	39.78	0.00315	135.49	97.9056	130.95	87.0907	132.12	98.5038	136.47	92.4593
37.4541	1.34636	39.8	0.366	37.4541	1.52438	39.8	0.61152	39.8	0.03008	37.4541	0.67531	37.4541	0.67559	37.4541	37.4541	0.03445	39.8	0.0028	135.58	97.8913	131.04	87.0456	132.2	98.4894	136.56	92.4392
37.4739	1.07318	39.82	0.30674	37.4739	1.56277	39.82	0.54152	39.82	0.01826	37.4739	0.46819	37.4739	0.46818	37.4739	37.4739	0.03161	39.82	0.00246	135.66	97.8913	131.12	87.0095	132.28	98.475	136.64	92.4191
37.4937	1.41633	39.84	0.2664	37.4937	1.44498	39.84	0.49591	39.84	0.01041	37.4937	0.67989	37.4937	0.68248	37.4937	37.4937	0.02977	39.84	0.00219	135.75	97.8769	131.2	86.9644	132.37	98.4607	136.73	92.3989
37.5135	1.2765	39.86	0.24207	37.5135	1.49664	39.86	0.48268	39.86	0.00639	37.5135	0.60224	37.5135	0.60541	37.5135	37.5135	0.03021	39.86	0.00202	135.83	97.8769	131.29	86.9193	132.45	98.4463	136.81	92.3788
37.5333	1.09342	39.88	0.23061	37.5333	1.21628	39.88	0.50136	39.88	0.00575	37.5333	0.42732	37.5333	0.43068	37.5333	37.5333	0.03576	39.88	0.00194	135.92	97.8626	131.37	86.8832	132.54	98.4319	136.89	92.3587
37.5531	1.21019	39.9	0.22982	37.5531	1.2812	39.9	0.54678	39.9	0.00802	37.5531	0.2287	37.5531	0.23198	37.5531	37.5531	0.03293	39.9	0.0019	136	97.8626	131.46	86.8381	132.62	98.4175	136.97	92.3185
37.5729	0.71408	39.92	0.23754	37.5729	1.06946	39.92	0.60021	39.92	0.01317	37.5729	0.35016	37.5729	0.35556	37.5729	37.5729	0.04531	39.92	0.00184	136.09	97.8482	131.54	86.802	132.7	98.4031	137.06	92.2984
37.5927	1.29065	39.94	0.2519	37.5927	1.03368	39.94	0.62776	39.94	0.02139	37.5927	0.40688	37.5927	0.41405	37.5927	37.5927	0.03708	39.94	0.0017	136.17	97.8482	131.62	86.7569	132.79	98.3887	137.14	92.2783
37.6125	0.86127	39.96	0.27284	37.6125	0.60726	39.96	0.60193	39.96	0.03307	37.6125	0.38531	37.6125	0.39372	37.6125	37.6125	0.03695	39.96	0.0015	136.25	97.8339	131.71	86.7208	132.87	98.3743	137.22	92.2582
37.6323	0.51188	39.98	0.30433	37.6323	0.87782	39.98	0.53119	39.98	0.04859	37.6323	0.35866	37.6323	0.36828	37.6323	37.6323	0.0374	39.98	0.00127	136.33	97.8339	131.79	86.6847	132.95	98.3599	137.31	92.2381
37.6521	0.7255	40	0.35098	37.6521	0.82611	40	0.44736	40	0.06744	37.6521	0.32515	37.6521	0.33602	37.6521	37.6521	0.04168	40	0.00106	136.42	97.8195	131.88	86.6486	133.04	98.3599	137.39	92.218
37.6719	0.91253	40.02	0.41843	37.6719	0.67359	40.02	0.37327	40.02	0.08864	37.6719	0.27643	37.6719	0.28836	37.6719	37.6719	0.03402	40.02	0.000924957	136.5	97.8195	131.96	86.6035	133.12	98.3456	137.48	92.1979
37.6917	0.97968	40.04	0.50904	37.6917	0.75238	40.04	0.31914	40.04	0.11012	37.6917	0.24962	37.6917	0.26303	37.6917	37.6917	0.03774	40.04	0.000862546	136.58	97.8052	132.05	86.5674	133.2	98.3312	137.56	92.1577
37.7115	0.66713	40.06	0.61651	37.7115	0.67498	40.06	0.28622	40.06	0.12964	37.7115	0.42732	37.7115	0.44049	37.7115	37.7115	0.0416	40.06	0.000886045	136.67	97.8052	132.13	86.5223	133.29	98.3168	137.65	92.1375
37.7313	0.62779	40.08	0.71859	37.7313	0.77355	40.08	0.27397	40.08	0.14561	37.7313	0.64425	37.7313	0.65742	37.7313	37.7313	0.03409	40.08	0.000996994	136.75	97.7909	132.21	86.4862	133.37	98.288	137.73	92.1174
37.7511	0.67177	40.1	0.77922	37.7511	0.96667	40.1	0.28238	40.1	0.15613	37.7511	0.86101	37.7511	0.87438	37.7511	37.7511	0.03597	40.1	0.00119	136.84	97.7909	132.3	86.4411	133.45	98.2736	137.81	92.0973
37.7709	0.61254	40.12	0.77602	37.7709	1.05245	40.12	0.30953	40.12	0.16077	37.7709	0.76783	37.7709	0.77941	37.7709	37.7709	0.04551	40.12	0.00146	136.92	97.7765	132.38	86.396	133.54	98.2592	137.9	92.0772
37.7907	0.51672	40.14	0.73093	37.7907	0.80947	40.14	0.35588	40.14	0.16015	37.7907	0.80756	37.7907	0.81817	37.7907	37.7907	0.03829	40.14	0.00176	137.01	97.7765	132.47	86.3599	133.63	98.2449	137.98	92.037
37.8105	0.62414	40.16	0.68578	37.8105	0.47543	40.16	0.42203	40.16	0.1555	37.8105	0.90531	37.8105	0.91524	37.8105	37.8105	0.03861	40.16	0.00201	137.09	97.7622	132.55	86.3239	133.71	98.2305	138.07	92.0169
37.8303	0.50177	40.18	0.66616	37.8303	0.52607	40.18	0.50516	40.18	0.14743	37.8303	1.00798	37.8303	1.01749	37.8303	37.8303	0.03281	40.18	0.00214	137.17	97.7478	132.64	86.2788	133.79	98.2161	138.15	91.9968
37.8501	0.62262	40.2	0.67233	37.8501	0.71586	40.2	0.59061	40.2	0.13553	37.8501	1.06813	37.8501	1.07693	37.8501	37.8501	0.03938	40.2	0.00213	137.26	97.7478	132.72	86.2427	133.88	98.1873	138.23	91.9767
37.8699	0.42706	40.22	0.68877	37.8699	0.77551	40.22	0.64796	40.22	0.11991	37.8699	1.20839	37.8699	1.21696	37.8699	37.8699	0.03458	40.22	0.00205	137.34	97.7335	132.81	86.1976	133.96	98.1729	138.32	91.9566
37.8897	0.77119	40.24	0.69545	37.8897	0.97204	40.24	0.64949	40.24	0.10197	37.8897	1.28212	37.8897	1.29017	37.8897	37.8897	0.03718	40.24	0.00202	137.42	97.7335	132.89	86.1525	134.04	98.1585	138.4	91.9365
37.9095	0.83223	40.26	0.67683	37.9095	0.76492	40.26	0.60198	40.26	0.08509	37.9095	1.23831	37.9095	1.24515	37.9095	37.9095	0.0338	40.26	0.00207	137.51	97.7191	132.98	86.1164	134.13	98.1441	138.49	91.8962
37.9293	0.99326	40.28	0.62698	37.9293	0.65234	40.28	0.53326	40.28	0.07141	37.9293	1.08906	37.9293	1.09388	37.9293	37.9293	0.0354	40.28	0.00224	137.59	97.7048	133.06	86.0713	134.21	98.1298	138.57	91.8761
37.9491	1.12768	40.3	0.5564	37.9491	0.9567	40.3	0.46364	40.3	0.06286	37.9491	0.98574	37.9491	0.98894	37.9491	37.9491	0.03757	40.3	0.00249	137.68	97.7048	133.14	86.0352	134.29	98.1154	138.65	91.856
37.9689	1.43537	40.32	0.4838	37.9689	0.94531	40.32	0.40382	40.32	0.06024	37.9689	1.0732	37.9689	1.076	37.9689	37.9689	0.03193	40.32	0.00276	137.76	97.6904	133.23	85.9901	134.38	98.101	138.74	91.8359
37.9887	1.85637	40.34	0.42152	37.9887	0.9666	40.34	0.36092	40.34	0.0636	37.9887	0.83698	37.9887	0.83742	37.9887	37.9887	0.03282	40.34	0.00297	137.84	97.6761	133.31	85.945	134.46	98.0722	138.82	91.7957
38.0085	1.93098	40.36	0.37407	38.0085	0.90987	40.36	0.3371	40.36	0.07295	38.0085	0.83764	38.0085	0.83713	38.0085	38.0085	0.02974	40.36	0.00304	137.93	97.6617	133.4	85.8999	134.55	98.0578	138.91	91.7756
38.0283	1.97233	40.38	0.34308	38.0283	1.04863	40.38	0.32706	40.38	0.08806	38.0283	0.73596	38.0283	0.73404	38.0283	38.0283	0.02694	40.38	0.00294	138.01	97.6617	133.48	85.8548	134.63	98.0435	138.99	91.7555
38.0481	1.81053	40.4	0.3289	38.0481	1.00841	40.4	0.31905	40.4	0.10857	38.0481	0.71601	38.0481	0.71325	38.0481	38.0481	0.02784	40.4	0.00275	138.1	97.6474	133.57	85.8187	134.72	98.0291	139.08	91.7354
38.0679	1.822	40.42	0.33082	38.0679	0.92598	40.42	0.30355	40.42	0.13494	38.0679	0.7796	38.0679	0.77648	38.0679	38.0679	0.02931	40.42	0.00254	138.18	97.633	133.65	85.7736	134.8	98.0003	139.16	91.6951
38.0877	1.63032	40.44	0.34679	38.0877	0.99672	40.44	0.28127	40.44	0.16742	38.0877	0.65929	38.0877	0.65463	38.0877	38.0877	0.03476	40.44	0.0024	138.26	97.633	133.73	85.7375	134.88	97.9859	139.24	91.675
38.1075	1.59525	40.46	0.38189	38.1075	0.84615	40.46	0.26097	40.46	0.20617	38.1075	0.70408	38.1075	0.69908	38.1075	38.1075	0.03268	40.46	0.00235	138.35	97.6187	133.82	85.6924	134.97	97.9715	139.33	91.6549
38.1273	1.68682	40.48	0.43677	38.1273	0.87154	40.48	0.24865	40.48	0.2493	38.1273	0.51739	38.1273	0.51045	38.1273	38.1273	0.04168	40.48	0.00243	138.43	97.6187	133.9	85.6473	135.05	97.9427	139.41	91.6147
38.1471	1.32873	40.5	0.51824	38.1471	0.80262	40.5	0.24798	40.5	0.29411	38.1471	0.59455	38.1471	0.58754	38.1471	38.1471	0.04131	40.5	0.00264	138.52	97.6044	133.98	85.6112	135.13	97.9284	139.49	91.5946
38.1669	1.44038	40.52	0.63549	38.1669	0.75661	40.52	0.26127	40.52	0.33799	38.1669	0.56774	38.1669	0.5601	38.1669	38.1669	0.04037	40.52	0.00295	138.6	97.59	134.07	85.5661	135.22	97.914	139.58	91.5745
38.1867	0.98912	40.54	0.79843	38.1867	0.87028	40.54	0.28956	40.54	0.38201	38.1867	0.58883	38.1867	0.58069	38.1867	38.1867	0.04981	40.54	0.00333	138.68	97.5757	134.15	85.53	135.3	97.8852	139.66	91.5343
38.2065	0.93431	40.56	1.01326	38.2065	0.91895	40.56	0.33561	40.56	0.42881	38.2065	0.57902	38.2065	0.57046	38.2065	38.2065	0.05683	40.56	0.00376	138.77	97.5757	134.24	85.4849	135.38	97.8708	139.75	91.5142
38.2263	1.03279	40.58	1.27389	38.2263	0.76259	40.58	0.4015	40.58	0.48019	38.2263	0.62054	38.2263	0.61169	38.2263	38.2263	0.04793	40.58	0.0042	138.85	97.5613	134.32	85.4488	135.47	97.842	139.83	91.474
38.2461	0.56502	40.6	1.55302	38.2461	1.24784	40.6	0.48619	40.6	0.5345	38.2461	0.70784	38.2461	0.69923	38.2461	38.2461	0.05453	40.6	0.00456	138.94	97.547	134.4	85.4037	135.55	97.8277	139.92	91.4539
38.2659	0.74687	40.62	1.81396	38.2659	1.45642	40.62	0.58106	40.62	0.58834	38.2659	0.46835	38.2659	0.4577	38.2659	38.2659	0.04891	40.62	0.0047	139.02	97.5326	134.49	85.3586	135.64	97.8133	140	91.4337
38.2858	0.81885	40.64	2.03434	38.2858	2.0168	40.64	0.66592	40.64	0.63817	38.2857	0.41604	38.2858	0.40475	38.2858	38.2858	0.043	40.64	0.00458	139.1	97.5326	134.58	85.3135	135.72	97.7845	140.08	91.3935
38.3055	0.70433	40.66	2.18328	38.3055	2.11817	40.66	0.71919	40.66	0.67988	38.3055	0.46426	38.3055	0.45297	38.3055	38.3055	0.04917	40.66	0.00427	139.19	97.5183	134.66	85.2774	135.8	97.7701	140.17	91.3734
38.3254	0.75309	40.68	2.19308	38.3254	2.13825	40.68	0.73725	40.68	0.70446	38.3253	0.44269	38.3254	0.43095	38.3254	38.3254	0.04853	40.68	0.00395	139.27	97.5183	134.75	85.2323	135.89	97.7557	140.25	91.3332
38.3451	0.72528	40.7	2.01839	38.3451	2.18124	40.7	0.73299	40.7	0.7016	38.3452	0.40067	38.3451	0.38839	38.3451	38.3451	0.04661	40.7	0.00374	139.35	97.5039	134.83	85.1872	135.98	97.727	140.33	91.3131
38.365	0.87408	40.72	1.71504	38.365	2.29599	40.72	0.72099	40.72	0.66943	38.365	0.52213	38.365	0.51042	38.365	38.365	0.03801	40.72	0.00366	139.44	97.4896	134.91	85.1511	136.06	97.7126	140.42	91.293
38.3847	0.62318	40.74	1.39001	38.3847	2.20246	40.74	0.7155	40.74	0.61918	38.3848	0.26205	38.3847	0.24852	38.3847	38.3847	0.03708	40.74	0.0037	139.53	97.4896	135	85.106	136.14	97.6982	140.5	91.2729
38.4046	0.74875	40.76	1.11407	38.4046	2.35652	40.76	0.73734	40.76	0.56666	38.4046	0.33594	38.4046	0.32263	38.4046	38.4046	0.04056	40.76	0.00386	139.61	97.4753	135.08	85.0609	136.23	97.6694	140.59	91.2528
38.4244	0.44799	40.78	0.9081	38.4244	1.80409	40.78	0.80273	40.78	0.52273	38.4244	0.30063	38.4244	0.28706	38.4244	38.4244	0.02657	40.78	0.00419	139.69	97.4609	135.17	85.0248	136.31	97.655	140.67	91.2327
38.4442	0.84682	40.8	0.76699	38.4442	1.37552	40.8	0.92199	40.8	0.49022	38.4442	0.34199	38.4442	0.32866	38.4442	38.4442	0.03389	40.8	0.00473	139.78	97.4609	135.25	84.9797	136.39	97.6262	140.76	91.1924
38.464	0.55614	40.82	0.67567	38.464	1.17501	40.82	1.09596	40.82	0.46588	38.464	0.39364	38.464	0.38058	38.464	38.464	0.02799	40.82	0.00547	139.86	97.4466	135.33	84.9346	136.48	97.6119	140.84	91.1723
38.4838	0.75187	40.84	0.62365	38.4838	1.1993	40.84	1.31008	40.84	0.44475	38.4838	0.29883	38.4838	0.28513	38.4838	38.4838	0.0258	40.84	0.00635	139.94	97.4322	135.42	84.8985	136.56	97.5831	140.93	91.1321
38.5036	0.52126	40.86	0.60563	38.5036	0.90459	40.86	1.52027	40.86	0.42459	38.5036	0.32319	38.5036	0.30415	38.5036	38.5036	0.02929	40.86	0.00726	140.03	97.4179	135.5	84.8534	136.65	97.5687	141.01	91.112
38.5234	0.9003	40.88	0.62225	38.5234	1.00728	40.88	1.67126	40.88	0.40763	38.5234	0.46672	38.5234	0.4432	38.5234	38.5234	0.02809	40.88	0.00803	140.11	97.4035	135.58	84.8083	136.73	97.5399	141.1	91.0718
38.5432	0.65313	40.9	0.67369	38.5432	0.30578	40.9	1.75697	40.9	0.39862	38.5432	0.31567	38.5432	0.28574	38.5432	38.5432	0.03016	40.9	0.00852	140.2	97.3892	135.67	84.7632	136.81	97.5255	141.18	91.0517
38.563	0.60589	40.92	0.75844	38.563	0.68223	40.92	1.83022	40.92	0.39896	38.563	0.35882	38.563	0.32372	38.563	38.563	0.03507	40.92	0.00868	140.28	97.3892	135.75	84.7181	136.9	97.4968	141.26	91.0115
38.5828	0.44543	40.94	0.87144	38.5828	0.7462	40.94	1.92674	40.94	0.40696	38.5828	0.47685	38.5828	0.43716	38.5828	38.5828	0.03345	40.94	0.00861	140.37	97.3748	135.84	84.682	136.98	97.4824	141.35	90.9913
38.6026	0.67098	40.96	0.99983	38.6026	0.53676	40.96	2.03531	40.96	0.41618	38.6026	0.57788	38.6026	0.53349	38.6026	38.6026	0.0351	40.96	0.00846	140.45	97.3605	135.92	84.6369	137.07	97.4536	141.43	90.9712
38.6224	0.7167	40.98	1.11467	38.6224	0.52607	40.98	2.1126	40.98	0.41865	38.6224	0.76914	38.6224	0.7207	38.6224	38.6224	0.03717	40.98	0.00841	140.53	97.3461	136.01	84.5918	137.15	97.4392	141.51	90.931
38.6422	0.54261	41	1.1824	38.6422	0.63078	41	2.13785	41	0.41036	38.6422	0.81393	38.6422	0.76053	38.6422	38.6422	0.03172	41	0.00857	140.62	97.3461	136.09	84.5467	137.24	97.4104	141.6	90.8908
38.662	0.82494	41.02	1.18956	38.662	0.93425	41.02	2.10917	41.02	0.39496	38.662	0.98476	38.662	0.92724	38.662	38.662	0.02385	41.02	0.00897	140.7	97.3318	136.17	84.5106	137.32	97.3961	141.68	90.8707
38.6818	0.64096	41.04	1.13803	38.6818	0.64518	41.04	2.03342	41.04	0.38089	38.6818	1.05669	38.6818	0.99457	38.6818	38.6818	0.02934	41.04	0.00952	140.79	97.3318	136.26	84.4655	137.4	97.3673	141.77	90.8305
38.7016	1.14658	41.06	1.04383	38.7016	1.08239	41.06	1.94684	41.06	0.37642	38.7016	1.32462	38.7016	1.25905	38.7016	38.7016	0.02759	41.06	0.0101	140.87	97.3175	136.34	84.4204	137.48	97.3385	141.85	90.8104
38.7214	1.14591	41.08	0.94435	38.7214	0.87172	41.08	1.90732	41.08	0.38663	38.7214	1.59926	38.7214	1.53042	38.7214	38.7214	0.04132	41.08	0.01051	140.96	97.3031	136.43	84.3753	137.57	97.3241	141.94	90.7702
38.7412	1.2852	41.1	0.87614	38.7412	0.7035	41.1	1.9666	41.1	0.41267	38.7412	1.55218	38.7412	1.47786	38.7412	38.7412	0.03516	41.1	0.01067	141.04	97.2888	136.51	84.3302	137.65	97.2953	142.02	90.7299
38.761	1.33127	41.12	0.85467	38.761	0.57773	41.12	2.14935	41.12	0.45517	38.761	1.41976	38.761	1.33963	38.761	38.761	0.03384	41.12	0.01065	141.12	97.2744	136.6	84.2941	137.74	97.2666	142.11	90.7098
38.7808	1.48398	41.14	0.88386	38.7808	0.88843	41.14	2.44323	41.14	0.50846	38.7808	1.6434	38.7808	1.55969	38.7808	38.7808	0.03593	41.14	0.0106	141.21	97.2744	136.68	84.249	137.82	97.2522	142.19	90.6696
38.8006	1.46353	41.16	0.95932	38.8006	0.99084	41.16	2.79319	41.16	0.56417	38.8006	1.44298	38.8006	1.35296	38.8006	38.8006	0.03873	41.16	0.01063	141.29	97.2601	136.76	84.2039	137.9	97.2234	142.27	90.6294
38.8204	1.19995	41.18	1.06942	38.8204	0.85892	41.18	3.13042	41.18	0.61205	38.8204	1.4402	38.8204	1.34511	38.8204	38.8204	0.04181	41.18	0.01079	141.37	97.2457	136.85	84.1588	137.99	97.1946	142.36	90.6093
38.8402	0.87312	41.2	1.18975	38.8402	1.18951	41.2	3.42841	41.2	0.64342	38.8402	1.18175	38.8402	1.08017	38.8402	38.8402	0.04774	41.2	0.01104	141.46	97.2314	136.93	84.1137	138.07	97.1803	142.44	90.5691
38.86	1.45242	41.22	1.2858	38.86	1.26623	41.22	3.661	41.22	0.65469	38.86	1.33737	38.86	1.2318	38.86	38.86	0.03619	41.22	0.01127	141.54	97.217	137.02	84.0686	138.16	97.1515	142.52	90.5289
38.8798	1.50212	41.24	1.34393	38.8798	0.92627	41.24	3.71849	41.24	0.64965	38.8798	1.19303	38.8798	1.08178	38.8798	38.8798	0.04638	41.24	0.01135	141.63	97.2027	137.1	84.0235	138.24	97.1371	142.61	90.5088
38.8996	1.21875	41.26	1.38193	38.8996	1.20512	41.26	3.50651	41.26	0.63834	38.8996	1.08285	38.8996	0.96607	38.8996	38.8996	0.0391	41.26	0.01127	141.71	97.1883	137.18	83.9874	138.32	97.1083	142.69	90.4886
38.9194	1.39513	41.28	1.43596	38.9194	1.18126	41.28	3.10772	41.28	0.63126	38.9194	1.13614	38.9194	1.01495	38.9194	38.9194	0.04176	41.28	0.01105	141.79	97.1883	137.27	83.9423	138.41	97.0796	142.78	90.4685
38.9392	1.56823	41.3	1.54024	38.9392	0.69186	41.3	2.6982	41.3	0.63556	38.9392	1.18273	38.9392	1.05701	38.9392	38.9392	0.03747	41.3	0.01064	141.88	97.174	137.35	83.8972	138.49	97.0652	142.86	90.4283
38.959	1.6048	41.32	1.7169	38.959	0.84733	41.32	2.38841	41.32	0.65239	38.959	0.99245	38.959	0.86085	38.959	38.959	0.039	41.32	0.01001	141.96	97.1597	137.44	83.8521	138.58	97.0364	142.95	90.4082
38.9788	1.71804	41.34	1.95892	38.9788	1.12015	41.34	2.19527	41.34	0.68013	38.9788	0.9112	38.9788	0.77442	38.9788	38.9788	0.02945	41.34	0.00925	142.05	97.1453	137.52	83.807	138.66	97.0076	143.03	90.3881
38.9986	2.09449	41.36	2.21986	38.9986	1.00885	41.36	2.09626	41.36	0.71279	38.9986	0.97479	38.9986	0.83372	38.9986	38.9986	0.03269	41.36	0.00857	142.13	97.131	137.61	83.7709	138.74	96.9788	143.12	90.3479
39.0184	1.43167	41.38	2.40752	39.0184	1.32424	41.38	2.07434	41.38	0.74246	39.0184	0.83388	39.0184	0.68737	39.0184	39.0184	0.03465	41.38	0.0081	142.21	97.1166	137.69	83.7258	138.83	96.9501	143.2	90.3077
39.0382	1.76491	41.4	2.45584	39.0382	1.36622	41.4	2.14977	41.4	0.76394	39.0382	0.74086	39.0382	0.58904	39.0382	39.0382	0.03647	41.4	0.00783	142.3	97.1166	137.77	83.6806	138.91	96.9357	143.28	90.2875
39.058	1.33204	41.42	2.3918	39.058	1.19015	41.42	2.35202	41.42	0.77737	39.058	0.64588	39.058	0.48903	39.058	39.058	0.04056	41.42	0.00768	142.38	97.1023	137.86	83.6355	138.99	96.9069	143.37	90.2473
39.0778	1.34559	41.44	2.27641	39.0778	1.08258	41.44	2.68571	41.44	0.78599	39.0778	0.81001	39.0778	0.6496	39.0778	39.0778	0.03443	41.44	0.00759	142.47	97.0879	137.94	83.5995	139.08	96.8782	143.45	90.2071
39.0976	1.17265	41.46	2.14049	39.0976	1.52871	41.46	3.10609	41.46	0.79085	39.0976	0.62659	39.0976	0.46053	39.0976	39.0976	0.03995	41.46	0.00753	142.55	97.0736	138.03	83.5543	139.16	96.8494	143.54	90.1669
39.1174	1.21961	41.48	2.01678	39.1174	0.97852	41.48	3.50314	41.48	0.79064	39.1174	0.67645	39.1174	0.50633	39.1174	39.1174	0.04135	41.48	0.00737	142.63	97.0593	138.11	83.5092	139.25	96.835	143.62	90.1468
39.1372	1.20333	41.5	1.95602	39.1372	1.37604	41.5	3.75628	41.5	0.78622	39.1372	0.45037	39.1372	0.27447	39.1372	39.1372	0.03678	41.5	0.00702	142.72	97.0449	138.19	83.4641	139.33	96.8062	143.7	90.1066
39.157	1.36365	41.52	2.00278	39.157	1.5783	41.52	3.84468	41.52	0.78336	39.157	0.61106	39.157	0.43175	39.157	39.157	0.02426	41.52	0.00648	142.8	97.0306	138.28	83.419	139.41	96.7774	143.79	90.0664
39.1768	1.23088	41.54	2.16545	39.1768	1.66671	41.54	3.84312	41.54	0.78953	39.1768	0.55875	39.1768	0.3748	39.1768	39.1768	0.03575	41.54	0.00586	142.89	97.0162	138.37	83.3739	139.5	96.7487	143.87	90.0261
39.1966	1.22474	41.56	2.41814	39.1966	1.18213	41.56	3.80962	41.56	0.80948	39.1966	0.68528	39.1966	0.49787	39.1966	39.1966	0.0356	41.56	0.00523	142.97	97.0019	138.45	83.3378	139.58	96.7343	143.95	89.9859
39.2164	1.06209	41.58	2.72552	39.2164	1.36196	41.58	3.72537	41.58	0.84449	39.2164	0.68397	39.2164	0.49241	39.2164	39.2164	0.03814	41.58	0.00462	143.05	96.9875	138.53	83.2927	139.67	96.7055	144.04	89.9658
39.2362	0.96278	41.6	3.06924	39.2362	1.23255	41.6	3.55637	41.6	0.89261	39.2362	0.59766	39.2362	0.40128	39.2362	39.2362	0.03926	41.6	0.00404	143.14	96.9875	138.62	83.2476	139.75	96.6767	144.12	89.9256
39.256	1.03008	41.62	3.40148	39.256	1.31167	41.62	3.32815	41.62	0.94514	39.256	0.76505	39.256	0.56559	39.256	39.256	0.02646	41.62	0.00354	143.22	96.9732	138.7	83.2025	139.84	96.648	144.21	89.8854
39.2758	0.92088	41.64	3.58757	39.2758	1.28997	41.64	3.10368	41.64	0.98431	39.2758	0.64817	39.2758	0.44368	39.2758	39.2758	0.03128	41.64	0.00313	143.31	96.9588	138.78	83.1574	139.92	96.6336	144.29	89.8452
39.2956	0.72845	41.66	3.4889	39.2956	1.04044	41.66	2.88864	41.66	0.98914	39.2956	0.61793	39.2956	0.40922	39.2956	39.2956	0.02872	41.66	0.00287	143.39	96.9445	138.87	83.1123	140	96.6048	144.37	89.8251
39.3154	0.74259	41.68	3.11235	39.3154	0.95385	41.68	2.6299	41.68	0.94813	39.3154	0.57069	39.3154	0.35765	39.3154	39.3154	0.03553	41.68	0.00275	143.48	96.9445	138.95	83.0672	140.09	96.576	144.46	89.7848
39.3352	0.75013	41.7	2.60153	39.3352	1.19953	41.7	2.3123	41.7	0.86966	39.3352	0.69558	39.3352	0.47924	39.3352	39.3352	0.02686	41.7	0.0028	143.56	96.9301	139.04	83.0221	140.17	96.5473	144.54	89.7446
39.355	0.9809	41.72	2.10463	39.355	1.09038	41.72	1.98979	41.72	0.77489	39.355	0.79824	39.355	0.57858	39.355	39.355	0.02714	41.72	0.00303	143.64	96.9158	139.12	82.977	140.25	96.5185	144.62	89.7044
39.3748	0.70539	41.74	1.70311	39.3748	0.96182	41.74	1.71409	41.74	0.68507	39.3748	0.81573	39.3748	0.59225	39.3748	39.3748	0.0287	41.74	0.00344	143.73	96.9014	139.21	82.9319	140.34	96.4897	144.71	89.6642
39.3946	0.84299	41.76	1.4178	39.3946	1.09388	41.76	1.50582	41.76	0.61405	39.3946	0.53194	39.3946	0.30256	39.3946	39.3946	0.03154	41.76	0.00407	143.81	96.8871	139.29	82.8868	140.42	96.4609	144.79	89.624
39.4144	0.59756	41.78	1.24074	39.4144	0.67249	41.78	1.36784	41.78	0.56785	39.4144	0.5357	39.4144	0.30259	39.4144	39.4144	0.03012	41.78	0.00495	143.9	96.8728	139.38	82.8417	140.51	96.4322	144.87	89.5837
39.4342	0.83519	41.8	1.15585	39.4342	1.01971	41.8	1.29435	41.8	0.54668	39.4342	0.67596	39.4342	0.43977	39.4342	39.4342	0.03083	41.8	0.00604	143.98	96.8584	139.46	82.7966	140.59	96.4034	144.96	89.5435
39.454	0.70978	41.82	1.14412	39.454	0.89488	41.82	1.25767	41.82	0.54625	39.454	0.75476	39.454	0.51529	39.454	39.454	0.03225	41.82	0.00732	144.06	96.8441	139.54	82.7515	140.68	96.3746	145.04	89.5033
39.4738	0.59108	41.84	1.18015	39.4738	0.79948	41.84	1.21322	41.84	0.5584	39.4738	0.84042	39.4738	0.59769	39.4738	39.4738	0.02572	41.84	0.00869	144.15	96.8297	139.63	82.7064	140.76	96.3458	145.13	89.4631
39.4936	0.69229	41.86	1.23238	39.4936	0.5772	41.86	1.13336	41.86	0.57243	39.4936	0.59226	39.4936	0.34417	39.4936	39.4936	0.03709	41.86	0.01006	144.23	96.8154	139.71	82.6703	140.85	96.3171	145.21	89.443
39.5134	1.10667	41.88	1.2795	39.5134	0.59601	41.88	1.03052	41.88	0.57817	39.5134	0.73073	39.5134	0.47978	39.5134	39.5134	0.02672	41.88	0.01121	144.31	96.7867	139.8	82.6252	140.93	96.2883	145.3	89.4028
39.5332	0.64835	41.9	1.31606	39.5332	0.58238	41.9	0.93864	41.9	0.56947	39.5332	0.70228	39.5332	0.44744	39.5332	39.5332	0.03299	41.9	0.01175	144.4	96.7723	139.88	82.5801	141.01	96.2595	145.38	89.3626
39.553	0.51319	41.92	1.3268	39.553	0.60794	41.92	0.88268	41.92	0.54609	39.553	0.65847	39.553	0.39972	39.553	39.553	0.03314	41.92	0.01142	144.48	96.758	139.96	82.535	141.1	96.2308	145.46	89.3223
39.5728	0.498	41.94	1.29315	39.5728	0.59781	41.94	0.8736	41.94	0.51238	39.5728	0.6964	39.5728	0.4343	39.5728	39.5728	0.02817	41.94	0.01037	144.57	96.7437	140.05	82.4899	141.18	96.202	145.55	89.2821
39.5926	0.6609	41.96	1.21934	39.5926	0.70176	41.96	0.91162	41.96	0.47494	39.5926	0.75819	39.5926	0.49291	39.5926	39.5926	0.02577	41.96	0.00901	144.65	96.7293	140.13	82.4447	141.27	96.1732	145.63	89.2419
39.6124	0.6806	41.98	1.13409	39.6124	0.28157	41.98	0.9953	41.98	0.4401	39.6124	0.76031	39.6124	0.49156	39.6124	39.6124	0.02937	41.98	0.00766	144.73	96.715	140.22	82.3996	141.35	96.1444	145.72	89.2017
39.6322	0.86358	42	1.0735	39.6322	0.69837	42	1.11744	42	0.41132	39.6322	0.81017	39.6322	0.53824	39.6322	39.6322	0.02827	42	0.00652	144.82	96.7006	140.3	82.3545	141.43	96.1157	145.8	89.1615
39.652	0.53361	42.02	1.06353	39.652	0.46077	42.02	1.26882	42.02	0.38923	39.652	0.80053	39.652	0.52497	39.652	39.652	0.03187	42.02	0.00565	144.9	96.6863	140.38	82.3094	141.52	96.0869	145.88	89.1213
39.6718	0.79663	42.04	1.1142	39.6718	0.63552	42.04	1.43787	42.04	0.37032	39.6718	0.80788	39.6718	0.52887	39.6718	39.6718	0.03149	42.04	0.00505	144.99	96.6719	140.47	82.2643	141.61	96.0581	145.97	89.1012
39.6916	0.55337	42.06	1.21307	39.6916	0.6671	42.06	1.61383	42.06	0.35192	39.6916	0.6261	39.6916	0.34253	39.6916	39.6916	0.03296	42.06	0.00469	145.07	96.6576	140.55	82.2192	141.69	96.015	146.05	89.0609
39.7114	0.67659	42.08	1.32869	39.7114	0.57507	42.08	1.7889	42.08	0.33334	39.7114	0.68283	39.7114	0.39621	39.7114	39.7114	0.02818	42.08	0.00447	145.15	96.6432	140.64	82.1741	141.77	95.9862	146.14	89.0207
39.7312	0.7832	42.1	1.41776	39.7312	0.68179	42.1	1.95333	42.1	0.3146	39.7312	0.65422	39.7312	0.36421	39.7312	39.7312	0.0271	42.1	0.00428	145.24	96.6289	140.72	82.129	141.86	95.9574	146.22	88.9805
39.751	0.73996	42.12	1.4482	39.751	0.52813	42.12	2.10354	42.12	0.29617	39.751	0.78598	39.751	0.49338	39.751	39.751	0.02786	42.12	0.00406	145.33	96.6145	140.81	82.0839	141.94	95.9286	146.3	88.9202
39.7708	0.69677	42.14	1.40354	39.7708	0.59106	42.14	2.25427	42.14	0.27759	39.7708	0.725	39.7708	0.42888	39.7708	39.7708	0.03374	42.14	0.00383	145.41	96.6002	140.89	82.0388	142.03	95.8999	146.39	88.9001
39.7906	0.47707	42.16	1.28011	39.7906	0.74529	42.16	2.44343	42.16	0.25951	39.7906	0.51788	39.7906	0.21701	39.7906	39.7906	0.02513	42.16	0.00358	145.5	96.5859	140.98	81.9937	142.11	95.8567	146.47	88.8397
39.8104	0.57833	42.18	1.10955	39.8104	0.49586	42.18	2.68423	42.18	0.24188	39.8104	0.60861	39.8104	0.30514	39.8104	39.8104	0.02803	42.18	0.00333	145.58	96.5715	141.06	81.9486	142.19	95.8279	146.55	88.7995
39.8302	0.75291	42.2	0.94172	39.8302	0.79035	42.2	2.9212	42.2	0.22425	39.8302	0.47276	39.8302	0.16532	39.8302	39.8302	0.02951	42.2	0.00308	145.66	96.5572	141.15	81.8945	142.28	95.7992	146.64	88.7593
39.85	0.6977	42.22	0.81169	39.85	0.57047	42.22	3.02737	42.22	0.20532	39.85	0.73547	39.85	0.42465	39.85	39.85	0.02729	42.22	0.00289	145.74	96.5428	141.23	81.8494	142.36	95.7704	146.73	88.7191
39.8698	0.93901	42.24	0.7302	39.8698	0.60795	42.24	2.91079	42.24	0.18321	39.8698	0.75819	39.8698	0.44233	39.8698	39.8698	0.02167	42.24	0.00278	145.83	96.5285	141.32	81.8133	142.44	95.7272	146.81	88.6789
39.8896	0.60075	42.26	0.69233	39.8896	0.76604	42.26	2.61136	42.26	0.1586	39.8896	0.86085	39.8896	0.5406	39.8896	39.8896	0.0318	42.26	0.00279	145.91	96.5141	141.4	81.7682	142.52	95.6985	146.89	88.6386
39.9094	0.63896	42.28	0.68585	39.9094	0.92099	42.28	2.23009	42.28	0.13305	39.9094	0.60076	39.9094	0.2738	39.9094	39.9094	0.03112	42.28	0.00291	145.99	96.4998	141.48	81.7231	142.61	95.6553	146.97	88.5783
39.9293	0.66723	42.3	0.7003	39.9293	0.75369	42.3	1.85374	42.3	0.10914	39.9292	0.8754	39.9293	0.54526	39.9293	39.9293	0.0303	42.3	0.00312	146.08	96.4854	141.57	81.6689	142.69	95.6265	147.06	88.5381
39.949	0.59561	42.32	0.72387	39.949	0.57348	42.32	1.5431	42.32	0.08926	39.949	0.90826	39.949	0.57336	39.949	39.949	0.03276	42.32	0.0034	146.16	96.4567	141.65	81.6238	142.77	95.5834	147.14	88.4979
39.9689	0.66395	42.34	0.73628	39.9689	0.83951	42.34	1.32507	42.34	0.0746	39.9688	0.82358	39.9689	0.48322	39.9689	39.9689	0.03905	42.34	0.00368	146.25	96.4424	141.73	81.5787	142.86	95.5546	147.23	88.4577
39.9886	0.83893	42.36	0.71418	39.9886	0.80607	42.36	1.19731	42.36	0.06625	39.9887	0.91431	39.9886	0.56966	39.9886	39.9886	0.04136	42.36	0.00386	146.33	96.4281	141.82	81.5336	142.95	95.5114	147.31	88.4175
40.0085	0.60757	42.38	0.65625	40.0085	0.57086	42.38	1.13486	42.38	0.06411	40.0085	0.84826	40.0085	0.49844	40.0085	40.0085	0.04325	42.38	0.00389	146.41	96.3994	141.9	81.4975	143.03	95.4827	147.4	88.3571
40.0282	0.75267	42.4	0.5824	40.0282	0.5279	42.4	1.09192	42.4	0.06828	40.0283	0.90842	40.0282	0.5541	40.0282	40.0282	0.04244	42.4	0.00375	146.5	96.385	141.99	81.4524	143.11	95.4395	147.48	88.3169
40.0481	0.7779	42.42	0.51701	40.0481	0.61747	42.42	1.01988	42.42	0.07869	40.0481	0.85431	40.0481	0.49495	40.0481	40.0481	0.04206	42.42	0.00349	146.58	96.3707	142.07	81.3983	143.2	95.4107	147.57	88.2767
40.0679	0.69992	42.44	0.47174	40.0679	0.49876	42.44	0.90767	42.44	0.09499	40.0679	1.07794	40.0679	0.71523	40.0679	40.0679	0.03671	42.44	0.00322	146.67	96.342	142.16	81.3532	143.28	95.382	147.65	88.2365
40.0877	0.91513	42.46	0.45141	40.0877	0.84581	42.46	0.78329	42.46	0.11518	40.0877	0.89453	40.0877	0.52587	40.0877	40.0877	0.04116	42.46	0.00301	146.75	96.3276	142.24	81.3081	143.36	95.3388	147.73	88.1762
40.1075	0.89055	42.48	0.45835	40.1075	0.73711	42.48	0.67732	42.48	0.13685	40.1075	0.91708	40.1075	0.54396	40.1075	40.1075	0.03737	42.48	0.00287	146.83	96.3133	142.32	81.263	143.45	95.31	147.82	88.1359
40.1273	0.73609	42.5	0.49288	40.1273	0.83367	42.5	0.60517	42.5	0.15609	40.1273	1.06405	40.1273	0.6872	40.1273	40.1273	0.03415	42.5	0.00281	146.92	96.299	142.41	81.2179	143.53	95.2669	147.9	88.0957
40.1471	0.69828	42.52	0.55458	40.1471	0.78382	42.52	0.5701	42.52	0.16926	40.1471	1.08824	40.1471	0.70707	40.1471	40.1471	0.0271	42.52	0.00282	147	96.2846	142.49	81.1728	143.62	95.2381	147.99	88.0555
40.1669	0.90703	42.54	0.64145	40.1669	0.58755	42.54	0.57378	42.54	0.1746	40.1669	1.19434	40.1669	0.80925	40.1669	40.1669	0.03014	42.54	0.00286	147.08	96.2703	142.58	81.1277	143.7	95.2093	148.07	87.9952
40.1867	0.58617	42.56	0.74605	40.1867	0.68773	42.56	0.61661	42.56	0.17278	40.1867	1.17276	40.1867	0.7829	40.1867	40.1867	0.03161	42.56	0.00287	147.17	96.2416	142.66	81.0825	143.78	95.1662	148.15	87.955
40.2065	1.04152	42.58	0.85098	40.2065	0.52101	42.58	0.6958	42.58	0.16655	40.2065	1.20382	40.2065	0.80973	40.2065	40.2065	0.03835	42.58	0.00282	147.25	96.2272	142.75	81.0284	143.87	95.1374	148.24	87.9147
40.2263	0.95727	42.6	0.92849	40.2263	0.64483	42.6	0.80045	42.6	0.15984	40.2263	1.37971	40.2263	0.98228	40.2263	40.2263	0.03215	42.6	0.0027	147.34	96.2129	142.83	80.9833	143.95	95.0942	148.32	87.8745
40.2461	1.04296	42.62	0.95411	40.2461	0.73294	42.62	0.90783	42.62	0.15607	40.2461	1.22	40.2461	0.8172	40.2461	40.2461	0.0315	42.62	0.00253	147.42	96.1985	142.92	80.9382	144.04	95.0511	148.41	87.8142
40.2659	0.96215	42.64	0.93	40.2659	0.68441	42.64	0.99117	42.64	0.15726	40.2659	1.41126	40.2659	1.00525	40.2659	40.2659	0.02758	42.64	0.00233	147.51	96.1842	143	80.8931	144.12	95.0223	148.49	87.774
40.2857	1.19118	42.66	0.88908	40.2857	0.77928	42.66	1.03781	42.66	0.16325	40.2857	1.62803	40.2857	1.21905	40.2857	40.2857	0.02679	42.66	0.00209	147.59	96.1698	143.08	80.848	144.2	94.9791	148.57	87.7137
40.3055	1.47689	42.68	0.86601	40.3055	0.91009	42.68	1.04047	42.68	0.17329	40.3055	1.61136	40.3055	1.19805	40.3055	40.3055	0.02955	42.68	0.0018	147.67	96.1412	143.17	80.8029	144.29	94.936	148.66	87.6734
40.3253	1.17636	42.7	0.87788	40.3253	0.6698	42.7	0.998	42.7	0.18593	40.3253	1.57441	40.3253	1.15652	40.3253	40.3253	0.02436	42.7	0.0015	147.76	96.1268	143.25	80.7578	144.37	94.9072	148.74	87.6131
40.3451	1.2723	42.72	0.92217	40.3451	0.879	42.72	0.9187	42.72	0.19897	40.3451	1.6532	40.3451	1.23158	40.3451	40.3451	0.03551	42.72	0.00125	147.84	96.1125	143.34	80.7127	144.46	94.8641	148.83	87.5729
40.3649	1.3816	42.74	0.97826	40.3649	0.93201	42.74	0.81014	42.74	0.20965	40.3649	1.52422	40.3649	1.09755	40.3649	40.3649	0.03799	42.74	0.00107	147.93	96.0981	143.42	80.6676	144.54	94.8353	148.91	87.5327
40.3847	1.35772	42.76	1.02188	40.3847	1.04702	42.76	0.68506	42.76	0.21589	40.3847	1.63539	40.3847	1.20525	40.3847	40.3847	0.04147	42.76	0.000975016	148.01	96.0838	143.5	80.6134	144.63	94.7921	148.99	87.4724
40.4045	1.55706	42.78	1.03945	40.4045	0.81697	42.78	0.56567	42.78	0.21764	40.4045	1.64438	40.4045	1.21013	40.4045	40.4045	0.03642	42.78	0.000966622	148.1	96.0694	143.59	80.5683	144.71	94.7633	149.08	87.4321
40.4243	1.74314	42.8	1.01736	40.4243	1.40113	42.8	0.46803	42.8	0.21735	40.4243	1.58357	40.4243	1.14477	40.4243	40.4243	0.03422	42.8	0.00103	148.18	96.0407	143.67	80.5232	144.79	94.7202	149.17	87.3718
40.4441	1.67276	42.82	0.94993	40.4441	1.29506	42.82	0.39774	42.82	0.21793	40.4441	1.66579	40.4441	1.22343	40.4441	40.4441	0.03856	42.82	0.00115	148.27	96.0264	143.76	80.4781	144.88	94.677	149.25	87.3316
40.4639	1.80897	42.84	0.85763	40.4639	1.45939	42.84	0.35216	42.84	0.22035	40.4639	1.49938	40.4639	1.05186	40.4639	40.4639	0.04474	42.84	0.00131	148.35	96.0121	143.84	80.433	144.96	94.6483	149.33	87.2713
40.4837	2.13177	42.86	0.77205	40.4837	1.84853	42.86	0.3285	42.86	0.22281	40.4837	1.59681	40.4837	1.14602	40.4837	40.4837	0.04155	42.86	0.00152	148.43	95.9977	143.93	80.3789	145.05	94.6051	149.42	87.231
40.5035	1.78506	42.88	0.7118	40.5035	1.62885	42.88	0.32349	42.88	0.22187	40.5035	1.62803	40.5035	1.17335	40.5035	40.5035	0.02926	42.88	0.00176	148.52	95.969	144.01	80.3338	145.13	94.5763	149.5	87.1707
40.5233	2.17458	42.9	0.68374	40.5233	1.88472	42.9	0.33426	42.9	0.21573	40.5233	1.61479	40.5233	1.15616	40.5233	40.5233	0.03687	42.9	0.00199	148.61	95.9547	144.1	80.2887	145.22	94.5332	149.58	87.1305
40.5431	1.65808	42.92	0.6899	40.5431	2.02022	42.92	0.35906	42.92	0.20421	40.5431	1.63571	40.5431	1.17328	40.5431	40.5431	0.03425	42.92	0.00218	148.69	95.926	144.18	80.2436	145.3	94.5044	149.67	87.0702
40.5629	1.67794	42.94	0.72489	40.5629	2.36099	42.94	0.39619	42.94	0.19056	40.5629	1.63784	40.5629	1.17158	40.5629	40.5629	0.04186	42.94	0.00227	148.77	95.9116	144.26	80.1985	145.38	94.4612	149.75	87.0099
40.5827	1.76781	42.96	0.77313	40.5827	2.16785	42.96	0.44174	42.96	0.17925	40.5827	1.70127	40.5827	1.23162	40.5827	40.5827	0.0472	42.96	0.00222	148.86	95.8829	144.35	80.1443	145.47	94.4181	149.84	86.9696
40.6025	1.47797	42.98	0.81393	40.6025	2.40791	42.98	0.48928	42.98	0.17477	40.6025	1.76142	40.6025	1.28827	40.6025	40.6025	0.04956	42.98	0.00207	148.94	95.8686	144.43	80.0992	145.56	94.3893	149.92	86.9093
40.6223	1.25148	43	0.83699	40.6223	2.24757	43	0.53505	43	0.18019	40.6223	1.77548	40.6223	1.29867	40.6223	40.6223	0.05263	43	0.00188	149.02	95.8399	144.52	80.0541	145.64	94.3461	150	86.849
40.6421	1.20492	43.02	0.84146	40.6421	2.0841	43.02	0.58738	43.02	0.19725	40.6421	1.96495	40.6421	1.48566	40.6421	40.6421	0.06095	43.02	0.0017	149.11	95.8256	144.6	80	145.72	94.3174	150.09	86.8088
40.6619	1.02183	43.04	0.82772	40.6619	2.48082	43.04	0.66376	43.04	0.22614	40.6619	1.9262	40.6619	1.44299	40.6619	40.6619	0.05493	43.04	0.00158	149.19	95.7969	144.68	79.9549	145.81	94.2742	150.17	86.7484
40.6817	1.40176	43.06	0.8012	40.6817	2.72788	43.06	0.77832	43.06	0.26549	40.6817	1.99813	40.6817	1.51177	40.6817	40.6817	0.05303	43.06	0.00153	149.27	95.7825	144.77	79.9098	145.89	94.2454	150.26	86.6881
40.7015	1.32204	43.08	0.77409	40.7015	2.63315	43.08	0.93917	43.08	0.31157	40.7015	1.96282	40.7015	1.4726	40.7015	40.7015	0.05397	43.08	0.00153	149.36	95.7682	144.85	79.8557	145.97	94.2023	150.34	86.6479
40.7213	0.92258	43.1	0.75393	40.7213	2.83811	43.1	1.13712	43.1	0.35774	40.7213	1.96675	40.7213	1.47289	40.7213	40.7213	0.05392	43.1	0.00158	149.44	95.7395	144.93	79.8106	146.06	94.1591	150.42	86.5876
40.7411	1.27933	43.12	0.74231	40.7411	2.46032	43.12	1.35057	43.12	0.39556	40.7411	2.00467	40.7411	1.5075	40.7411	40.7411	0.05359	43.12	0.00165	149.52	95.7251	145.02	79.7564	146.14	94.1159	150.51	86.5272
40.7609	1.1398	43.14	0.7447	40.7609	2.37897	43.14	1.54547	43.14	0.41659	40.7609	2.0238	40.7609	1.52328	40.7609	40.7609	0.0598	43.14	0.00172	149.61	95.6965	145.1	79.7113	146.23	94.0872	150.59	86.4669
40.7807	1.04695	43.16	0.77722	40.7807	2.05351	43.16	1.69209	43.16	0.41715	40.7807	1.80965	40.7807	1.30427	40.7807	40.7807	0.04781	43.16	0.00177	149.7	95.6821	145.19	79.6572	146.31	94.044	150.68	86.4267
40.8005	1.27061	43.18	0.85238	40.8005	2.21337	43.18	1.7709	43.18	0.40109	40.8005	1.64667	40.8005	1.13671	40.8005	40.8005	0.05033	43.18	0.00182	149.78	95.6534	145.27	79.6121	146.4	94.0009	150.76	86.3664
40.8203	1.16454	43.2	0.97698	40.8203	1.95328	43.2	1.76575	43.2	0.37673	40.8203	1.69996	40.8203	1.18688	40.8203	40.8203	0.04275	43.2	0.00192	149.86	95.6391	145.36	79.567	146.48	93.9577	150.84	86.306
40.8401	1.31168	43.22	1.13719	40.8401	1.86264	43.22	1.68161	43.22	0.35147	40.8401	1.61348	40.8401	1.09652	40.8401	40.8401	0.03745	43.22	0.00211	149.95	95.6247	145.44	79.5129	146.57	93.9145	150.93	86.2457
40.8599	1.49885	43.24	1.29401	40.8599	1.48557	43.24	1.5428	43.24	0.33009	40.8599	1.70257	40.8599	1.18275	40.8599	40.8599	0.03528	43.24	0.00235	150.03	95.596	145.53	79.4677	146.65	93.8858	151.01	86.1854
40.8797	1.9892	43.26	1.38314	40.8797	1.61986	43.26	1.38507	43.26	0.31534	40.8797	1.77793	40.8797	1.25531	40.8797	40.8797	0.04106	43.26	0.00259	150.12	95.5817	145.61	79.4226	146.73	93.8426	151.09	86.1452
40.8995	2.0299	43.28	1.35659	40.8995	1.53935	43.28	1.23499	43.28	0.30798	40.8995	1.81586	40.8995	1.29018	40.8995	40.8995	0.03875	43.28	0.00272	150.2	95.553	145.7	79.3685	146.82	93.7994	151.18	86.0849
40.9193	1.8841	43.3	1.23707	40.9193	1.30265	43.3	1.10363	43.3	0.30625	40.9193	1.79412	40.9193	1.2651	40.9193	40.9193	0.03616	43.3	0.00274	150.28	95.5387	145.78	79.3234	146.9	93.7563	151.26	86.0245
40.9391	2.11477	43.32	1.09783	40.9391	1.56104	43.32	1.00053	43.32	0.30621	40.9391	1.81161	40.9391	1.27948	40.9391	40.9391	0.03598	43.32	0.00273	150.37	95.51	145.87	79.2783	146.99	93.7275	151.35	85.9642
40.9589	1.89912	43.34	0.99691	40.9589	1.41251	43.34	0.94157	43.34	0.3033	40.9589	1.61789	40.9589	1.08134	40.9589	40.9589	0.02984	43.34	0.00277	150.45	95.4956	145.95	79.2242	147.07	93.6844	151.43	85.9039
40.9787	1.85008	43.36	0.95819	40.9787	1.70369	43.36	0.93532	43.36	0.29585	40.9787	1.76142	40.9787	1.22263	40.9787	40.9787	0.03194	43.36	0.00294	150.54	95.4813	146.03	79.1791	147.16	93.6556	151.51	85.8436
40.9985	1.64452	43.38	0.983	40.9985	1.7117	43.38	0.98091	43.38	0.28639	40.9985	1.86735	40.9985	1.32624	40.9985	40.9985	0.04199	43.38	0.00322	150.62	95.4526	146.12	79.134	147.24	93.6124	151.6	85.8033
41.0183	1.50563	43.4	1.0546	41.0183	1.48538	43.4	1.05982	43.4	0.27943	41.0183	1.61757	41.0183	1.07164	41.0183	41.0183	0.03756	43.4	0.00351	150.71	95.4239	146.2	79.0798	147.32	93.5837	151.68	85.7229
41.0381	1.96307	43.42	1.13733	41.0381	1.88764	43.42	1.14515	43.42	0.27797	41.0381	1.83417	41.0381	1.28673	41.0381	41.0381	0.03526	43.42	0.00367	150.79	95.4095	146.29	79.0347	147.41	93.5549	151.77	85.6626
41.0579	1.76765	43.44	1.18938	41.0579	2.05883	43.44	1.22586	43.44	0.28288	41.0579	1.81423	41.0579	1.2636	41.0579	41.0579	0.03651	43.44	0.00358	150.87	95.3809	146.37	78.9806	147.5	93.5117	151.85	85.6022
41.0777	1.7988	43.46	1.20161	41.0777	2.19757	43.46	1.28238	43.46	0.29216	41.0777	1.51491	41.0777	0.9594	41.0777	41.0777	0.03592	43.46	0.00327	150.96	95.3522	146.45	78.9265	147.58	93.483	151.93	85.5419
41.0975	1.65012	43.48	1.18824	41.0975	2.10523	43.48	1.27498	43.48	0.30175	41.0975	1.74181	41.0975	1.18488	41.0975	41.0975	0.0447	43.48	0.00287	151.04	95.3378	146.54	78.8814	147.66	93.4398	152.02	85.4816
41.1173	1.95119	43.5	1.14992	41.1173	2.30609	43.5	1.17983	43.5	0.3076	41.1173	1.72873	41.1173	1.16871	41.1173	41.1173	0.03885	43.5	0.00248	151.13	95.3091	146.62	78.8272	147.75	93.3966	152.1	85.4213
41.1371	1.6094	43.52	1.08008	41.1371	2.3475	43.52	1.02977	43.52	0.30797	41.1371	1.64748	41.1371	1.08401	41.1371	41.1371	0.02931	43.52	0.00214	151.21	95.2805	146.71	78.7731	147.83	93.3679	152.19	85.361
41.1569	1.9772	43.54	0.99277	41.1569	2.63977	43.54	0.88062	43.54	0.30384	41.1569	1.89139	41.1569	1.32673	41.1569	41.1569	0.0391	43.54	0.00188	151.3	95.2661	146.79	78.728	147.92	93.3247	152.27	85.3006
41.1767	2.10853	43.56	0.91153	41.1767	2.84098	43.56	0.76747	43.56	0.29769	41.1767	1.77941	41.1767	1.21125	41.1767	41.1767	0.04092	43.56	0.00172	151.38	95.2374	146.88	78.6739	148	93.2959	152.35	85.2403
41.1965	2.0134	43.58	0.85428	41.1965	2.5734	43.58	0.69868	43.58	0.29182	41.1965	1.7969	41.1965	1.22607	41.1965	41.1965	0.02925	43.58	0.00167	151.46	95.2087	146.96	78.6288	148.09	93.2528	152.44	85.18
41.2163	2.00825	43.6	0.83265	41.2163	3.00931	43.6	0.67029	43.6	0.28803	41.2163	1.91819	41.2163	1.34548	41.2163	41.2163	0.03705	43.6	0.00176	151.55	95.1944	147.04	78.5747	148.17	93.224	152.52	85.1196
41.2361	1.9865	43.62	0.85314	41.2361	3.31508	43.62	0.67022	43.62	0.29032	41.2361	2.14166	41.2361	1.56777	41.2361	41.2361	0.03008	43.62	0.00198	151.64	95.1657	147.13	78.5295	148.26	93.1808	152.61	85.0794
41.2559	1.93815	43.64	0.91233	41.2559	2.99902	43.64	0.68661	43.64	0.30107	41.2559	2.05698	41.2559	1.47985	41.2559	41.2559	0.03163	43.64	0.00231	151.72	95.137	147.21	78.4754	148.34	93.1521	152.69	85.0191
41.2757	2.05974	43.66	0.99383	41.2757	2.78077	43.66	0.71509	43.66	0.32213	41.2757	2.13234	41.2757	1.55309	41.2757	41.2757	0.02991	43.66	0.0027	151.8	95.1083	147.3	78.4303	148.42	93.1089	152.78	84.9588
41.2955	1.73834	43.68	1.07863	41.2955	2.5952	43.68	0.76032	43.68	0.35364	41.2955	2.09017	41.2955	1.50808	41.2955	41.2955	0.0289	43.68	0.00306	151.88	95.0796	147.38	78.3762	148.51	93.0657	152.86	84.8984
41.3153	1.74011	43.7	1.15683	41.3153	2.39347	43.7	0.83275	43.7	0.39397	41.3153	2.16226	41.3153	1.57796	41.3153	41.3153	0.02961	43.7	0.00333	151.97	95.0653	147.47	78.3221	148.6	93.037	152.94	84.8381
41.3351	1.7819	43.72	1.22124	41.3351	2.37746	43.72	0.93268	43.72	0.44006	41.3351	2.15245	41.3351	1.56559	41.3351	41.3351	0.03486	43.72	0.00349	152.05	95.0366	147.55	78.2769	148.68	93.0082	153.03	84.7778
41.3549	1.6272	43.74	1.26715	41.3549	2.02618	43.74	1.04747	43.74	0.48565	41.3549	2.08804	41.3549	1.49841	41.3549	41.3549	0.0276	43.74	0.00363	152.14	95.0079	147.64	78.2228	148.76	92.965	153.11	84.6974
41.3747	1.61579	43.76	1.2923	41.3747	1.85086	43.76	1.15833	43.76	0.52123	41.3747	2.25887	41.3747	1.6678	41.3747	41.3747	0.02532	43.76	0.00381	152.22	94.9792	147.72	78.1687	148.85	92.9219	153.2	84.637
41.3945	1.30463	43.78	1.29911	41.3945	1.66915	43.78	1.24558	43.78	0.5344	41.3945	2.23027	41.3945	1.63669	41.3945	41.3945	0.03712	43.78	0.00411	152.31	94.9648	147.81	78.1146	148.94	92.8931	153.28	84.5767
41.4143	1.47986	43.8	1.29572	41.4143	1.87506	43.8	1.30126	43.8	0.51803	41.4143	2.08428	41.4143	1.48733	41.4143	41.4143	0.03356	43.8	0.00453	152.39	94.9362	147.89	78.0604	149.02	92.85	153.37	84.5164
41.4341	1.55855	43.82	1.30522	41.4341	1.57961	43.82	1.34155	43.82	0.47659	41.4341	1.9638	41.4341	1.36372	41.4341	41.4341	0.03583	43.82	0.00501	152.48	94.9075	147.97	78.0153	149.1	92.8212	153.45	84.4561
41.4539	1.47738	43.84	1.34133	41.4539	1.11171	43.84	1.3906	43.84	0.42294	41.4539	2.1464	41.4539	1.54525	41.4539	41.4539	0.03726	43.84	0.00542	152.56	94.8931	148.06	77.9612	149.19	92.778	153.53	84.3957
41.4737	1.48288	43.86	1.3701	41.4737	1.0477	43.86	1.46514	43.86	0.36954	41.4737	1.87275	41.4737	1.26743	41.4737	41.4737	0.0438	43.86	0.0056	152.64	94.8644	148.14	77.9071	149.27	92.7492	153.62	84.3153
41.4935	1.10534	43.88	1.32997	41.4935	0.79495	43.88	1.57049	43.88	0.32343	41.4935	1.67903	41.4935	1.07022	41.4935	41.4935	0.04081	43.88	0.00542	152.73	94.8358	148.23	77.853	149.36	92.7061	153.7	84.255
41.5133	1.59396	43.9	1.20053	41.5133	0.75397	43.9	1.67315	43.9	0.28776	41.5133	1.75276	41.5133	1.14215	41.5133	41.5133	0.03755	43.9	0.00494	152.81	94.8214	148.31	77.7988	149.44	92.6773	153.79	84.1946
41.5331	1.51965	43.92	1.02854	41.5331	0.97688	43.92	1.69964	43.92	0.262	41.5331	1.45164	41.5331	0.83702	41.5331	41.5331	0.04125	43.92	0.0043	152.9	94.7927	148.4	77.7537	149.53	92.6342	153.87	84.1343
41.553	1.50536	43.94	0.87021	41.553	0.78962	43.94	1.59976	43.94	0.24406	41.5529	1.63441	41.553	1.01872	41.553	41.553	0.05078	43.94	0.00371	152.98	94.764	148.48	77.6996	149.61	92.6054	153.96	84.074
41.5727	1.43782	43.96	0.75351	41.5727	0.52432	43.96	1.41455	43.96	0.23198	41.5727	1.61937	41.5727	1.00162	41.5727	41.5727	0.03487	43.96	0.00326	153.07	94.7497	148.56	77.6455	149.7	92.5622	154.04	84.0137
41.5926	1.70345	43.98	0.684	41.5926	0.67595	43.98	1.22986	43.98	0.22541	41.5925	1.58079	41.5926	0.96055	41.5926	41.5926	0.03929	43.98	0.00298	153.15	94.721	148.65	77.5913	149.78	92.5335	154.12	83.9534
41.6123	1.9458	44	0.65867	41.6123	0.83096	44	1.10264	44	0.22545	41.6123	1.4075	41.6123	0.78411	41.6123	41.6123	0.03049	44	0.00288	153.24	94.6923	148.73	77.5372	149.87	92.5047	154.21	83.893
41.6322	1.6419	44.02	0.67046	41.6322	0.92421	44.02	1.0521	44.02	0.2335	41.6322	1.57474	41.6322	0.95052	41.6322	41.6322	0.03605	44.02	0.00296	153.32	94.6493	148.82	77.4921	149.95	92.4615	154.29	83.8126
41.6519	1.25477	44.04	0.70998	41.6519	0.88734	44.04	1.07951	44.04	0.25053	41.652	1.64846	41.6519	1.02269	41.6519	41.6519	0.03208	44.04	0.00316	153.4	94.6206	148.9	77.438	150.03	92.4327	154.38	83.7523
41.6718	1.6605	44.06	0.76751	41.6718	1.17295	44.06	1.17173	44.06	0.27712	41.6718	1.34735	41.6718	0.7178	41.6718	41.6718	0.02798	44.06	0.00343	153.48	94.5919	148.99	77.3838	150.12	92.3896	154.46	83.6919
41.6915	1.31011	44.08	0.83341	41.6915	1.39031	44.08	1.28741	44.08	0.31317	41.6916	1.33754	41.6915	0.70605	41.6915	41.6915	0.02629	44.08	0.00367	153.57	94.5632	149.07	77.3297	150.2	92.3608	154.55	83.6316
41.7114	1.33952	44.1	0.90492	41.7114	1.60779	44.1	1.36577	44.1	0.35824	41.7114	1.42827	41.7114	0.79546	41.7114	41.7114	0.03469	44.1	0.00385	153.65	94.5345	149.16	77.2846	150.29	92.332	154.63	83.5713
41.7312	1.24573	44.12	0.99156	41.7312	1.57465	44.12	1.36179	44.12	0.40819	41.7312	1.36566	41.7312	0.73064	41.7312	41.7312	0.03201	44.12	0.00396	153.74	94.5058	149.24	77.2305	150.37	92.2889	154.71	83.4908
41.751	1.24526	44.14	1.1084	41.751	1.81515	44.14	1.2973	44.14	0.45664	41.751	1.34391	41.751	0.70699	41.751	41.751	0.03289	44.14	0.00411	153.82	94.4771	149.32	77.1764	150.46	92.2601	154.8	83.4305
41.7708	1.27149	44.16	1.26892	41.7708	1.69759	44.16	1.22806	44.16	0.49384	41.7708	1.35977	41.7708	0.72109	41.7708	41.7708	0.03348	44.16	0.00439	153.9	94.4484	149.41	77.1222	150.54	92.2313	154.88	83.3702
41.7906	1.24114	44.18	1.46391	41.7906	2.05557	44.18	1.19089	44.18	0.51066	41.7906	1.20856	41.7906	0.56723	41.7906	41.7906	0.02725	44.18	0.00483	153.99	94.4197	149.49	77.0681	150.63	92.1882	154.97	83.3099
41.8104	0.80777	44.2	1.64794	41.8104	2.11734	44.2	1.19217	44.2	0.50233	41.8104	1.13745	41.8104	0.49398	41.8104	41.8104	0.03836	44.2	0.00535	154.07	94.3911	149.57	77.014	150.71	92.1594	155.05	83.2294
41.8302	0.97405	44.22	1.76347	41.8302	1.71358	44.22	1.22963	44.22	0.47229	41.8302	1.18224	41.8302	0.53732	41.8302	41.8302	0.03469	44.22	0.00576	154.15	94.3624	149.66	76.9599	150.8	92.1162	155.14	83.1691
41.85	0.98049	44.24	1.80529	41.85	1.89608	44.24	1.30619	44.24	0.43049	41.85	1.10606	41.85	0.45899	41.85	41.85	0.03131	44.24	0.00593	154.24	94.3337	149.74	76.9057	150.88	92.0875	155.22	83.0887
41.8698	1.34675	44.26	1.8193	41.8698	1.64886	44.26	1.42114	44.26	0.38658	41.8698	0.99915	41.8698	0.34984	41.8698	41.8698	0.03717	44.26	0.00585	154.32	94.2906	149.83	76.8516	150.97	92.0443	155.31	83.0284
41.8896	0.93023	44.28	1.8272	41.8896	1.97487	44.28	1.5487	44.28	0.34626	41.8896	0.97054	41.8896	0.31958	41.8896	41.8896	0.03592	44.28	0.00562	154.41	94.2619	149.91	76.7975	151.05	92.0155	155.39	82.9479
41.9094	0.86021	44.3	1.79417	41.9094	2.16424	44.3	1.65574	44.3	0.31258	41.9094	1.06127	41.9094	0.40933	41.9094	41.9094	0.0314	44.3	0.00529	154.49	94.2332	149.99	76.7434	151.14	91.9724	155.48	82.8876
41.9292	0.74693	44.32	1.67748	41.9292	1.97926	44.32	1.74809	44.32	0.28769	41.9292	1.11276	41.9292	0.45969	41.9292	41.9292	0.03698	44.32	0.00486	154.58	94.2046	150.08	76.6892	151.22	91.9436	155.56	82.8273
41.949	0.92684	44.34	1.48719	41.949	1.79113	44.34	1.84664	44.34	0.27299	41.949	1.16426	41.949	0.51009	41.949	41.949	0.03574	44.34	0.00434	154.66	94.1759	150.17	76.6441	151.31	91.9005	155.65	82.7669
41.9688	1.07349	44.36	1.27794	41.9688	1.67802	44.36	1.93249	44.36	0.26883	41.9688	1.09478	41.9688	0.43883	41.9688	41.9688	0.03719	44.36	0.00377	154.74	94.1472	150.25	76.59	151.39	91.8717	155.73	82.7066
41.9886	0.95369	44.38	1.09354	41.9886	1.9102	44.38	1.95044	44.38	0.27419	41.9886	1.27754	41.9886	0.62128	41.9886	41.9886	0.03197	44.38	0.00319	154.83	94.1185	150.33	76.5359	151.47	91.8285	155.81	82.6262
42.0084	0.95054	44.4	0.95917	42.0084	2.2174	44.4	1.87392	44.4	0.28855	42.0084	1.1314	42.0084	0.47295	42.0084	42.0084	0.02917	44.4	0.00267	154.91	94.0755	150.42	76.4817	151.56	91.7997	155.9	82.5659
42.0282	0.91412	44.42	0.88721	42.0282	1.92556	44.42	1.74076	44.42	0.31203	42.0282	1.11489	42.0282	0.45492	42.0282	42.0282	0.0322	44.42	0.00224	155	94.0468	150.5	76.4366	151.64	91.771	155.98	82.5055
42.048	0.82446	44.44	0.88152	42.048	1.40589	44.44	1.59045	44.44	0.34525	42.048	1.29405	42.048	0.63404	42.048	42.048	0.04034	44.44	0.00194	155.08	94.0181	150.59	76.3825	151.73	91.7422	156.07	82.4251
42.0678	0.78148	44.46	0.94304	42.0678	1.55063	44.46	1.42602	44.46	0.38853	42.0678	1.25368	42.0678	0.59209	42.0678	42.0678	0.03384	44.46	0.00179	155.16	93.9894	150.67	76.3194	151.81	91.699	156.15	82.3648
42.0876	0.85514	44.48	1.07303	42.0876	1.55221	44.48	1.24479	44.48	0.4402	42.0876	1.33574	42.0876	0.67358	42.0876	42.0876	0.02678	44.48	0.00177	155.25	93.9607	150.76	76.2742	151.9	91.6703	156.24	82.2843
42.1074	0.89887	44.5	1.26715	42.1074	1.31946	44.5	1.06812	44.5	0.49305	42.1074	1.2527	42.1074	0.58884	42.1074	42.1074	0.03223	44.5	0.00188	155.33	93.9177	150.84	76.2201	151.98	91.6415	156.32	82.2039
42.1272	0.8094	44.52	1.49897	42.1272	1.16172	44.52	0.92553	44.52	0.53419	42.1272	1.40636	42.1272	0.74239	42.1272	42.1272	0.02389	44.52	0.00208	155.42	93.889	150.92	76.166	152.07	91.5983	156.4	82.1436
42.147	0.72665	44.54	1.70172	42.147	1.52186	44.54	0.83562	44.54	0.54857	42.147	1.19564	42.147	0.52916	42.147	42.147	0.03616	44.54	0.00237	155.5	93.8603	151.01	76.1119	152.15	91.5696	156.49	82.0631
42.1668	0.90711	44.56	1.78534	42.1668	0.9215	44.56	0.80404	44.56	0.52719	42.1668	1.35617	42.1668	0.68963	42.1668	42.1668	0.03025	44.56	0.0027	155.59	93.8172	151.09	76.0577	152.24	91.5264	156.57	81.9827
42.1866	1.011	44.58	1.70287	42.1866	1.51959	44.58	0.83191	44.58	0.47493	42.1866	1.38037	42.1866	0.71302	42.1866	42.1866	0.02817	44.58	0.00304	155.67	93.7742	151.18	76.0036	152.32	91.4976	156.66	81.9224
42.2064	0.98835	44.6	1.4923	42.2064	1.28744	44.6	0.91754	44.6	0.40545	42.2064	1.44036	42.2064	0.77243	42.2064	42.2064	0.03348	44.6	0.00333	155.75	93.7455	151.26	75.9495	152.41	91.4689	156.74	81.8419
42.2262	1.15563	44.62	1.23571	42.2262	1.2573	44.62	1.05405	44.62	0.33269	42.2262	1.45965	42.2262	0.79074	42.2262	42.2262	0.03666	44.62	0.00358	155.84	93.7025	151.35	75.8953	152.49	91.4257	156.82	81.7816
42.246	0.99651	44.64	1.00073	42.246	1.30543	44.64	1.21964	44.64	0.26619	42.246	1.41568	42.246	0.74566	42.246	42.246	0.02734	44.64	0.00378	155.92	93.6738	151.43	75.8412	152.58	91.3969	156.91	81.7213
42.2658	1.28382	44.66	0.81838	42.2658	0.95315	44.66	1.36956	44.66	0.21043	42.2658	1.3923	42.2658	0.72119	42.2658	42.2658	0.03635	44.66	0.00394	156.01	93.6451	151.51	75.7961	152.66	91.3681	156.99	81.661
42.2856	1.14478	44.68	0.6935	42.2856	1.27505	44.68	1.46563	44.68	0.16656	42.2856	1.4693	42.2856	0.79788	42.2856	42.2856	0.03129	44.68	0.00403	156.09	93.6021	151.6	75.742	152.75	91.3394	157.08	81.6006
42.3054	0.86256	44.7	0.61897	42.3054	1.30726	44.7	1.51277	44.7	0.13422	42.3054	1.42712	42.3054	0.75462	42.3054	42.3054	0.0386	44.7	0.00405	156.18	93.5734	151.68	75.6879	152.83	91.2962	157.17	81.5202
42.3252	1.02009	44.72	0.582	42.3252	1.18329	44.72	1.53109	44.72	0.11196	42.3252	1.43104	42.3252	0.75767	42.3252	42.3252	0.0344	44.72	0.00403	156.26	93.5303	151.77	75.6337	152.91	91.2674	157.25	81.4398
42.345	0.75129	44.74	0.56487	42.345	1.04641	44.74	1.52136	44.74	0.09866	42.345	1.51997	42.345	0.84646	42.345	42.345	0.04156	44.74	0.00398	156.34	93.4873	151.85	75.5886	153	91.2387	157.33	81.3795
42.3648	1.14877	44.76	0.54998	42.3648	1.19295	44.76	1.49126	44.76	0.09317	42.3648	1.22752	42.3648	0.55133	42.3648	42.3648	0.04291	44.76	0.00395	156.42	93.4586	151.94	75.5345	153.09	91.1955	157.42	81.299
42.3846	0.71684	44.78	0.53053	42.3846	1.3624	44.78	1.47822	44.78	0.09506	42.3846	1.37955	42.3846	0.70361	42.3846	42.3846	0.02876	44.78	0.00396	156.51	93.4156	152.02	75.4804	153.17	91.1667	157.5	81.2186
42.4044	0.66138	44.8	0.50929	42.4044	0.95235	44.8	1.52112	44.8	0.10371	42.4044	1.31694	42.4044	0.63995	42.4044	42.4044	0.03565	44.8	0.00397	156.6	93.3869	152.1	75.4262	153.25	91.1236	157.59	81.1381
42.4242	1.01571	44.82	0.49123	42.4242	0.93318	44.82	1.62252	44.82	0.11975	42.4242	1.23046	42.4242	0.55233	42.4242	42.4242	0.03345	44.82	0.00395	156.68	93.3439	152.19	75.3721	153.34	91.0948	157.67	81.0577
42.444	0.98034	44.84	0.48171	42.444	0.88482	44.84	1.73684	44.84	0.14323	42.444	1.10998	42.444	0.43046	42.444	42.444	0.03835	44.84	0.00386	156.76	93.3008	152.27	75.318	153.43	91.0516	157.76	80.9974
42.4638	0.9117	44.86	0.48858	42.4638	0.45885	44.86	1.79018	44.86	0.17481	42.4638	1.21085	42.4638	0.53145	42.4638	42.4638	0.03401	44.86	0.00364	156.85	93.2721	152.36	75.2729	153.51	91.0229	157.84	80.9169
42.4836	1.09962	44.88	0.51813	42.4836	1.00989	44.88	1.74877	44.88	0.21442	42.4836	1.28114	42.4836	0.60163	42.4836	42.4836	0.03195	44.88	0.00327	156.93	93.2291	152.44	75.2188	153.59	90.9797	157.92	80.8365
42.5034	1.19098	44.9	0.57234	42.5034	0.61021	44.9	1.6476	44.9	0.2611	42.5034	1.14873	42.5034	0.46786	42.5034	42.5034	0.03061	44.9	0.00282	157.02	93.1861	152.53	75.1646	153.68	90.9366	158.01	80.7561
42.5232	1.09585	44.92	0.64716	42.5232	0.68932	44.92	1.54799	44.92	0.31237	42.5232	1.00781	42.5232	0.32556	42.5232	42.5232	0.03182	44.92	0.00238	157.1	93.143	152.61	75.1105	153.76	90.9078	158.09	80.6757
42.543	1.22395	44.94	0.73292	42.543	0.60575	44.94	1.47986	44.94	0.36473	42.543	1.03707	42.543	0.3547	42.543	42.543	0.02976	44.94	0.00202	157.19	93.1	152.69	75.0564	153.85	90.8646	158.18	80.6153
[truncated: 1,531 more rows]
