# Supplementary material for: A molecular T-pentomino for separating BTEX hydrocarbons
Source: Nat Commun. 2024 Mar 8;15:2121. doi: 10.1038/s41467-024-45542-2 (PMC10924097; doi:10.1038/s41467-024-45542-2)
Supplement: Supplementary file 4 — Supplementary Dataset 2 [file 41467_2024_45542_MOESM4_ESM.txt]

0.838211	1.04358e+06
0.838332	980393
0.838453	829348
0.838574	707623
0.838695	638647
0.838816	541642
0.838937	424007
0.839058	337356
0.839179	327552
0.8393	447017
0.839421	600521
0.839542	648015
0.839663	601608
0.839784	560117
0.839905	586954
0.840026	680413
0.840147	831513
0.840268	957093
0.840389	948185
0.84051	813736
0.840631	680600
0.840752	629812
0.840873	615633
0.840994	567440
0.841115	477692
0.841236	364715
0.841357	312170
0.841478	360368
0.841599	452727
0.84172	535011
0.841842	575352
0.841963	572886
0.842084	545777
0.842205	618473
0.842326	808953
0.842447	965305
0.842568	1.03916e+06
0.842689	1.11208e+06
0.84281	1.18766e+06
0.842931	1.19409e+06
0.843052	1.1437e+06
0.843173	1.06448e+06
0.843294	924762
0.843415	746496
0.843536	616176
0.843657	568268
0.843778	591970
0.843899	687799
0.84402	817153
0.844141	932706
0.844262	992647
0.844383	976962
0.844504	862233
0.844625	671396
0.844746	441518
0.844867	223739
0.844988	118078
0.845109	181161
0.84523	402602
0.845351	611136
0.845472	663379
0.845593	627410
0.845715	592074
0.845836	555191
0.845957	551167
0.846078	638806
0.846199	766570
0.84632	833249
0.846441	852144
0.846562	881716
0.846683	931955
0.846804	970899
0.846925	925045
0.847046	841237
0.847167	775827
0.847288	699278
0.847409	637778
0.84753	565743
0.847651	459977
0.847772	380284
0.847893	356926
0.848014	351764
0.848135	352587
0.848256	410325
0.848377	602153
0.848498	923906
0.848619	1.20229e+06
0.84874	1.30463e+06
0.848861	1.20345e+06
0.848982	935849
0.849103	655322
0.849224	505169
0.849345	502052
0.849466	579570
0.849587	699663
0.849709	815586
0.84983	840139
0.849951	777027
0.850072	724632
0.850193	747165
0.850314	796900
0.850435	835574
0.850556	943579
0.850677	1.13885e+06
0.850798	1.30608e+06
0.850919	1.37856e+06
0.85104	1.32858e+06
0.851161	1.17908e+06
0.851282	941673
0.851403	660636
0.851524	407100
0.851645	252198
0.851766	198004
0.851887	196183
0.852008	230994
0.852129	258102
0.85225	242275
0.852371	196107
0.852492	175545
0.852613	202897
0.852734	303350
0.852855	450032
0.852976	544071
0.853097	608931
0.853218	676279
0.853339	748128
0.85346	821537
0.853582	847897
0.853703	832526
0.853824	826679
0.853945	859899
0.854066	912992
0.854187	967409
0.854308	1.0495e+06
0.854429	1.15618e+06
0.85455	1.25899e+06
0.854671	1.30832e+06
0.854792	1.30066e+06
0.854913	1.28669e+06
0.855034	1.29092e+06
0.855155	1.25493e+06
0.855276	1.1358e+06
0.855397	1.00197e+06
0.855518	945837
0.855639	958659
0.85576	1.01925e+06
0.855881	1.14427e+06
0.856002	1.29668e+06
0.856123	1.43673e+06
0.856244	1.58537e+06
0.856365	1.74607e+06
0.856486	1.81085e+06
0.856607	1.69724e+06
0.856728	1.46555e+06
0.856849	1.25622e+06
0.85697	1.17976e+06
0.857091	1.19112e+06
0.857212	1.14876e+06
0.857333	994553
0.857454	802302
0.857576	662875
0.857697	602357
0.857818	599964
0.857939	629647
0.85806	686684
0.858181	795077
0.858302	909766
0.858423	930594
0.858544	862592
0.858665	742351
0.858786	624908
0.858907	579721
0.859028	568680
0.859149	579271
0.85927	715449
0.859391	977182
0.859512	1.22257e+06
0.859633	1.35616e+06
0.859754	1.37104e+06
0.859875	1.36963e+06
0.859996	1.40746e+06
0.860117	1.40569e+06
0.860238	1.2742e+06
0.860359	1.09072e+06
0.86048	958038
0.860601	878407
0.860722	772544
0.860843	610927
0.860964	534939
0.861085	541372
0.861206	552108
0.861327	663540
0.861449	934470
0.86157	1.29499e+06
0.861691	1.55688e+06
0.861812	1.56607e+06
0.861933	1.44094e+06
0.862054	1.38284e+06
0.862175	1.40766e+06
0.862296	1.41986e+06
0.862417	1.4538e+06
0.862538	1.51568e+06
0.862659	1.48416e+06
0.86278	1.37187e+06
0.862901	1.3096e+06
0.863022	1.32826e+06
0.863143	1.35992e+06
0.863264	1.41316e+06
0.863385	1.49792e+06
0.863506	1.5843e+06
0.863627	1.65127e+06
0.863748	1.63781e+06
0.863869	1.53617e+06
0.86399	1.44012e+06
0.864111	1.3929e+06
0.864232	1.39983e+06
0.864353	1.43657e+06
0.864474	1.42051e+06
0.864595	1.36531e+06
0.864716	1.39203e+06
0.864837	1.49521e+06
0.864958	1.51817e+06
0.865079	1.38167e+06
0.8652	1.16942e+06
0.865321	957044
0.865443	757423
0.865564	592011
0.865685	485236
0.865806	449602
0.865927	547680
0.866048	754012
0.866169	928480
0.86629	1.07778e+06
0.866411	1.29334e+06
0.866532	1.58706e+06
0.866653	1.85465e+06
0.866774	1.98913e+06
0.866895	2.03782e+06
0.867016	2.04171e+06
0.867137	1.97715e+06
0.867258	1.91721e+06
0.867379	1.89854e+06
0.8675	1.92171e+06
0.867621	2.01309e+06
0.867742	2.14558e+06
0.867863	2.20386e+06
0.867984	2.12371e+06
0.868105	1.92794e+06
0.868226	1.69985e+06
0.868347	1.5416e+06
0.868468	1.40875e+06
0.868589	1.2256e+06
0.86871	997791
0.868831	769788
0.868952	602206
0.869073	485674
0.869194	378182
0.869316	367701
0.869437	510792
0.869558	709401
0.869679	840041
0.8698	859322
0.869921	832095
0.870042	797215
0.870163	764418
0.870284	805059
0.870405	917512
0.870526	974974
0.870647	990128
0.870768	1.06658e+06
0.870889	1.18106e+06
0.87101	1.28841e+06
0.871131	1.38785e+06
0.871252	1.48025e+06
0.871373	1.5607e+06
0.871494	1.64002e+06
0.871615	1.74319e+06
0.871736	1.81707e+06
0.871857	1.83498e+06
0.871978	1.79451e+06
0.872099	1.70262e+06
0.87222	1.60544e+06
0.872341	1.51637e+06
0.872462	1.42937e+06
0.872583	1.37338e+06
0.872704	1.35285e+06
0.872825	1.39688e+06
0.872946	1.52507e+06
0.873067	1.59383e+06
0.873188	1.54084e+06
0.87331	1.47683e+06
0.873431	1.5001e+06
0.873552	1.58496e+06
0.873673	1.65442e+06
0.873794	1.71375e+06
0.873915	1.70268e+06
0.874036	1.60396e+06
0.874157	1.51622e+06
0.874278	1.47074e+06
0.874399	1.44732e+06
0.87452	1.48225e+06
0.874641	1.64534e+06
0.874762	1.84521e+06
0.874883	1.96138e+06
0.875004	1.96971e+06
0.875125	1.90546e+06
0.875246	1.8054e+06
0.875367	1.71579e+06
0.875488	1.61559e+06
0.875609	1.48593e+06
0.87573	1.41274e+06
0.875851	1.46665e+06
0.875972	1.60428e+06
0.876093	1.66577e+06
0.876214	1.5416e+06
0.876335	1.27446e+06
0.876456	976335
0.876577	690643
0.876698	441054
0.876819	333866
0.87694	447051
0.877061	701281
0.877182	938775
0.877304	1.06603e+06
0.877425	1.16724e+06
0.877546	1.30919e+06
0.877667	1.45245e+06
0.877788	1.52602e+06
0.877909	1.5546e+06
0.87803	1.61901e+06
0.878151	1.69953e+06
0.878272	1.75823e+06
0.878393	1.83325e+06
0.878514	1.97579e+06
0.878635	2.11612e+06
0.878756	2.13027e+06
0.878877	2.00821e+06
0.878998	1.83653e+06
0.879119	1.71275e+06
0.87924	1.68804e+06
0.879361	1.71783e+06
0.879482	1.74366e+06
0.879603	1.73449e+06
0.879724	1.67475e+06
0.879845	1.60159e+06
0.879966	1.63938e+06
0.880087	1.77945e+06
0.880208	1.89244e+06
0.880329	1.94642e+06
0.88045	1.97812e+06
0.880571	1.98282e+06
0.880692	1.93938e+06
0.880813	1.91818e+06
0.880934	1.93991e+06
0.881055	1.95187e+06
0.881177	1.99063e+06
0.881298	2.05627e+06
0.881419	2.04107e+06
0.88154	1.95992e+06
0.881661	1.87035e+06
0.881782	1.8164e+06
0.881903	1.76839e+06
0.882024	1.70454e+06
0.882145	1.71359e+06
0.882266	1.82975e+06
0.882387	1.95979e+06
0.882508	2.01418e+06
0.882629	2.04816e+06
0.88275	2.11211e+06
0.882871	2.15032e+06
0.882992	2.12796e+06
0.883113	2.08622e+06
0.883234	2.03401e+06
0.883355	1.94311e+06
0.883476	1.87289e+06
0.883597	1.88326e+06
0.883718	1.94595e+06
0.883839	1.97707e+06
0.88396	1.97618e+06
0.884081	1.94751e+06
0.884202	1.87324e+06
0.884323	1.81497e+06
0.884444	1.84626e+06
0.884565	1.95513e+06
0.884686	2.04794e+06
0.884807	2.05061e+06
0.884928	2.02212e+06
0.885049	2.00066e+06
0.885171	1.95429e+06
0.885292	1.84856e+06
0.885413	1.6829e+06
0.885534	1.5023e+06
0.885655	1.33567e+06
0.885776	1.197e+06
0.885897	1.08955e+06
0.886018	1.03191e+06
0.886139	1.10458e+06
0.88626	1.33889e+06
0.886381	1.58868e+06
0.886502	1.68852e+06
0.886623	1.67281e+06
0.886744	1.60203e+06
0.886865	1.47964e+06
0.886986	1.40072e+06
0.887107	1.447e+06
0.887228	1.49918e+06
0.887349	1.4837e+06
0.88747	1.50736e+06
0.887591	1.5925e+06
0.887712	1.67167e+06
0.887833	1.67583e+06
0.887954	1.62952e+06
0.888075	1.56605e+06
0.888196	1.46475e+06
0.888317	1.39724e+06
0.888438	1.35822e+06
0.888559	1.26478e+06
0.88868	1.16921e+06
0.888801	1.19473e+06
0.888922	1.33633e+06
0.889044	1.41795e+06
0.889165	1.37392e+06
0.889286	1.31349e+06
0.889407	1.31114e+06
0.889528	1.33086e+06
0.889649	1.40021e+06
0.88977	1.54145e+06
0.889891	1.7087e+06
0.890012	1.81721e+06
0.890133	1.84932e+06
0.890254	1.94816e+06
0.890375	2.15062e+06
0.890496	2.32175e+06
0.890617	2.33629e+06
0.890738	2.23221e+06
0.890859	2.17616e+06
0.89098	2.23368e+06
0.891101	2.28236e+06
0.891222	2.24387e+06
0.891343	2.18013e+06
0.891464	2.14146e+06
0.891585	2.17667e+06
0.891706	2.24771e+06
0.891827	2.23182e+06
0.891948	2.12029e+06
0.892069	2.01785e+06
0.89219	2.03261e+06
0.892311	2.15385e+06
0.892432	2.25949e+06
0.892553	2.29408e+06
0.892674	2.33832e+06
0.892795	2.48701e+06
0.892916	2.67026e+06
0.893038	2.75273e+06
0.893159	2.68029e+06
0.89328	2.58665e+06
0.893401	2.63202e+06
0.893522	2.78674e+06
0.893643	2.88833e+06
0.893764	2.83403e+06
0.893885	2.69129e+06
0.894006	2.51965e+06
0.894127	2.32089e+06
0.894248	2.1375e+06
0.894369	2.05111e+06
0.89449	2.06551e+06
0.894611	2.05792e+06
0.894732	1.99931e+06
0.894853	1.90297e+06
0.894974	1.73249e+06
0.895095	1.52289e+06
0.895216	1.32207e+06
0.895337	1.22827e+06
0.895458	1.35047e+06
0.895579	1.63747e+06
0.8957	1.95566e+06
0.895821	2.20096e+06
0.895942	2.40028e+06
0.896063	2.57668e+06
0.896184	2.73926e+06
0.896305	2.86382e+06
0.896426	2.8048e+06
0.896547	2.58464e+06
0.896668	2.4216e+06
0.896789	2.42834e+06
0.896911	2.5091e+06
0.897032	2.51528e+06
0.897153	2.42741e+06
0.897274	2.27559e+06
0.897395	2.1881e+06
0.897516	2.2079e+06
0.897637	2.24689e+06
0.897758	2.22544e+06
0.897879	2.12071e+06
0.898	1.99763e+06
0.898121	1.96803e+06
0.898242	2.07777e+06
0.898363	2.18468e+06
0.898484	2.23229e+06
0.898605	2.22281e+06
0.898726	2.23398e+06
0.898847	2.29106e+06
0.898968	2.29168e+06
0.899089	2.23756e+06
0.89921	2.26141e+06
0.899331	2.37395e+06
0.899452	2.53276e+06
0.899573	2.73145e+06
0.899694	2.96963e+06
0.899815	3.12077e+06
0.899936	3.08341e+06
0.900057	2.9107e+06
0.900178	2.66429e+06
0.900299	2.45156e+06
0.90042	2.35473e+06
0.900541	2.35882e+06
0.900662	2.45619e+06
0.900783	2.63151e+06
0.900905	2.80603e+06
0.901026	2.9705e+06
0.901147	3.11846e+06
0.901268	3.21504e+06
0.901389	3.21059e+06
0.90151	3.07671e+06
0.901631	2.85673e+06
0.901752	2.65672e+06
0.901873	2.54773e+06
0.901994	2.53659e+06
0.902115	2.58094e+06
0.902236	2.63386e+06
0.902357	2.63117e+06
0.902478	2.5573e+06
0.902599	2.42923e+06
0.90272	2.30002e+06
0.902841	2.23351e+06
0.902962	2.21926e+06
0.903083	2.26327e+06
0.903204	2.37968e+06
0.903325	2.45372e+06
0.903446	2.35614e+06
0.903567	2.14906e+06
0.903688	2.00938e+06
0.903809	1.95536e+06
0.90393	1.95008e+06
0.904051	2.04555e+06
0.904172	2.19559e+06
0.904293	2.30958e+06
0.904414	2.41143e+06
0.904535	2.5326e+06
0.904656	2.59878e+06
0.904778	2.57263e+06
0.904899	2.5061e+06
0.90502	2.39135e+06
0.905141	2.30669e+06
0.905262	2.38425e+06
0.905383	2.57248e+06
0.905504	2.75728e+06
0.905625	2.88292e+06
0.905746	2.96747e+06
0.905867	2.9329e+06
0.905988	2.71859e+06
0.906109	2.44589e+06
0.90623	2.28763e+06
0.906351	2.29347e+06
0.906472	2.31278e+06
0.906593	2.29359e+06
0.906714	2.34239e+06
0.906835	2.38222e+06
0.906956	2.2685e+06
0.907077	2.01744e+06
0.907198	1.80971e+06
0.907319	1.74441e+06
0.90744	1.82159e+06
0.907561	2.00276e+06
0.907682	2.12779e+06
0.907803	2.0814e+06
0.907924	1.90387e+06
0.908045	1.7375e+06
0.908166	1.64685e+06
0.908287	1.56916e+06
0.908408	1.45305e+06
0.908529	1.35561e+06
0.90865	1.38724e+06
0.908772	1.53347e+06
0.908893	1.68618e+06
0.909014	1.79951e+06
0.909135	1.85279e+06
0.909256	1.87248e+06
0.909377	1.93494e+06
0.909498	1.97976e+06
0.909619	1.94895e+06
0.90974	1.96618e+06
0.909861	2.07046e+06
0.909982	2.07329e+06
0.910103	1.90501e+06
0.910224	1.62225e+06
0.910345	1.38389e+06
0.910466	1.34576e+06
0.910587	1.46492e+06
0.910708	1.64715e+06
0.910829	1.78821e+06
0.91095	1.90378e+06
0.911071	2.01129e+06
0.911192	2.02581e+06
0.911313	1.98976e+06
0.911434	2.01724e+06
0.911555	2.10877e+06
0.911676	2.15661e+06
0.911797	2.07472e+06
0.911918	1.91113e+06
0.912039	1.75722e+06
0.91216	1.71494e+06
0.912281	1.87256e+06
0.912402	2.03614e+06
0.912523	1.94936e+06
0.912644	1.67507e+06
0.912766	1.38328e+06
0.912887	1.28525e+06
0.913008	1.45958e+06
0.913129	1.75304e+06
0.91325	2.04156e+06
0.913371	2.3025e+06
0.913492	2.49064e+06
0.913613	2.55247e+06
0.913734	2.54917e+06
0.913855	2.54057e+06
0.913976	2.45046e+06
0.914097	2.2522e+06
0.914218	2.07777e+06
0.914339	2.0513e+06
0.91446	2.17466e+06
0.914581	2.34962e+06
0.914702	2.46471e+06
0.914823	2.50928e+06
0.914944	2.52143e+06
0.915065	2.51897e+06
0.915186	2.51306e+06
0.915307	2.45912e+06
0.915428	2.33701e+06
0.915549	2.17692e+06
0.91567	2.04287e+06
0.915791	1.97378e+06
0.915912	1.92555e+06
0.916033	1.81335e+06
0.916154	1.6667e+06
0.916275	1.59273e+06
0.916396	1.68019e+06
0.916517	1.94214e+06
0.916639	2.22565e+06
0.91676	2.38369e+06
0.916881	2.3894e+06
0.917002	2.32395e+06
0.917123	2.28628e+06
0.917244	2.30475e+06
0.917365	2.30026e+06
0.917486	2.23415e+06
0.917607	2.28063e+06
0.917728	2.52434e+06
0.917849	2.79195e+06
0.91797	2.93477e+06
0.918091	2.93136e+06
0.918212	2.83465e+06
0.918333	2.69501e+06
0.918454	2.55541e+06
0.918575	2.34368e+06
0.918696	1.99923e+06
0.918817	1.67018e+06
0.918938	1.48251e+06
0.919059	1.3957e+06
0.91918	1.41063e+06
0.919301	1.55799e+06
0.919422	1.74652e+06
0.919543	1.86698e+06
0.919664	1.87486e+06
0.919785	1.83861e+06
0.919906	1.84171e+06
0.920027	1.91436e+06
0.920148	2.01245e+06
0.920269	2.09009e+06
0.92039	2.11422e+06
0.920511	2.01425e+06
0.920633	1.9087e+06
0.920754	1.93234e+06
0.920875	2.12371e+06
0.920996	2.42188e+06
0.921117	2.73051e+06
0.921238	2.97397e+06
0.921359	3.11211e+06
0.92148	3.10204e+06
0.921601	2.98997e+06
0.921722	2.88388e+06
0.921843	2.83129e+06
0.921964	2.84271e+06
0.922085	2.89106e+06
0.922206	2.85117e+06
0.922327	2.72251e+06
0.922448	2.6571e+06
0.922569	2.63881e+06
0.92269	2.64721e+06
0.922811	2.70759e+06
0.922932	2.77652e+06
0.923053	2.83404e+06
0.923174	2.84159e+06
0.923295	2.67247e+06
0.923416	2.31271e+06
0.923537	1.94318e+06
0.923658	1.75447e+06
0.923779	1.8357e+06
0.9239	2.01873e+06
0.924021	2.17303e+06
0.924142	2.39202e+06
0.924263	2.69444e+06
0.924384	3.0146e+06
0.924506	3.2474e+06
0.924627	3.34399e+06
0.924748	3.26743e+06
0.924869	3.02172e+06
0.92499	2.84285e+06
0.925111	2.84374e+06
0.925232	2.89711e+06
0.925353	2.91687e+06
0.925474	2.89778e+06
0.925595	2.80077e+06
0.925716	2.68884e+06
0.925837	2.62917e+06
0.925958	2.54591e+06
0.926079	2.42268e+06
0.9262	2.34392e+06
0.926321	2.37619e+06
0.926442	2.46253e+06
0.926563	2.51377e+06
0.926684	2.55549e+06
0.926805	2.61542e+06
0.926926	2.64425e+06
0.927047	2.57775e+06
0.927168	2.44781e+06
0.927289	2.36976e+06
0.92741	2.35131e+06
0.927531	2.31637e+06
0.927652	2.28902e+06
0.927773	2.35474e+06
0.927894	2.51603e+06
0.928015	2.72824e+06
0.928136	2.88962e+06
0.928257	2.96801e+06
0.928378	2.95491e+06
0.9285	2.82828e+06
0.928621	2.62886e+06
0.928742	2.49979e+06
0.928863	2.4978e+06
0.928984	2.57523e+06
0.929105	2.75821e+06
0.929226	2.97981e+06
0.929347	3.15833e+06
0.929468	3.28971e+06
0.929589	3.3279e+06
0.92971	3.29443e+06
0.929831	3.26121e+06
0.929952	3.21116e+06
0.930073	3.1371e+06
0.930194	3.08853e+06
0.930315	3.03181e+06
0.930436	2.885e+06
0.930557	2.69146e+06
0.930678	2.55088e+06
0.930799	2.47907e+06
0.93092	2.42949e+06
0.931041	2.37175e+06
0.931162	2.42159e+06
0.931283	2.69337e+06
0.931404	3.00797e+06
0.931525	3.12886e+06
0.931646	3.15768e+06
0.931767	3.29706e+06
0.931888	3.489e+06
0.932009	3.47158e+06
0.93213	3.16427e+06
0.932251	2.7611e+06
0.932373	2.44846e+06
0.932494	2.3042e+06
0.932615	2.30928e+06
0.932736	2.44161e+06
0.932857	2.65467e+06
0.932978	2.82162e+06
0.933099	2.87941e+06
0.93322	2.82606e+06
0.933341	2.76393e+06
0.933462	2.78599e+06
0.933583	2.91069e+06
0.933704	3.07464e+06
0.933825	3.24405e+06
0.933946	3.44992e+06
0.934067	3.63068e+06
0.934188	3.67883e+06
0.934309	3.57814e+06
0.93443	3.3965e+06
0.934551	3.20862e+06
0.934672	3.03741e+06
0.934793	2.92504e+06
0.934914	2.88553e+06
0.935035	2.81098e+06
0.935156	2.65448e+06
0.935277	2.5399e+06
0.935398	2.54136e+06
0.935519	2.62054e+06
0.93564	2.70583e+06
0.935761	2.79315e+06
0.935882	2.87759e+06
0.936003	2.88161e+06
0.936124	2.83287e+06
0.936245	2.8079e+06
0.936367	2.81684e+06
0.936488	2.9015e+06
0.936609	3.05075e+06
0.93673	3.14788e+06
0.936851	3.16529e+06
0.936972	3.17504e+06
0.937093	3.19467e+06
0.937214	3.23406e+06
0.937335	3.3151e+06
0.937456	3.36251e+06
0.937577	3.31085e+06
0.937698	3.2339e+06
0.937819	3.1579e+06
0.93794	3.08282e+06
0.938061	3.05185e+06
0.938182	3.11804e+06
0.938303	3.20942e+06
0.938424	3.15914e+06
0.938545	2.91677e+06
0.938666	2.61183e+06
0.938787	2.39205e+06
0.938908	2.30497e+06
0.939029	2.35801e+06
0.93915	2.51503e+06
0.939271	2.69751e+06
0.939392	2.81913e+06
0.939513	2.82201e+06
0.939634	2.83096e+06
0.939755	2.94952e+06
0.939876	3.07145e+06
0.939997	3.0972e+06
0.940118	3.06033e+06
0.94024	3.06804e+06
0.940361	3.06231e+06
0.940482	2.98294e+06
0.940603	2.87337e+06
0.940724	2.69287e+06
0.940845	2.4152e+06
0.940966	2.16763e+06
0.941087	2.05036e+06
0.941208	1.96719e+06
0.941329	1.87776e+06
0.94145	1.84522e+06
0.941571	1.85138e+06
0.941692	1.88076e+06
0.941813	1.90292e+06
0.941934	1.86808e+06
0.942055	1.81318e+06
0.942176	1.74799e+06
0.942297	1.65969e+06
0.942418	1.58226e+06
0.942539	1.58546e+06
0.94266	1.73465e+06
0.942781	1.97322e+06
0.942902	2.23309e+06
0.943023	2.47549e+06
0.943144	2.63436e+06
0.943265	2.67004e+06
0.943386	2.60662e+06
0.943507	2.52886e+06
0.943628	2.45038e+06
0.943749	2.36102e+06
0.94387	2.32918e+06
0.943991	2.38315e+06
0.944112	2.51913e+06
0.944234	2.6734e+06
0.944355	2.8027e+06
0.944476	2.90671e+06
0.944597	2.88075e+06
0.944718	2.64125e+06
0.944839	2.32369e+06
0.94496	2.05475e+06
0.945081	1.89984e+06
0.945202	1.90511e+06
0.945323	2.09215e+06
0.945444	2.44115e+06
0.945565	2.80338e+06
0.945686	3.01403e+06
0.945807	3.0625e+06
0.945928	2.97433e+06
0.946049	2.78157e+06
0.94617	2.58895e+06
0.946291	2.5342e+06
0.946412	2.68673e+06
0.946533	2.91316e+06
0.946654	3.02901e+06
0.946775	3.01248e+06
0.946896	2.9119e+06
0.947017	2.77148e+06
0.947138	2.71737e+06
0.947259	2.80232e+06
0.94738	2.95939e+06
0.947501	3.03514e+06
0.947622	2.96247e+06
0.947743	2.79812e+06
0.947864	2.60834e+06
0.947985	2.41331e+06
0.948107	2.28279e+06
0.948228	2.28066e+06
0.948349	2.40242e+06
0.94847	2.55617e+06
0.948591	2.7107e+06
0.948712	2.86562e+06
0.948833	2.91664e+06
0.948954	2.89196e+06
0.949075	2.88308e+06
0.949196	2.91082e+06
0.949317	2.9883e+06
0.949438	3.1153e+06
0.949559	3.25249e+06
0.94968	3.43696e+06
0.949801	3.68131e+06
0.949922	3.82277e+06
0.950043	3.74932e+06
0.950164	3.59695e+06
0.950285	3.53058e+06
0.950406	3.58471e+06
0.950527	3.67044e+06
0.950648	3.69201e+06
0.950769	3.64922e+06
0.95089	3.54642e+06
0.951011	3.32559e+06
0.951132	2.97792e+06
0.951253	2.65708e+06
0.951374	2.53329e+06
0.951495	2.59923e+06
0.951616	2.7461e+06
0.951737	2.86507e+06
0.951858	2.92738e+06
0.951979	2.90576e+06
0.952101	2.87399e+06
0.952222	2.81415e+06
0.952343	2.77041e+06
0.952464	2.81445e+06
0.952585	2.85432e+06
0.952706	2.86343e+06
0.952827	2.81039e+06
0.952948	2.72961e+06
0.953069	2.6856e+06
0.95319	2.70887e+06
0.953311	2.78207e+06
0.953432	2.81936e+06
0.953553	2.71497e+06
0.953674	2.52093e+06
0.953795	2.35114e+06
0.953916	2.20343e+06
0.954037	2.05798e+06
0.954158	1.87937e+06
0.954279	1.65118e+06
0.9544	1.47563e+06
0.954521	1.4264e+06
0.954642	1.466e+06
0.954763	1.49286e+06
0.954884	1.4557e+06
0.955005	1.41245e+06
0.955126	1.40763e+06
0.955247	1.41618e+06
0.955368	1.34144e+06
0.955489	1.16134e+06
0.95561	1.0351e+06
0.955731	1.113e+06
0.955852	1.38844e+06
0.955973	1.76007e+06
0.956095	2.08491e+06
0.956216	2.32307e+06
0.956337	2.49717e+06
0.956458	2.6525e+06
0.956579	2.87504e+06
0.9567	3.12426e+06
0.956821	3.19943e+06
0.956942	3.10965e+06
0.957063	3.04876e+06
0.957184	3.05714e+06
0.957305	3.15889e+06
0.957426	3.35261e+06
0.957547	3.55683e+06
0.957668	3.68091e+06
0.957789	3.65061e+06
0.95791	3.48164e+06
0.958031	3.23365e+06
0.958152	3.00397e+06
0.958273	2.82901e+06
0.958394	2.63948e+06
0.958515	2.41761e+06
0.958636	2.2237e+06
0.958757	2.15382e+06
0.958878	2.24991e+06
0.958999	2.40265e+06
0.95912	2.5336e+06
0.959241	2.67297e+06
0.959362	2.79824e+06
0.959483	2.7999e+06
0.959604	2.61394e+06
0.959725	2.31907e+06
0.959846	2.06739e+06
0.959968	1.98234e+06
0.960089	2.05992e+06
0.96021	2.1284e+06
0.960331	2.15072e+06
0.960452	2.16601e+06
0.960573	2.13383e+06
0.960694	2.06141e+06
0.960815	2.01894e+06
0.960936	2.11007e+06
0.961057	2.35213e+06
0.961178	2.64556e+06
0.961299	2.8747e+06
0.96142	2.94973e+06
0.961541	2.87311e+06
0.961662	2.71604e+06
0.961783	2.53284e+06
0.961904	2.38116e+06
0.962025	2.29163e+06
0.962146	2.23166e+06
0.962267	2.20513e+06
0.962388	2.21568e+06
0.962509	2.24764e+06
0.96263	2.37543e+06
0.962751	2.65362e+06
0.962872	2.98102e+06
0.962993	3.22036e+06
0.963114	3.29058e+06
0.963235	3.2193e+06
0.963356	3.16021e+06
0.963477	3.2686e+06
0.963598	3.45581e+06
0.963719	3.48896e+06
0.96384	3.33556e+06
0.963962	3.10944e+06
0.964083	2.95962e+06
0.964204	2.90826e+06
0.964325	2.86483e+06
0.964446	2.83994e+06
0.964567	2.85577e+06
0.964688	2.90223e+06
0.964809	2.99663e+06
0.96493	3.14618e+06
0.965051	3.3078e+06
0.965172	3.49861e+06
0.965293	3.71119e+06
0.965414	3.85712e+06
0.965535	3.85133e+06
0.965656	3.70252e+06
0.965777	3.54032e+06
0.965898	3.41299e+06
0.966019	3.23645e+06
0.96614	2.98978e+06
0.966261	2.81729e+06
0.966382	2.86016e+06
0.966503	3.07517e+06
0.966624	3.17975e+06
0.966745	3.12158e+06
0.966866	3.11383e+06
0.966987	3.2265e+06
0.967108	3.39872e+06
0.967229	3.48531e+06
0.96735	3.38413e+06
0.967471	3.21513e+06
0.967592	3.05136e+06
0.967713	2.85059e+06
0.967835	2.62322e+06
0.967956	2.43708e+06
0.968077	2.40027e+06
0.968198	2.62046e+06
0.968319	3.00493e+06
0.96844	3.27429e+06
0.968561	3.38749e+06
0.968682	3.41726e+06
0.968803	3.30491e+06
0.968924	3.10013e+06
0.969045	2.91044e+06
0.969166	2.80715e+06
0.969287	2.77168e+06
0.969408	2.77366e+06
0.969529	2.8244e+06
0.96965	2.89433e+06
0.969771	2.94564e+06
0.969892	2.97341e+06
0.970013	2.99531e+06
0.970134	3.05967e+06
0.970255	3.16545e+06
0.970376	3.19409e+06
0.970497	3.05754e+06
0.970618	2.86698e+06
0.970739	2.7945e+06
0.97086	2.85621e+06
0.970981	2.9129e+06
0.971102	2.95617e+06
0.971223	3.00324e+06
0.971344	3.01356e+06
0.971465	2.97211e+06
0.971586	2.89918e+06
0.971707	2.88945e+06
0.971829	2.94205e+06
0.97195	2.97769e+06
0.972071	3.00791e+06
0.972192	3.05929e+06
0.972313	3.12749e+06
0.972434	3.23546e+06
0.972555	3.2827e+06
0.972676	3.1966e+06
0.972797	3.01115e+06
0.972918	2.80358e+06
0.973039	2.63333e+06
0.97316	2.56517e+06
0.973281	2.62102e+06
0.973402	2.69141e+06
0.973523	2.73728e+06
0.973644	2.77697e+06
0.973765	2.81582e+06
0.973886	2.81255e+06
0.974007	2.71065e+06
0.974128	2.62033e+06
0.974249	2.75109e+06
0.97437	3.10775e+06
0.974491	3.47907e+06
0.974612	3.67365e+06
0.974733	3.70378e+06
0.974854	3.65852e+06
0.974975	3.58496e+06
0.975096	3.47313e+06
0.975217	3.34324e+06
0.975338	3.26168e+06
0.975459	3.25048e+06
0.97558	3.29335e+06
0.975702	3.38565e+06
0.975823	3.5701e+06
0.975944	3.78351e+06
0.976065	3.88074e+06
0.976186	3.80697e+06
0.976307	3.56509e+06
0.976428	3.27637e+06
0.976549	3.08148e+06
0.97667	2.93164e+06
0.976791	2.70859e+06
0.976912	2.44428e+06
0.977033	2.29571e+06
0.977154	2.29369e+06
0.977275	2.31097e+06
0.977396	2.33571e+06
0.977517	2.47715e+06
0.977638	2.79046e+06
0.977759	3.24385e+06
0.97788	3.59226e+06
0.978001	3.65567e+06
0.978122	3.56458e+06
0.978243	3.44785e+06
0.978364	3.33844e+06
0.978485	3.21946e+06
0.978606	3.11167e+06
0.978727	3.0459e+06
0.978848	2.96019e+06
0.978969	2.79775e+06
0.97909	2.62931e+06
0.979211	2.60543e+06
0.979332	2.72923e+06
0.979453	2.93506e+06
0.979574	3.26105e+06
0.979696	3.66088e+06
0.979817	3.97202e+06
0.979938	4.15068e+06
0.980059	4.15848e+06
0.98018	3.9602e+06
0.980301	3.74457e+06
0.980422	3.65327e+06
0.980543	3.66688e+06
0.980664	3.72668e+06
0.980785	3.7624e+06
0.980906	3.7321e+06
0.981027	3.67708e+06
0.981148	3.68887e+06
0.981269	3.73554e+06
0.98139	3.68186e+06
0.981511	3.53899e+06
0.981632	3.42698e+06
0.981753	3.345e+06
0.981874	3.19086e+06
0.981995	2.99432e+06
0.982116	2.88742e+06
0.982237	2.88221e+06
0.982358	2.91574e+06
0.982479	2.94991e+06
0.9826	2.9699e+06
0.982721	2.95816e+06
0.982842	2.96257e+06
0.982963	2.969e+06
0.983084	2.99705e+06
0.983205	3.10008e+06
0.983326	3.10691e+06
0.983447	2.91603e+06
0.983569	2.71569e+06
0.98369	2.6453e+06
0.983811	2.68152e+06
0.983932	2.75243e+06
0.984053	2.82206e+06
0.984174	2.91179e+06
0.984295	3.00437e+06
0.984416	3.05243e+06
0.984537	3.05798e+06
0.984658	3.08124e+06
0.984779	3.13063e+06
0.9849	3.14786e+06
0.985021	3.08041e+06
0.985142	2.9788e+06
0.985263	2.91981e+06
0.985384	2.91082e+06
0.985505	2.93624e+06
0.985626	2.88832e+06
0.985747	2.77324e+06
0.985868	2.67875e+06
0.985989	2.53751e+06
0.98611	2.34642e+06
0.986231	2.26626e+06
0.986352	2.38286e+06
0.986473	2.60457e+06
0.986594	2.82068e+06
0.986715	3.01987e+06
0.986836	3.22447e+06
0.986957	3.4463e+06
0.987078	3.58352e+06
0.987199	3.54533e+06
0.98732	3.35833e+06
0.987441	3.11537e+06
0.987563	2.90972e+06
0.987684	2.81024e+06
0.987805	2.82948e+06
0.987926	2.93634e+06
0.988047	3.05053e+06
0.988168	3.14089e+06
0.988289	3.18783e+06
0.98841	3.22072e+06
0.988531	3.24902e+06
0.988652	3.20647e+06
0.988773	3.03991e+06
0.988894	2.7825e+06
0.989015	2.52412e+06
0.989136	2.28983e+06
0.989257	2.07155e+06
0.989378	1.95485e+06
0.989499	2.04862e+06
0.98962	2.22787e+06
0.989741	2.35498e+06
0.989862	2.46897e+06
0.989983	2.67587e+06
0.990104	3.03571e+06
0.990225	3.41713e+06
0.990346	3.61885e+06
0.990467	3.62625e+06
0.990588	3.56122e+06
0.990709	3.56626e+06
0.99083	3.65893e+06
0.990951	3.65331e+06
0.991072	3.467e+06
0.991193	3.19862e+06
0.991314	2.89237e+06
0.991436	2.6624e+06
0.991557	2.7304e+06
0.991678	3.09739e+06
0.991799	3.50508e+06
0.99192	3.76747e+06
0.992041	3.84286e+06
0.992162	3.87712e+06
0.992283	4.05488e+06
0.992404	4.36874e+06
0.992525	4.70999e+06
0.992646	4.92644e+06
0.992767	4.89914e+06
0.992888	4.70721e+06
0.993009	4.41385e+06
0.99313	4.07535e+06
0.993251	3.79324e+06
0.993372	3.57101e+06
0.993493	3.3594e+06
0.993614	3.0672e+06
0.993735	2.76871e+06
0.993856	2.66332e+06
0.993977	2.74977e+06
0.994098	2.93324e+06
0.994219	3.144e+06
0.99434	3.33093e+06
0.994461	3.50313e+06
0.994582	3.64076e+06
0.994703	3.68439e+06
0.994824	3.55492e+06
0.994945	3.33761e+06
0.995066	3.14176e+06
0.995187	2.93492e+06
0.995308	2.74455e+06
0.99543	2.53019e+06
0.995551	2.35411e+06
0.995672	2.37144e+06
0.995793	2.52964e+06
0.995914	2.61578e+06
0.996035	2.65703e+06
0.996156	2.84959e+06
0.996277	3.15568e+06
0.996398	3.3639e+06
0.996519	3.42346e+06
0.99664	3.38766e+06
0.996761	3.28464e+06
0.996882	3.14784e+06
0.997003	3.01379e+06
0.997124	2.88516e+06
0.997245	2.84468e+06
0.997366	2.92772e+06
0.997487	2.99857e+06
0.997608	3.01162e+06
0.997729	2.98157e+06
0.99785	2.90563e+06
0.997971	2.78257e+06
0.998092	2.688e+06
0.998213	2.72653e+06
0.998334	2.76659e+06
0.998455	2.66956e+06
0.998576	2.62329e+06
0.998697	2.71112e+06
0.998818	2.84557e+06
0.998939	2.99591e+06
0.99906	3.14193e+06
0.999181	3.32857e+06
0.999302	3.55822e+06
0.999424	3.75394e+06
0.999545	3.85918e+06
0.999666	3.80986e+06
0.999787	3.64768e+06
0.999908	3.53701e+06
1.00003	3.48685e+06
1.00015	3.50065e+06
1.00027	3.65157e+06
1.00039	3.80818e+06
1.00051	3.82507e+06
1.00063	3.77837e+06
1.00075	3.69864e+06
1.00088	3.53522e+06
1.001	3.31336e+06
1.00112	3.07904e+06
1.00124	2.85467e+06
1.00136	2.68663e+06
1.00148	2.61461e+06
1.0016	2.62214e+06
1.00172	2.68271e+06
1.00184	2.72966e+06
1.00197	2.7377e+06
1.00209	2.73804e+06
1.00221	2.84021e+06
1.00233	3.08112e+06
1.00245	3.34594e+06
1.00257	3.50799e+06
1.00269	3.50829e+06
1.00281	3.46298e+06
1.00293	3.50401e+06
1.00305	3.55785e+06
1.00318	3.55539e+06
1.0033	3.57251e+06
1.00342	3.63999e+06
1.00354	3.71751e+06
1.00366	3.72993e+06
1.00378	3.64923e+06
1.0039	3.57306e+06
1.00402	3.53247e+06
1.00414	3.50857e+06
1.00426	3.50756e+06
1.00439	3.50806e+06
1.00451	3.49711e+06
1.00463	3.50639e+06
1.00475	3.41251e+06
1.00487	3.13406e+06
1.00499	2.85847e+06
1.00511	2.80567e+06
1.00523	2.92967e+06
1.00535	3.06126e+06
1.00548	3.04439e+06
1.0056	2.93076e+06
1.00572	2.85899e+06
1.00584	2.79503e+06
1.00596	2.75887e+06
1.00608	2.75398e+06
1.0062	2.68016e+06
1.00632	2.49453e+06
1.00644	2.3067e+06
1.00656	2.27583e+06
1.00669	2.39017e+06
1.00681	2.64501e+06
1.00693	3.02341e+06
1.00705	3.37245e+06
1.00717	3.60549e+06
1.00729	3.7856e+06
1.00741	3.96084e+06
1.00753	4.07873e+06
1.00765	4.06746e+06
1.00777	3.9608e+06
1.0079	3.88021e+06
1.00802	3.82478e+06
1.00814	3.65407e+06
1.00826	3.42381e+06
1.00838	3.28391e+06
1.0085	3.24089e+06
1.00862	3.29699e+06
1.00874	3.38095e+06
1.00886	3.42245e+06
1.00898	3.40876e+06
1.00911	3.36804e+06
1.00923	3.33296e+06
1.00935	3.2402e+06
1.00947	3.12166e+06
1.00959	3.05986e+06
1.00971	2.98725e+06
1.00983	2.81202e+06
1.00995	2.61343e+06
1.01007	2.55084e+06
1.0102	2.6141e+06
1.01032	2.67531e+06
1.01044	2.7066e+06
1.01056	2.77585e+06
1.01068	2.94953e+06
1.0108	3.137e+06
1.01092	3.20936e+06
1.01104	3.2107e+06
1.01116	3.22523e+06
1.01128	3.20656e+06
1.01141	3.13987e+06
1.01153	3.13407e+06
1.01165	3.20668e+06
1.01177	3.30028e+06
1.01189	3.38003e+06
1.01201	3.41123e+06
1.01213	3.34974e+06
1.01225	3.2246e+06
1.01237	3.11134e+06
1.01249	3.06194e+06
1.01262	3.07824e+06
1.01274	3.175e+06
1.01286	3.364e+06
1.01298	3.61682e+06
1.0131	3.82284e+06
1.01322	3.84543e+06
1.01334	3.67357e+06
1.01346	3.45885e+06
1.01358	3.36425e+06
1.01371	3.40748e+06
1.01383	3.44968e+06
1.01395	3.39177e+06
1.01407	3.33668e+06
1.01419	3.39764e+06
1.01431	3.45075e+06
1.01443	3.43104e+06
1.01455	3.45408e+06
1.01467	3.60762e+06
1.01479	3.83277e+06
1.01492	3.99905e+06
1.01504	4.11206e+06
1.01516	4.21926e+06
1.01528	4.2924e+06
1.0154	4.32878e+06
1.01552	4.32096e+06
1.01564	4.2748e+06
1.01576	4.30123e+06
1.01588	4.41351e+06
1.016	4.48753e+06
1.01613	4.42686e+06
1.01625	4.28134e+06
1.01637	4.1068e+06
1.01649	3.95375e+06
1.01661	3.89715e+06
1.01673	3.91063e+06
1.01685	3.89683e+06
1.01697	3.80721e+06
1.01709	3.70114e+06
1.01722	3.62329e+06
1.01734	3.4807e+06
1.01746	3.284e+06
1.01758	3.20132e+06
1.0177	3.19227e+06
1.01782	3.08074e+06
1.01794	2.86758e+06
1.01806	2.67361e+06
1.01818	2.59155e+06
1.0183	2.62147e+06
1.01843	2.70025e+06
1.01855	2.76245e+06
1.01867	2.8479e+06
1.01879	3.02133e+06
1.01891	3.3001e+06
1.01903	3.59736e+06
1.01915	3.78435e+06
1.01927	3.86593e+06
1.01939	3.8353e+06
1.01951	3.69511e+06
1.01964	3.5913e+06
1.01976	3.64096e+06
1.01988	3.83415e+06
1.02	4.05053e+06
1.02012	4.14916e+06
1.02024	4.05574e+06
1.02036	3.87382e+06
1.02048	3.74694e+06
1.0206	3.69688e+06
1.02072	3.68787e+06
1.02085	3.62494e+06
1.02097	3.4951e+06
1.02109	3.41589e+06
1.02121	3.49418e+06
1.02133	3.63268e+06
1.02145	3.66403e+06
1.02157	3.57661e+06
1.02169	3.39577e+06
1.02181	3.13915e+06
1.02194	3.00655e+06
1.02206	3.0631e+06
1.02218	3.17385e+06
1.0223	3.20733e+06
1.02242	3.1145e+06
1.02254	2.98463e+06
1.02266	2.88097e+06
1.02278	2.80691e+06
1.0229	2.83672e+06
1.02302	2.95379e+06
1.02315	3.08455e+06
1.02327	3.15719e+06
1.02339	3.20571e+06
1.02351	3.29672e+06
1.02363	3.38505e+06
1.02375	3.37735e+06
1.02387	3.25799e+06
1.02399	3.15325e+06
1.02411	3.10099e+06
1.02423	3.01259e+06
1.02436	2.94232e+06
1.02448	2.98338e+06
1.0246	3.07305e+06
1.02472	3.04512e+06
1.02484	2.93134e+06
1.02496	2.86997e+06
1.02508	2.91987e+06
1.0252	3.08541e+06
1.02532	3.28553e+06
1.02545	3.4023e+06
1.02557	3.43313e+06
1.02569	3.44934e+06
1.02581	3.45145e+06
1.02593	3.42983e+06
1.02605	3.424e+06
1.02617	3.53959e+06
1.02629	3.75213e+06
1.02641	3.89801e+06
1.02653	3.93883e+06
1.02666	3.91587e+06
1.02678	3.9671e+06
1.0269	4.14565e+06
1.02702	4.33025e+06
1.02714	4.38919e+06
1.02726	4.23418e+06
1.02738	3.9283e+06
1.0275	3.66166e+06
1.02762	3.4909e+06
1.02774	3.33986e+06
1.02787	3.13746e+06
1.02799	2.93706e+06
1.02811	2.80327e+06
1.02823	2.66542e+06
1.02835	2.54444e+06
1.02847	2.51692e+06
1.02859	2.55078e+06
1.02871	2.56616e+06
1.02883	2.52226e+06
1.02896	2.43533e+06
1.02908	2.38484e+06
1.0292	2.40733e+06
1.02932	2.47809e+06
1.02944	2.56974e+06
1.02956	2.63656e+06
1.02968	2.66551e+06
1.0298	2.79646e+06
1.02992	3.06938e+06
1.03004	3.35045e+06
1.03017	3.52706e+06
1.03029	3.5966e+06
1.03041	3.62879e+06
1.03053	3.6638e+06
1.03065	3.68001e+06
1.03077	3.63412e+06
1.03089	3.46035e+06
1.03101	3.18953e+06
1.03113	2.96252e+06
1.03125	2.88555e+06
1.03138	2.99362e+06
1.0315	3.18881e+06
1.03162	3.21557e+06
1.03174	3.05346e+06
1.03186	2.94402e+06
1.03198	2.9753e+06
1.0321	3.12414e+06
1.03222	3.33918e+06
1.03234	3.56619e+06
1.03246	3.74296e+06
1.03259	3.75676e+06
1.03271	3.64389e+06
1.03283	3.50351e+06
1.03295	3.38243e+06
1.03307	3.307e+06
1.03319	3.1785e+06
1.03331	2.90383e+06
1.03343	2.61584e+06
1.03355	2.49622e+06
1.03368	2.5589e+06
1.0338	2.69226e+06
1.03392	2.86845e+06
1.03404	3.09732e+06
1.03416	3.32599e+06
1.03428	3.46047e+06
1.0344	3.45834e+06
1.03452	3.43767e+06
1.03464	3.47435e+06
1.03476	3.50669e+06
1.03489	3.48128e+06
1.03501	3.38006e+06
1.03513	3.35084e+06
1.03525	3.53529e+06
1.03537	3.81969e+06
1.03549	3.99518e+06
1.03561	4.09882e+06
1.03573	4.23284e+06
1.03585	4.2913e+06
1.03597	4.16516e+06
1.0361	3.88867e+06
1.03622	3.57668e+06
1.03634	3.45135e+06
1.03646	3.58169e+06
1.03658	3.80767e+06
1.0367	3.9444e+06
1.03682	3.95717e+06
1.03694	3.941e+06
1.03706	3.9203e+06
1.03719	3.87232e+06
1.03731	3.8538e+06
1.03743	3.91969e+06
1.03755	3.94546e+06
1.03767	3.85703e+06
1.03779	3.76789e+06
1.03791	3.72875e+06
1.03803	3.71112e+06
1.03815	3.69376e+06
1.03827	3.6969e+06
1.0384	3.70565e+06
1.03852	3.66775e+06
1.03864	3.57833e+06
1.03876	3.51895e+06
1.03888	3.56129e+06
1.039	3.70701e+06
1.03912	3.84276e+06
1.03924	3.86715e+06
1.03936	3.84926e+06
1.03948	3.8978e+06
1.03961	3.97919e+06
1.03973	4.01869e+06
1.03985	4.03002e+06
1.03997	4.03212e+06
1.04009	4.08528e+06
1.04021	4.20333e+06
1.04033	4.21741e+06
1.04045	3.9992e+06
1.04057	3.69765e+06
1.0407	3.61197e+06
1.04082	3.80941e+06
1.04094	4.0456e+06
1.04106	4.15658e+06
1.04118	4.17637e+06
1.0413	4.17651e+06
1.04142	4.16863e+06
1.04154	4.17634e+06
1.04166	4.23965e+06
1.04178	4.39892e+06
1.04191	4.55603e+06
1.04203	4.59239e+06
1.04215	4.52304e+06
1.04227	4.38482e+06
1.04239	4.24067e+06
1.04251	4.17932e+06
1.04263	4.13073e+06
1.04275	4.04061e+06
1.04287	4.05733e+06
1.04299	4.17284e+06
1.04312	4.2197e+06
1.04324	4.13289e+06
1.04336	3.98934e+06
1.04348	3.89857e+06
1.0436	3.91426e+06
1.04372	3.95009e+06
1.04384	3.97427e+06
1.04396	4.03081e+06
1.04408	4.03074e+06
1.0442	3.87049e+06
1.04433	3.63693e+06
1.04445	3.48715e+06
1.04457	3.41672e+06
1.04469	3.31374e+06
1.04481	3.1764e+06
1.04493	3.07277e+06
1.04505	3.12801e+06
1.04517	3.3364e+06
1.04529	3.50277e+06
1.04542	3.54654e+06
1.04554	3.52714e+06
1.04566	3.47848e+06
1.04578	3.43404e+06
1.0459	3.48501e+06
1.04602	3.68041e+06
1.04614	3.87287e+06
1.04626	3.90025e+06
1.04638	3.82737e+06
1.0465	3.76328e+06
1.04663	3.70143e+06
1.04675	3.57384e+06
1.04687	3.43117e+06
1.04699	3.41277e+06
1.04711	3.46898e+06
1.04723	3.42259e+06
1.04735	3.29118e+06
1.04747	3.17359e+06
1.04759	3.11867e+06
1.04771	3.1974e+06
1.04784	3.36812e+06
1.04796	3.48082e+06
1.04808	3.57034e+06
1.0482	3.70619e+06
1.04832	3.86865e+06
1.04844	4.08077e+06
1.04856	4.29601e+06
1.04868	4.42144e+06
1.0488	4.42687e+06
1.04893	4.37503e+06
1.04905	4.3062e+06
1.04917	4.212e+06
1.04929	4.08457e+06
1.04941	3.91923e+06
1.04953	3.77984e+06
1.04965	3.67714e+06
1.04977	3.55044e+06
1.04989	3.44856e+06
1.05001	3.45214e+06
1.05014	3.5157e+06
1.05026	3.5612e+06
1.05038	3.60709e+06
1.0505	3.61843e+06
1.05062	3.52343e+06
1.05074	3.38382e+06
1.05086	3.30241e+06
1.05098	3.36385e+06
1.0511	3.57616e+06
1.05122	3.79866e+06
1.05135	3.94124e+06
1.05147	3.91108e+06
1.05159	3.73106e+06
1.05171	3.73179e+06
1.05183	4.01027e+06
1.05195	4.3259e+06
1.05207	4.48656e+06
1.05219	4.48256e+06
1.05231	4.43426e+06
1.05243	4.49058e+06
1.05256	4.64229e+06
1.05268	4.67332e+06
1.0528	4.4966e+06
1.05292	4.32628e+06
1.05304	4.25308e+06
1.05316	4.18414e+06
1.05328	4.07222e+06
1.0534	3.95706e+06
1.05352	3.94177e+06
1.05365	4.08258e+06
1.05377	4.24047e+06
1.05389	4.31535e+06
1.05401	4.29011e+06
1.05413	4.14039e+06
1.05425	3.89576e+06
1.05437	3.634e+06
1.05449	3.42248e+06
1.05461	3.2955e+06
1.05473	3.27195e+06
1.05486	3.4361e+06
1.05498	3.7759e+06
1.0551	4.0053e+06
1.05522	3.98428e+06
1.05534	3.80812e+06
1.05546	3.55004e+06
1.05558	3.24785e+06
1.0557	2.99723e+06
1.05582	2.95908e+06
1.05594	3.16267e+06
1.05607	3.51399e+06
1.05619	3.83133e+06
1.05631	3.98495e+06
1.05643	4.04386e+06
1.05655	4.10653e+06
1.05667	4.08367e+06
1.05679	3.89316e+06
1.05691	3.67301e+06
1.05703	3.56887e+06
1.05716	3.60698e+06
1.05728	3.70812e+06
1.0574	3.82163e+06
1.05752	3.87772e+06
1.05764	3.8639e+06
1.05776	3.83447e+06
1.05788	3.78045e+06
1.058	3.6735e+06
1.05812	3.54359e+06
1.05824	3.5036e+06
1.05837	3.56245e+06
1.05849	3.66775e+06
1.05861	3.84081e+06
1.05873	4.065e+06
1.05885	4.23713e+06
1.05897	4.31342e+06
1.05909	4.29974e+06
1.05921	4.24134e+06
1.05933	4.23958e+06
1.05945	4.24479e+06
1.05958	4.23446e+06
1.0597	4.27005e+06
1.05982	4.33819e+06
1.05994	4.41095e+06
1.06006	4.36646e+06
1.06018	4.19776e+06
1.0603	3.99903e+06
1.06042	3.85912e+06
1.06054	3.83418e+06
1.06067	3.97149e+06
1.06079	4.21456e+06
1.06091	4.3789e+06
1.06103	4.39376e+06
1.06115	4.32123e+06
1.06127	4.16844e+06
1.06139	4.01932e+06
1.06151	3.98108e+06
1.06163	4.05524e+06
1.06175	4.14862e+06
1.06188	4.18705e+06
1.062	4.13004e+06
1.06212	3.95364e+06
1.06224	3.79027e+06
1.06236	3.71481e+06
1.06248	3.61271e+06
1.0626	3.47355e+06
1.06272	3.34675e+06
1.06284	3.326e+06
1.06296	3.43797e+06
1.06309	3.54311e+06
1.06321	3.55465e+06
1.06333	3.49781e+06
1.06345	3.41832e+06
1.06357	3.3372e+06
1.06369	3.27011e+06
1.06381	3.23448e+06
1.06393	3.26163e+06
1.06405	3.30477e+06
1.06417	3.29901e+06
1.0643	3.31453e+06
1.06442	3.33234e+06
1.06454	3.2829e+06
1.06466	3.23152e+06
1.06478	3.19046e+06
1.0649	3.14849e+06
1.06502	3.14673e+06
1.06514	3.22575e+06
1.06526	3.33392e+06
1.06539	3.44e+06
1.06551	3.585e+06
1.06563	3.74883e+06
1.06575	3.86406e+06
1.06587	3.95503e+06
1.06599	4.06239e+06
1.06611	4.1255e+06
1.06623	4.11584e+06
1.06635	4.13796e+06
1.06647	4.2432e+06
1.0666	4.31401e+06
1.06672	4.28194e+06
1.06684	4.14641e+06
1.06696	3.89402e+06
1.06708	3.65747e+06
1.0672	3.54866e+06
1.06732	3.55514e+06
1.06744	3.55942e+06
1.06756	3.45638e+06
1.06768	3.3461e+06
1.06781	3.34297e+06
1.06793	3.45107e+06
1.06805	3.57205e+06
1.06817	3.62301e+06
1.06829	3.65296e+06
1.06841	3.736e+06
1.06853	3.8487e+06
1.06865	3.9275e+06
1.06877	3.90145e+06
1.0689	3.85723e+06
1.06902	3.90247e+06
1.06914	3.97442e+06
1.06926	3.9995e+06
1.06938	3.93209e+06
1.0695	3.73207e+06
1.06962	3.47688e+06
1.06974	3.27831e+06
1.06986	3.24707e+06
1.06998	3.47423e+06
1.07011	3.88855e+06
1.07023	4.3204e+06
1.07035	4.65289e+06
1.07047	4.85557e+06
1.07059	5.03872e+06
1.07071	5.22568e+06
1.07083	5.27264e+06
1.07095	5.13182e+06
1.07107	4.92731e+06
1.07119	4.76378e+06
1.07132	4.59898e+06
1.07144	4.44935e+06
1.07156	4.33591e+06
1.07168	4.28334e+06
1.0718	4.27527e+06
1.07192	4.20955e+06
1.07204	4.03654e+06
1.07216	3.74665e+06
1.07228	3.44659e+06
1.07241	3.2775e+06
1.07253	3.25416e+06
1.07265	3.27472e+06
1.07277	3.24074e+06
1.07289	3.24495e+06
1.07301	3.42183e+06
1.07313	3.69311e+06
1.07325	3.96839e+06
1.07337	4.16532e+06
1.07349	4.24885e+06
1.07362	4.31867e+06
1.07374	4.29157e+06
1.07386	4.06583e+06
1.07398	3.85217e+06
1.0741	3.81592e+06
1.07422	3.92911e+06
1.07434	4.10325e+06
1.07446	4.26178e+06
1.07458	4.32135e+06
1.0747	4.28197e+06
1.07483	4.19737e+06
1.07495	4.0849e+06
1.07507	3.96022e+06
1.07519	3.8312e+06
1.07531	3.69852e+06
1.07543	3.5652e+06
1.07555	3.4486e+06
1.07567	3.34381e+06
1.07579	3.2941e+06
1.07591	3.38076e+06
1.07604	3.60427e+06
1.07616	3.83383e+06
1.07628	4.01149e+06
1.0764	4.21933e+06
1.07652	4.43705e+06
1.07664	4.47956e+06
1.07676	4.32351e+06
1.07688	4.16722e+06
1.077	4.09721e+06
1.07713	4.0922e+06
1.07725	4.16917e+06
1.07737	4.30793e+06
1.07749	4.44932e+06
1.07761	4.53469e+06
1.07773	4.57313e+06
1.07785	4.61584e+06
1.07797	4.66078e+06
1.07809	4.71431e+06
1.07821	4.70435e+06
1.07834	4.65422e+06
1.07846	4.63796e+06
1.07858	4.58089e+06
1.0787	4.44782e+06
1.07882	4.3831e+06
1.07894	4.43864e+06
1.07906	4.49638e+06
1.07918	4.50936e+06
1.0793	4.53118e+06
1.07942	4.60693e+06
1.07955	4.68244e+06
1.07967	4.69979e+06
1.07979	4.66438e+06
1.07991	4.65755e+06
1.08003	4.67096e+06
1.08015	4.63206e+06
[truncated: 63,535 more rows]
